# Supplementary material for: Chilling stress response in tobacco seedlings: insights from transcriptome, proteome, and phosphoproteome analyses
Source: Front Plant Sci. 2024 May 28;15:1390993. doi: 10.3389/fpls.2024.1390993 (PMC11170286; doi:10.3389/fpls.2024.1390993)
Supplement: Supplementary file 2 [file DataSheet_2.zip]

Archive with 16 entries (15 files):
- Supplementary Tables/Supplementary Table S15.xlsx
- Supplementary Tables/Supplementary Table S14.xlsx
- Supplementary Tables/Supplementary Table S13.xlsx
- Supplementary Tables/Supplementary Table S12.xlsx
- Supplementary Tables/Supplementary Table S11.xlsx
- Supplementary Tables/Supplementary Table S10.xlsx
- Supplementary Tables/Supplementary Table S9.xlsx
- Supplementary Tables/Supplementary Table S8.xlsx
- Supplementary Tables/Supplementary Table S7.xlsx
- Supplementary Tables/Supplementary Table S6.xlsx
- Supplementary Tables/Supplementary Table S5.xlsx
- Supplementary Tables/Supplementary Table S4.xlsx
- Supplementary Tables/Supplementary Table S3.xlsx
- Supplementary Tables/Supplementary Table S2.xlsx
- Supplementary Tables/Supplementary Table S1.xlsx
- Supplementary Tables/
