# Supplementary material for: Chilling stress response in tobacco seedlings: insights from transcriptome, proteome, and phosphoproteome analyses
Source: Front Plant Sci. 2024 May 28;15:1390993. doi: 10.3389/fpls.2024.1390993 (PMC11170286; doi:10.3389/fpls.2024.1390993)
Supplement: Supplementary file 2 [file DataSheet_2.zip › Supplementary Tables/Supplementary Table S15.xlsx]

## Sheet: CDPKs & RLKs
Supplementary Table S15 Chilling-responsive CDPKs, RLKs, and TFs in the phosphoproteome, proteome and transcriptome in tobacco seedlings
Protein	Description	Gene Name	Modified sequence	Amino acid_Position	S_24h.vs.S_0h FC	S_24h.vs.S_0h Pvalue	S_24h.vs.S_0h log2FC	S_24h.vs.S_0h UP.DOWN_Phosphoproteome	Sig_Proteome	UP.DOWN_Proteome	Sig_Transcriptome	UP.DOWN_Transcriptome
A0A1S4CEY9	calcium-dependent protein kinase 1-like	LOC107818104	GLEHSFSIGFR	S568	Inf	0	Inf	up	——	——	Nonsignificant	None
A0A1S4B7X6	calcium-dependent protein kinase 2-like	LOC107805386	PVSAHGTILGK	T60	Inf	0	Inf	up	——	——	Nonsignificant	None
A0A1S4BCT9	calcium-dependent protein kinase 2-like	LOC107806884	PVSAHGTILGK	T60	Inf	0	Inf	up	Nonsignificant	None	Nonsignificant	None
A0A1S4AF88	receptor-like protein kinase HERK 1	LOC107797020	GSFGYLDPEYFR	S661	1.61983	0.0232706	0.695841	up	Nonsignificant	None	Significant	down
A0A1S4AFD2	cysteine-rich receptor-like protein kinase 3	LOC107796856	TPSMPTIISMDK	S613	1.61433	0.00674794	0.690935	up	——	——	Nonsignificant	None
Protein	Description	Gene Name	Modified sequence	Amino acid_Position	R_24h.vs.R_0h FC	R_24h.vs.R_0h Pvalue	R_24h.vs.R_0h log2FC	R_24h.vs.R_0h UP.DOWN_Phosphoproteome	Sig_Proteome	UP.DOWN_Proteome	Sig_Transcriptome	UP.DOWN_Transcriptome
A0A1S3ZRG7	calcium-dependent protein kinase 5	LOC107789582	TFAQSPQDHSK	S42	1.65089	0.00605318	0.723241	up	Nonsignificant	None	Nonsignificant	None
H6UM42	Calcium-dependent protein kinase	CDPK15	SPGPESQLPMR	S38	1.84214	0.0310443	0.88138	up	——	——	——	——
A0A1S4AF88	receptor-like protein kinase HERK 1	LOC107797020	IESPNLDDLSGVSMSR	S824	1.79537	0.0111776	0.844277	up	Nonsignificant	None	Significant	down
A0A1S4AZQ2	LEAF RUST 10 DISEASE-RESISTANCE LOCUS RECEPTOR-LIKE PROTEIN KINASE-like 1.1	LOC107803082	TFETSASFNLIK	S606	Inf	0	Inf	up	——	——	Significant	up
A0A1S4BXY1	receptor-like protein kinase FERONIA	LOC107813068	TGPTLDHTHVSTVVK	S690	2.15123	0.0166821	1.10516	up	Nonsignificant	None	Nonsignificant	None
A0A1S3XRY9	LRR receptor-like serine/threonine-protein kinase RKF3	LOC107768124	ETPLADSDSVKDR	S577	#NAME?	0	#NAME?	down	——	——	Nonsignificant	None
A0A1S3ZSE5	leucine-rich repeat receptor-like protein kinase At5g49770	LOC107789865	NDPFASWDSNKHSGAVPQLTGAR	S605	0.463939	0.0304273	-1.10799	down	Nonsignificant	None	Nonsignificant	None
A0A1S4BUJ6	receptor-like protein kinase At5g18500	LOC107812047	VEQVSTNEFAPR	S77	#NAME?	0	#NAME?	down	——	——	Nonsignificant	None
A0A1S3X4C3	receptor-like protein kinase At2g42960	LOC107761116	LLDSGESHITTR	T344	#NAME?	0	#NAME?	down	Nonsignificant	None	Nonsignificant	None
	"——" represents proteins or genes that were not found in the proteome or transcriptome.

## Sheet: TFs
Protein	Description	Gene Name	Modified sequence	Amino acid_Position	S_24h.vs.S_0h FC	S_24h.vs.S_0h Pvalue	S_24h.vs.S_0h log2FC	S_24h.vs.S_0h UP.DOWN_Phosphoproteome	Sig_Proteome	UP.DOWN_Proteome	Sig_Transcriptome	UP.DOWN_Transcriptome
A0A1S3X7W2	transcription factor VIP1-like	LOC107762079	AQSETFFR	S39	Inf	0	Inf	up	——	——	Nonsignificant	None
A0A1S4BVI8	ABSCISIC ACID-INSENSITIVE 5-like protein 2	LOC107812352	PLSSMNLDELLK	S53	2.1075	0.00978204	1.07553	up	——	——	Nonsignificant	None
A0A1S4DIB5	transcription factor TCP7-like	LOC107830175	SSSQPSISPPPFLLGK	S133	Inf	0	Inf	up	——	——	Significant	down
A0A1S3XBL8	protein plastid transcriptionally active 16, chloroplastic-like isoform X1	LOC107763187	SLIPISTNSSSGLAFGR	T82	2.27955	0.0104085	1.18875	up	Nonsignificant	None	Nonsignificant	None
A0A1S3YVN5	transcription initiation factor TFIID subunit 10-like isoform X2	LOC107780171	HQEYFADSPSAGLDPASR	S110	#NAME?	0	#NAME?	down	——	——	Nonsignificant	None
A0A1S3ZR15	transcription factor TCP2-like isoform X1	LOC107789416	GSETNLFNKSPR	S260	#NAME?	0	#NAME?	down	——	——	Nonsignificant	None
A0A1S3ZWJ5	transcription factor IWS1-like	LOC107791246	ESTPDIGIGDEDAYGGAADDDMAGIVR	S78	0.516075	0.0291272	-0.954346	down	——	——	Nonsignificant	None
A0A1S3YXM6	protein PLASTID TRANSCRIPTIONALLY ACTIVE 10-like	LOC107780559	NLTELTDDEDFDEENR	T439	0.578482	0.0412519	-0.789656	down	Nonsignificant	None	Nonsignificant	None
Protein	Description	Gene Name	Modified sequence	Amino acid_Position	R_24h.vs.R_0h FC	R_24h.vs.R_0h Pvalue	R_24h.vs.R_0h log2FC	R_24h.vs.R_0h UP.DOWN_Phosphoproteome	Sig_Proteome	UP.DOWN_Proteome	Sig_Transcriptome	UP.DOWN_Transcriptome
A0A1S3X8I0	transcription initiation factor TFIID subunit 1-like	LOC107762261	SPQASADAAEQDYDEK	S77	1.86367	0.0216299	0.898147	up	——	——	Nonsignificant	None
A0A1S3Z3I5	WRKY transcription factor 6-like isoform X3	LOC107782559	EESPESESWVPNK	S220	2.31112	0.00778406	1.20859	up	——	——	Significant	up
A0A1S3ZWJ5	transcription factor IWS1-like	LOC107791246	SPSSAPQAEEGEEDDEIKK	S208	2.88668	0.0493159	1.52941	up	——	——	Nonsignificant	None
A0A1S4CDG7	transcription factor MYC2-like	LOC107817883	SSVSPAPAPVTGIAGDPLK	S49	3.19278	2.04158e-05	1.67481	up	——	——	Significant	down
A0A2R3YZR3	Calmodulin-binding transcription activator 7 (Fragment)	CAMTA7	TNEVMSSPGLEMSQALR	S204	#NAME?	0	#NAME?	down	——	——	——	——
	"——" represents proteins or genes that were not found in the proteome or transcriptome.
