# Supplementary material for: Chilling stress response in tobacco seedlings: insights from transcriptome, proteome, and phosphoproteome analyses
Source: Front Plant Sci. 2024 May 28;15:1390993. doi: 10.3389/fpls.2024.1390993 (PMC11170286; doi:10.3389/fpls.2024.1390993)
Supplement: Supplementary file 2 [file DataSheet_2.zip › Supplementary Tables/Supplementary Table S14.xlsx]

## Sheet: S_24hvsS_0h_KEGG
Supplementary Table S14 KEGG enrichment results based on the DEGs of the shoot and root under chilling treatment
KEGGID	Description	GeneRatio	BgRatio	pvalue	padj	geneID	geneName	keggID	Count	Up	Up_Gene_id	Down	Down_Gene_id
nta03008	Ribosome biogenesis in eukaryotes	53/1108	183/10874	7.63768e-13	8.78334e-11	107802397/107814819/107765292/107816483/107759237/107832193/107828571/107769877/107782652/107788893/107763606/107801239/107795963/107792024/107759884/107793214/107821552/novel.3809/107818696/107829068/107769573/107827460/107817298/107765583/107832227/107793854/107775574/107799350/107777093/107763939/107788226/107786310/107809515/107768283/107794332/107829330/107781727/107762120/107806458/10779699…	LOC107802397/LOC107814819/LOC107765292/LOC107816483/LOC107759237/LOC107832193/LOC107828571/LOC107769877/LOC107782652/LOC107788893/LOC107763606/LOC107801239/LOC107795963/LOC107792024/LOC107759884/LOC107793214/LOC107821552/-/LOC107818696/LOC107829068/LOC107769573/LOC107827460/LOC107817298/LOC107765583/LOC107832227/LOC107793854/LOC107775574/LOC107799350/LOC107777093/LOC107763939/LOC107788226/LOC1077…	nta:107802397/nta:107814819/nta:107765292/nta:107816483/nta:107759237/nta:107832193/nta:107828571/nta:107769877/nta:107782652/nta:107788893/nta:107763606/nta:107801239/nta:107795963/nta:107792024/nta:107761397/nta:107793214/nta:107821552/nta:107792024/nta:107818696/nta:107829068/nta:107796851/nta:107827460/nta:107817298/nta:107765583/nta:107832227/nta:107793854/nta:107775574/nta:107805678/nta:107…	53	53	107802397/107814819/107765292/107816483/107759237/107832193/107828571/107769877/107782652/107788893/107763606/107801239/107795963/107792024/107759884/107793214/107821552/novel.3809/107818696/107829068/107769573/107827460/107817298/107765583/107832227/107793854/107775574/107799350/107777093/107763939/107788226/107786310/107809515/107768283/107794332/107829330/107781727/107762120/107806458/10779699…	0
nta04712	Circadian rhythm - plant	33/1108	93/10874	4.46446e-11	2.56706e-09	107783380/107818975/novel.6599/107827195/107780646/107769959/107821341/107792788/107804272/107802838/novel.3898/107806932/107766207/107789414/107775268/107773326/107809744/107824806/107811287/107832227/107830175/107819279/107776843/107801908/107812455/107774540/107789145/107786372/107811695/107775221/107797204/107802108/107776533	LOC107783380/LOC107818975/-/LOC107827195/LOC107780646/LOC107769959/LOC107821341/LOC107792788/LOC107804272/LOC107802838/-/LOC107806932/LOC107766207/LOC107789414/LOC107775268/LOC107773326/LOC107809744/LOC107824806/LOC107811287/LOC107832227/LOC107830175/LOC107819279/LOC107776843/LOC107801908/LOC107812455/LOC107774540/LOC107789145/LOC107786372/LOC107811695/LOC107775221/LOC107797204/LOC107802108/LOC10…	nta:107783380/nta:107818975/nta:107783380/nta:107827195/nta:107780646/nta:107769959/nta:107821341/nta:107792788/nta:107804272/nta:107802838/nta:107792788/nta:107806932/nta:107766207/nta:107789414/nta:107775268/nta:107773326/nta:107809744/nta:107824806/nta:107811287/nta:107832227/nta:107830175/nta:107819279/nta:107776843/nta:107801908/nta:107812455/nta:107774540/nta:107789145/nta:107786372/nta:107…	33	29	107783380/107818975/novel.6599/107827195/107780646/107821341/107792788/107804272/107802838/novel.3898/107806932/107766207/107789414/107775268/107773326/107809744/107824806/107811287/107832227/107776843/107801908/107774540/107789145/107786372/107811695/107775221/107797204/107802108/107776533	4	107769959/107830175/107819279/107812455
nta00900	Terpenoid backbone biosynthesis	33/1108	122/10874	1.02781e-07	3.93994e-06	107823984/107796407/107777769/107770799/107780702/107819092/107829081/107763449/107795792/107772411/107772124/107805038/107779968/107814428/107799556/107759218/107814919/107806551/107830453/107784456/107798568/107816507/107808544/107814918/107765596/107783257/107818796/107767573/107765018/107767572/107790348/107811658/107825837	LOC107823984/LOC107796407/LOC107777769/LOC107770799/LOC107780702/LOC107819092/LOC107829081/LOC107763449/LOC107795792/LOC107772411/LOC107772124/LOC107805038/LOC107779968/LOC107814428/LOC107799556/LOC107759218/LOC107814919/LOC107806551/LOC107830453/LOC107784456/LOC107798568/LOC107816507/LOC107808544/LOC107814918/LOC107765596/LOC107783257/LOC107818796/LOC107767573/LOC107765018/LOC107767572/LOC107790…	nta:107822239/nta:107805038/nta:107777769/nta:107772411/nta:107780702/nta:107819092/nta:107780702/nta:107763449/nta:107795792/nta:107772411/nta:107772124/nta:107805038/nta:107779968/nta:107814428/nta:107799556/nta:107759218/nta:107814919/nta:107806551/nta:107783257/nta:107784456/nta:107798568/nta:107816507/nta:107808544/nta:107814918/nta:107765596/nta:107783257/nta:107818796/nta:107767573/nta:107…	33	19	107796407/107777769/107770799/107819092/107829081/107763449/107795792/107772411/107772124/107805038/107779968/107814919/107806551/107798568/107816507/107808544/107814918/107765596/107765018	14	107823984/107780702/107814428/107799556/107759218/107830453/107784456/107783257/107818796/107767573/107767572/107790348/107811658/107825837
nta00480	Glutathione metabolism	39/1108	191/10874	1.6487e-05	0.000474003	107760143/107825548/107772524/107779708/107779707/107831534/107831831/107807101/107813571/107782952/107794811/107778048/107779711/107782951/107789895/107790974/107793949/107779706/107764067/107777121/107816353/107813044/107820597/107767974/107825557/107806905/107798067/107761963/107775362/107831268/107789186/107779408/107794892/107823949/107796058/107814292/107821321/107784785/107772392	LOC107760143/LOC107825548/LOC107772524/LOC107779708/LOC107779707/LOC107831534/LOC107831831/LOC107807101/LOC107813571/LOC107782952/LOC107794811/LOC107778048/LOC107779711/LOC107782951/LOC107789895/LOC107790974/LOC107793949/LOC107779706/LOC107764067/LOC107777121/LOC107816353/LOC107813044/LOC107820597/LOC107767974/LOC107825557/LOC107806905/LOC107798067/LOC107761963/LOC107775362/LOC107831268/LOC107789…	nta:107760143/nta:107825548/nta:107772524/nta:107779708/nta:107779707/nta:107831534/nta:107831831/nta:107807101/nta:107813571/nta:107782952/nta:107794811/nta:107821321/nta:107779711/nta:107782951/nta:107789895/nta:107790974/nta:107802218/nta:107779706/nta:107764067/nta:107777121/nta:107816353/nta:107813044/nta:107820597/nta:107767974/nta:107825557/nta:107806905/nta:107798067/nta:107761963/nta:107…	39	33	107760143/107825548/107772524/107779708/107779707/107831534/107831831/107807101/107813571/107782952/107794811/107778048/107779711/107782951/107789895/107790974/107793949/107779706/107764067/107777121/107816353/107820597/107767974/107825557/107806905/107798067/107775362/107823949/107796058/107814292/107821321/107784785/107772392	6	107813044/107761963/107831268/107789186/107779408/107794892
nta00909	Sesquiterpenoid and triterpenoid biosynthesis	12/1108	37/10874	0.000194386	0.00392814	107769202/107761131/107821041/107770515/107821548/107771747/107821449/107819330/107793096/107814513/107803155/107812685	LOC107769202/LOC107761131/LOC107821041/LOC107770515/LOC107821548/LOC107771747/LOC107821449/LOC107819330/LOC107793096/LOC107814513/LOC107803155/LOC107812685	nta:107759261/nta:107761131/nta:107821041/nta:107770515/nta:107821548/nta:107771747/nta:107821449/nta:107819330/nta:107793096/nta:107814513/nta:107803155/nta:107812685	12	10	107769202/107761131/107821041/107770515/107821548/107821449/107819330/107793096/107814513/107812685	2	107771747/107803155
nta00520	Amino sugar and nucleotide sugar metabolism	48/1108	280/10874	0.000204946	0.00392814	107817420/novel.5432/107764751/107766396/107826565/107816790/107760646/107759005/107818999/107789782/107830518/107810758/107764415/107829934/107807145/107801385/107824971/107823086/107810082/107806026/107770921/107816752/107810749/107781172/107803594/107820709/107763291/107765349/107819480/107814956/107762526/107800989/107806902/107825584/107793291/107766246/107829552/novel.4062/107826247/1078215…	LOC107817420/-/LOC107764751/LOC107766396/LOC107826565/LOC107816790/LOC107760646/LOC107759005/LOC107818999/LOC107789782/LOC107830518/LOC107810758/LOC107764415/LOC107829934/LOC107807145/LOC107801385/LOC107824971/LOC107823086/LOC107810082/LOC107806026/LOC107770921/LOC107816752/LOC107810749/LOC107781172/LOC107803594/LOC107820709/LOC107763291/LOC107765349/LOC107819480/LOC107814956/LOC107762526/LOC1078…	nta:107817420/nta:107780391/nta:107764751/nta:107766396/nta:107826565/nta:107810758/nta:107760646/nta:107759005/nta:107817420/nta:107789782/nta:107830518/nta:107810758/nta:107793408/nta:107829934/nta:107807145/nta:107801385/nta:107824971/nta:107823086/nta:107810082/nta:107806026/nta:107796939/nta:107816752/nta:107810749/nta:107781172/nta:107819667/nta:107820709/nta:107763291/nta:107765349/nta:107…	48	26	107817420/107766396/107826565/107816790/107759005/107818999/107810758/107829934/107807145/107801385/107823086/107810082/107810749/107781172/107765349/107819480/107814956/107800989/107806902/107825584/107793291/novel.4062/107826247/107821562/107811767/107790755	22	novel.5432/107764751/107760646/107789782/107830518/107764415/107824971/107806026/107770921/107816752/107803594/107820709/107763291/107762526/107766246/107829552/107813211/107777433/107802630/107816110/107791536/107808766
nta00500	Starch and sucrose metabolism	50/1108	309/10874	0.000618477	0.0101607	107772493/107776343/107814151/107817420/107782340/107832261/107807721/107811992/107819983/107826565/107789475/107807888/107780738/107826161/107818999/107811519/107773095/107826329/107789131/107832745/107780204/107762039/107778845/107782140/107827216/107808557/107810082/107802093/107766133/107806229/107771686/107810749/107803594/107783326/107773876/107816549/107780165/107819480/107778511/107802870…	LOC107772493/LOC107776343/LOC107814151/LOC107817420/LOC107782340/LOC107832261/LOC107807721/LOC107811992/LOC107819983/LOC107826565/LOC107789475/LOC107807888/LOC107780738/LOC107826161/LOC107818999/LOC107811519/LOC107773095/LOC107826329/LOC107789131/LOC107832745/LOC107780204/LOC107762039/LOC107778845/LOC107782140/LOC107827216/LOC107808557/LOC107810082/LOC107802093/LOC107766133/LOC107806229/LOC107771…	nta:107772493/nta:107776343/nta:107814151/nta:107817420/nta:107764344/nta:107832261/nta:107807721/nta:107811992/nta:107819983/nta:107826565/nta:107789475/nta:107807888/nta:107780738/nta:107811519/nta:107817420/nta:107811519/nta:107773095/nta:107826329/nta:107789131/nta:107832745/nta:107780204/nta:107762039/nta:107778845/nta:107782140/nta:107827216/nta:107808557/nta:107810082/nta:107802093/nta:107…	50	41	107772493/107776343/107814151/107817420/107782340/107832261/107807721/107819983/107826565/107789475/107807888/107780738/107826161/107818999/107811519/107773095/107826329/107789131/107832745/107780204/107762039/107778845/107782140/107827216/107808557/107810082/107766133/107771686/107810749/107783326/107773876/107816549/107780165/107819480/107802870/107776230/novel.4062/107788587/107782686/10780537…	9	107811992/107802093/107806229/107803594/107778511/107820555/107816110/107811995/107774012
nta00430	Taurine and hypotaurine metabolism	6/1108	13/10874	0.0010079	0.0144886	107797840/107794144/107798147/107809522/107789472/107819266	LOC107797840/LOC107794144/LOC107798147/LOC107809522/LOC107789472/LOC107819266	nta:107797840/nta:107794144/nta:107798147/nta:107809522/nta:107789472/nta:107819266	6	6	107797840/107794144/107798147/107809522/107789472/107819266	0
nta00945	Stilbenoid, diarylheptanoid and gingerol biosynthesis	16/1108	70/10874	0.00149147	0.0190577	107827383/107785451/107772942/novel.2232/107813494/107825023/107771987/107789426/107820794/107768690/107768362/107822260/107810774/107786022/107823514/107815492	LOC107827383/LOC107785451/LOC107772942/-/LOC107813494/LOC107825023/LOC107771987/LOC107789426/LOC107820794/LOC107768690/LOC107768362/LOC107822260/LOC107810774/LOC107786022/LOC107823514/LOC107815492	nta:107827383/nta:107785451/nta:107772942/nta:107768362/nta:107813494/nta:107825023/nta:107771987/nta:107789426/nta:107820794/nta:107768690/nta:107768362/nta:107822260/nta:107810774/nta:107786022/nta:107823514/nta:107815492	16	14	107827383/107785451/107772942/novel.2232/107813494/107771987/107789426/107820794/107768690/107768362/107810774/107786022/107823514/107815492	2	107825023/107822260
nta00941	Flavonoid biosynthesis	19/1108	98/10874	0.00428755	0.0460959	107827383/107785451/107772942/novel.2232/107813494/107825023/107771987/107809744/107789426/107820794/107768690/107770893/107768362/107822260/107810774/107786022/107823514/107815492/107797232	LOC107827383/LOC107785451/LOC107772942/-/LOC107813494/LOC107825023/LOC107771987/LOC107809744/LOC107789426/LOC107820794/LOC107768690/LOC107770893/LOC107768362/LOC107822260/LOC107810774/LOC107786022/LOC107823514/LOC107815492/LOC107797232	nta:107827383/nta:107785451/nta:107772942/nta:107768362/nta:107813494/nta:107825023/nta:107771987/nta:107809744/nta:107789426/nta:107820794/nta:107768690/nta:107770893/nta:107768362/nta:107822260/nta:107810774/nta:107786022/nta:107823514/nta:107815492/nta:107797232	19	16	107827383/107785451/107772942/novel.2232/107813494/107771987/107809744/107789426/107820794/107768690/107770893/107768362/107810774/107786022/107823514/107815492	3	107825023/107822260/107797232
nta00650	Butanoate metabolism	14/1108	64/10874	0.00440917	0.0460959	107797840/107796407/107794144/107819092/107805038/107798147/107809019/107809522/107789472/107798568/107816507/107819266/107765596/107763644	LOC107797840/LOC107796407/LOC107794144/LOC107819092/LOC107805038/LOC107798147/LOC107809019/LOC107809522/LOC107789472/LOC107798568/LOC107816507/LOC107819266/LOC107765596/LOC107763644	nta:107797840/nta:107805038/nta:107794144/nta:107819092/nta:107805038/nta:107798147/nta:107809019/nta:107809522/nta:107789472/nta:107798568/nta:107816507/nta:107819266/nta:107765596/nta:107763644	14	12	107797840/107796407/107794144/107819092/107805038/107798147/107809522/107789472/107798568/107816507/107819266/107765596	2	107809019/107763644
nta00940	Phenylpropanoid biosynthesis	45/1108	309/10874	0.00866726	0.0826174	107827383/107796566/107803813/107811992/107792575/107785451/107772942/novel.2232/107813494/107830487/107825023/107808758/107771987/107789426/107794292/107784680/107758994/107793653/107793895/107820794/107814113/107802038/107768690/107806372/107797731/107776863/107768362/107803673/107822260/107802093/107810774/107822799/107763182/107786022/107784554/107783292/107816453/107791120/107778511/10782351…	LOC107827383/LOC107796566/LOC107803813/LOC107811992/LOC107792575/LOC107785451/LOC107772942/-/LOC107813494/LOC107830487/LOC107825023/LOC107808758/LOC107771987/LOC107789426/LOC107794292/LOC107784680/LOC107758994/LOC107793653/LOC107793895/LOC107820794/LOC107814113/LOC107802038/LOC107768690/LOC107806372/LOC107797731/LOC107776863/LOC107768362/LOC107803673/LOC107822260/LOC107802093/LOC107810774/LOC1078…	nta:107827383/nta:107796566/nta:107803813/nta:107811992/nta:107792575/nta:107785451/nta:107772942/nta:107768362/nta:107813494/nta:107830487/nta:107825023/nta:107808758/nta:107771987/nta:107789426/nta:107794292/nta:107784680/nta:107758994/nta:107793653/nta:107793895/nta:107820794/nta:107814113/nta:107802038/nta:107768690/nta:107806372/nta:107797731/nta:107776863/nta:107768362/nta:107803673/nta:107…	45	32	107827383/107796566/107803813/107792575/107785451/107772942/novel.2232/107813494/107830487/107808758/107771987/107789426/107793653/107793895/107820794/107814113/107768690/107806372/107797731/107776863/107768362/107803673/107810774/107763182/107786022/107783292/107816453/107791120/107823514/107815492/107788038/107765532	13	107811992/107825023/107794292/107784680/107758994/107802038/107822260/107802093/107822799/107784554/107778511/107765883/107811995
nta00072	Synthesis and degradation of ketone bodies	6/1108	19/10874	0.00933936	0.0826174	107796407/107819092/107805038/107798568/107816507/107765596	LOC107796407/LOC107819092/LOC107805038/LOC107798568/LOC107816507/LOC107765596	nta:107805038/nta:107819092/nta:107805038/nta:107798568/nta:107816507/nta:107765596	6	6	107796407/107819092/107805038/107798568/107816507/107765596	0
nta00564	Glycerophospholipid metabolism	32/1108	207/10874	0.0107767	0.0885225	107803757/107827585/novel.3860/107791382/107768249/107798258/107818468/107775349/107788559/107769594/107795620/107783094/107787089/107779725/107818357/107795273/107812157/107782014/107759074/107823864/107816804/107768744/107813721/107827564/107820856/107766782/107779153/107768888/107801449/107800284/107808344/107768420	LOC107803757/LOC107827585/-/LOC107791382/LOC107768249/LOC107798258/LOC107818468/LOC107775349/LOC107788559/LOC107769594/LOC107795620/LOC107783094/LOC107787089/LOC107779725/LOC107818357/LOC107795273/LOC107812157/LOC107782014/LOC107759074/LOC107823864/LOC107816804/LOC107768744/LOC107813721/LOC107827564/LOC107820856/LOC107766782/LOC107779153/LOC107768888/LOC107801449/LOC107800284/LOC107808344/LOC1077…	nta:107803757/nta:107827585/nta:107827585/nta:107791382/nta:107768249/nta:107798258/nta:107818468/nta:107775349/nta:107788559/nta:107769594/nta:107795620/nta:107783094/nta:107787089/nta:107779725/nta:107818357/nta:107795273/nta:107812157/nta:107782014/nta:107759074/nta:107823864/nta:107816804/nta:107768744/nta:107813721/nta:107827564/nta:107820856/nta:107766782/nta:107779153/nta:107768888/nta:107…	32	18	107803757/107827585/novel.3860/107768249/107818468/107769594/107795620/107783094/107779725/107812157/107782014/107759074/107768744/107820856/107779153/107768888/107801449/107808344	14	107791382/107798258/107775349/107788559/107787089/107818357/107795273/107823864/107816804/107813721/107827564/107766782/107800284/107768420
nta00561	Glycerolipid metabolism	26/1108	167/10874	0.0184972	0.141812	107801292/107791382/107768249/107798258/107818468/107778488/107783094/107777694/107787089/107821867/107818243/107782067/107759074/107784357/107823864/107785720/107813721/107827564/107766782/107784687/107828263/107812700/107768371/107801449/107800723/107808344	LOC107801292/LOC107791382/LOC107768249/LOC107798258/LOC107818468/LOC107778488/LOC107783094/LOC107777694/LOC107787089/LOC107821867/LOC107818243/LOC107782067/LOC107759074/LOC107784357/LOC107823864/LOC107785720/LOC107813721/LOC107827564/LOC107766782/LOC107784687/LOC107828263/LOC107812700/LOC107768371/LOC107801449/LOC107800723/LOC107808344	nta:107801292/nta:107791382/nta:107768249/nta:107798258/nta:107818468/nta:107778488/nta:107783094/nta:107777694/nta:107787089/nta:107821867/nta:107818243/nta:107782067/nta:107759074/nta:107784357/nta:107823864/nta:107785720/nta:107813721/nta:107827564/nta:107766782/nta:107784687/nta:107828263/nta:107812700/nta:107768371/nta:107801449/nta:107800723/nta:107808344	26	12	107801292/107768249/107818468/107783094/107777694/107821867/107782067/107759074/107784357/107784687/107801449/107808344	14	107791382/107798258/107778488/107787089/107818243/107823864/107785720/107813721/107827564/107766782/107828263/107812700/107768371/107800723
nta00330	Arginine and proline metabolism	21/1108	130/10874	0.0221071	0.158895	107775961/107762338/107774919/107783528/107801292/107759371/107767963/107783526/107817653/107791914/107761719/107795133/107790216/107782067/107775720/107790218/107788770/107812887/107778680/107767845/107796783	LOC107775961/LOC107762338/LOC107774919/LOC107783528/LOC107801292/LOC107759371/LOC107767963/LOC107783526/LOC107817653/LOC107791914/LOC107761719/LOC107795133/LOC107790216/LOC107782067/LOC107775720/LOC107790218/LOC107788770/LOC107812887/LOC107778680/LOC107767845/LOC107796783	nta:107775961/nta:107762338/nta:107774919/nta:107783528/nta:107801292/nta:107759371/nta:107767963/nta:107783528/nta:107817653/nta:107791914/nta:107761719/nta:107795133/nta:107783528/nta:107782067/nta:107775720/nta:107783528/nta:107788770/nta:107812887/nta:107778680/nta:107767845/nta:107796783	21	18	107775961/107762338/107774919/107783528/107801292/107759371/107767963/107783526/107817653/107761719/107790216/107782067/107775720/107790218/107788770/107812887/107778680/107796783	3	107791914/107795133/107767845
nta02010	ABC transporters	10/1108	50/10874	0.0272359	0.184243	107827059/107800765/107798772/107818390/107827976/107768291/107770459/107763769/107802657/107818391	LOC107827059/LOC107800765/LOC107798772/LOC107818390/LOC107827976/LOC107768291/LOC107770459/LOC107763769/LOC107802657/LOC107818391	nta:107827059/nta:107800765/nta:107798772/nta:107818390/nta:107827976/nta:107768291/nta:107770459/nta:107763769/nta:107802657/nta:107770459	10	4	107827059/107798772/107768291/107770459	6	107800765/107818390/107827976/107763769/107802657/107818391
nta00603	Glycosphingolipid biosynthesis - globo and isoglobo series	5/1108	18/10874	0.0301879	0.192867	107824971/107759048/107820709/107763291/107761292	LOC107824971/LOC107759048/LOC107820709/LOC107763291/LOC107761292	nta:107824971/nta:107759048/nta:107820709/nta:107763291/nta:107761292	5	2	107759048/107761292	3	107824971/107820709/107763291
nta00410	beta-Alanine metabolism	17/1108	107/10874	0.0423151	0.256118	107775961/107762338/107797840/107794144/107801292/107791914/107761719/107798147/107829225/107809522/107782067/107789472/107775720/107819266/107788770/107771448/107767845	LOC107775961/LOC107762338/LOC107797840/LOC107794144/LOC107801292/LOC107791914/LOC107761719/LOC107798147/LOC107829225/LOC107809522/LOC107782067/LOC107789472/LOC107775720/LOC107819266/LOC107788770/LOC107771448/LOC107767845	nta:107775961/nta:107762338/nta:107797840/nta:107794144/nta:107801292/nta:107791914/nta:107761719/nta:107798147/nta:107829225/nta:107809522/nta:107782067/nta:107789472/nta:107775720/nta:107819266/nta:107788770/nta:107771448/nta:107767845	17	14	107775961/107762338/107797840/107794144/107801292/107761719/107798147/107829225/107809522/107782067/107789472/107775720/107819266/107788770	3	107791914/107771448/107767845

## Sheet: R_24hvsR_0h_KEGG
KEGGID	Description	GeneRatio	BgRatio	pvalue	padj	geneID	geneName	keggID	Count	Up	Up_Gene_id	Down	Down_Gene_id
nta00330	Arginine and proline metabolism	28/922	132/11053	3.21228e-06	0.000230217	107783526/107790218/107790216/107812887/107762338/107774919/107783528/107801491/107805655/107801519/107796971/107817653/107790064/107798785/107781220/107827856/107765565/107800087/107815922/107825707/107777338/107832568/107773771/107826193/novel.4560/107781388/107776593/107770139	LOC107783526/LOC107790218/LOC107790216/LOC107812887/LOC107762338/LOC107774919/LOC107783528/LOC107801491/LOC107805655/LOC107801519/LOC107796971/LOC107817653/LOC107790064/LOC107798785/LOC107781220/LOC107827856/LOC107765565/LOC107800087/LOC107815922/LOC107825707/LOC107777338/LOC107832568/LOC107773771/LOC107826193/-/LOC107781388/LOC107776593/LOC107770139	nta:107783528/nta:107783528/nta:107783528/nta:107812887/nta:107762338/nta:107774919/nta:107783528/nta:107801491/nta:107805655/nta:107801519/nta:107796971/nta:107817653/nta:107790064/nta:107798785/nta:107781220/nta:107827856/nta:107765565/nta:107800087/nta:107815922/nta:107825707/nta:107777338/nta:107832568/nta:107773771/nta:107826193/nta:107786930/nta:107781388/nta:107776593/nta:107770139	28	15	107783526/107790218/107790216/107812887/107762338/107774919/107783528/107801519/107796971/107817653/107790064/107825707/107773771/107776593/107770139	13	107801491/107805655/107798785/107781220/107827856/107765565/107800087/107815922/107777338/107832568/107826193/novel.4560/107781388
nta00940	Phenylpropanoid biosynthesis	60/922	397/11053	3.93533e-06	0.000230217	107785292/107787293/107762028/107808896/107814113/107767921/107794678/107768690/107793895/107830168/107794019/107785114/107762405/107827231/107765883/107808890/107804029/107792528/107762727/107798662/107827166/107763182/107783292/107791075/107798845/107831643/107816558/107795104/107769686/107788046/107826982/107809853/107815050/107773042/107786249/107804614/107781854/107816453/107793653/107761201…	LOC107785292/LOC107787293/LOC107762028/LOC107808896/LOC107814113/LOC107767921/LOC107794678/LOC107768690/LOC107793895/LOC107830168/LOC107794019/LOC107785114/LOC107762405/LOC107827231/LOC107765883/LOC107808890/LOC107804029/LOC107792528/LOC107762727/LOC107798662/LOC107827166/LOC107763182/LOC107783292/LOC107791075/LOC107798845/LOC107831643/LOC107816558/LOC107795104/LOC107769686/LOC107788046/LOC107826…	nta:107785292/nta:107787293/nta:107809853/nta:107808896/nta:107814113/nta:107767921/nta:107794678/nta:107768690/nta:107793895/nta:107830168/nta:107794019/nta:107785114/nta:107762405/nta:107827231/nta:107765883/nta:107808890/nta:107780913/nta:107792528/nta:107793895/nta:107798662/nta:107827166/nta:107763182/nta:107783292/nta:107791075/nta:107798845/nta:107790131/nta:107816558/nta:107795104/nta:107…	60	33	107787293/107762028/107814113/107767921/107794678/107793895/107785114/107762405/107804029/107762727/107827166/107763182/107783292/107798845/107788046/107826982/107809853/107815050/107786249/107804614/107816453/107793653/107790005/107797731/107782876/107823843/107822170/107777928/107766775/107814252/107776189/107814106/107830975	27	107785292/107808896/107768690/107830168/107794019/107827231/107765883/107808890/107792528/107798662/107791075/107831643/107816558/107795104/107769686/107773042/107781854/107761201/107802038/107794292/107821295/107766070/107807494/107771987/107796070/107802093/107790445
nta00561	Glycerolipid metabolism	29/922	164/11053	8.15208e-05	0.00283093	107775049/107763434/107807330/107783094/107796971/107815121/107789692/107768249/107802268/107777694/107799611/107784031/107830919/107773553/107828263/107787940/107776305/107775843/107785907/107788507/107779568/107768371/107791050/107813721/107798945/107798410/107812710/107828763/107775478	LOC107775049/LOC107763434/LOC107807330/LOC107783094/LOC107796971/LOC107815121/LOC107789692/LOC107768249/LOC107802268/LOC107777694/LOC107799611/LOC107784031/LOC107830919/LOC107773553/LOC107828263/LOC107787940/LOC107776305/LOC107775843/LOC107785907/LOC107788507/LOC107779568/LOC107768371/LOC107791050/LOC107813721/LOC107798945/LOC107798410/LOC107812710/LOC107828763/LOC107775478	nta:107789692/nta:107763434/nta:107799614/nta:107783094/nta:107796971/nta:107815121/nta:107789692/nta:107768249/nta:107802268/nta:107777694/nta:107799611/nta:107784031/nta:107830919/nta:107773804/nta:107828263/nta:107787940/nta:107776305/nta:107775843/nta:107811062/nta:107788507/nta:107779568/nta:107768371/nta:107791050/nta:107813721/nta:107798945/nta:107798410/nta:107812710/nta:107828763/nta:107…	29	15	107763434/107783094/107796971/107815121/107768249/107777694/107799611/107784031/107787940/107776305/107775843/107788507/107779568/107828763/107775478	14	107775049/107807330/107789692/107802268/107830919/107773553/107828263/107785907/107768371/107791050/107813721/107798945/107798410/107812710
nta00908	Zeatin biosynthesis	18/922	82/11053	0.000112741	0.00283093	107795312/107832411/107816221/107814501/107821104/107766196/107768192/107762674/107766411/107811981/novel.5959/107818107/107795022/107820976/107796877/107781850/107764165/107824556	LOC107795312/LOC107832411/LOC107816221/LOC107814501/LOC107821104/LOC107766196/LOC107768192/LOC107762674/LOC107766411/LOC107811981/-/LOC107818107/LOC107795022/LOC107820976/LOC107796877/LOC107781850/LOC107764165/LOC107824556	nta:107795312/nta:107832411/nta:107816221/nta:107814501/nta:107821104/nta:107766196/nta:107768192/nta:107780615/nta:107766411/nta:107811981/nta:107788648/nta:107818107/nta:107795022/nta:107820976/nta:107796877/nta:107781850/nta:107795159/nta:107824556	18	6	107795312/107832411/107768192/107762674/107818107/107764165	12	107816221/107814501/107821104/107766196/107766411/107811981/novel.5959/107795022/107820976/107796877/107781850/107824556
nta00350	Tyrosine metabolism	20/922	97/11053	0.00012098	0.00283093	107810500/107831340/107772756/107768026/107832751/107789348/107810501/107802629/107825707/107773771/107830380/107759078/107773093/107791110/107813960/107767983/107816944/novel.1808/107764910/107771315	LOC107810500/LOC107831340/LOC107772756/LOC107768026/LOC107832751/LOC107789348/LOC107810501/LOC107802629/LOC107825707/LOC107773771/LOC107830380/LOC107759078/LOC107773093/LOC107791110/LOC107813960/LOC107767983/LOC107816944/-/LOC107764910/LOC107771315	nta:107810500/nta:107831340/nta:107772756/nta:107768026/nta:107832751/nta:107789348/nta:107810501/nta:107802629/nta:107825707/nta:107773771/nta:107830380/nta:107759078/nta:107773093/nta:107791110/nta:107813960/nta:107767983/nta:107816944/nta:107808211/nta:107764910/nta:107771315	20	10	107810500/107768026/107832751/107810501/107802629/107825707/107773771/107767983/novel.1808/107771315	10	107831340/107772756/107789348/107830380/107759078/107773093/107791110/107813960/107816944/107764910
nta00430	Taurine and hypotaurine metabolism	6/922	13/11053	0.00034079	0.00639355	107798576/107789318/107819266/107794144/107815063/107804984	LOC107798576/LOC107789318/LOC107819266/LOC107794144/LOC107815063/LOC107804984	nta:107798576/nta:107789318/nta:107819266/nta:107794144/nta:107815063/nta:107804984	6	2	107815063/107804984	4	107798576/107789318/107819266/107794144
nta00950	Isoquinoline alkaloid biosynthesis	13/922	54/11053	0.00038252	0.00639355	107810500/107768026/107789348/107810501/107802629/107825707/107773771/107759078/107773093/107791110/107813960/107767983/107764910	LOC107810500/LOC107768026/LOC107789348/LOC107810501/LOC107802629/LOC107825707/LOC107773771/LOC107759078/LOC107773093/LOC107791110/LOC107813960/LOC107767983/LOC107764910	nta:107810500/nta:107768026/nta:107789348/nta:107810501/nta:107802629/nta:107825707/nta:107773771/nta:107759078/nta:107773093/nta:107791110/nta:107813960/nta:107767983/nta:107764910	13	7	107810500/107768026/107810501/107802629/107825707/107773771/107767983	6	107789348/107759078/107773093/107791110/107813960/107764910
nta00592	alpha-Linolenic acid metabolism	20/922	108/11053	0.000542085	0.00792799	107771567/107814671/107772756/107799736/107822008/107773112/107768393/107767065/107783985/107776305/107794055/107770800/107830380/107766387/107794056/107832778/107806557/107772346/107831561/107816804	LOC107771567/LOC107814671/LOC107772756/LOC107799736/LOC107822008/LOC107773112/LOC107768393/LOC107767065/LOC107783985/LOC107776305/LOC107794055/LOC107770800/LOC107830380/LOC107766387/LOC107794056/LOC107832778/LOC107806557/LOC107772346/LOC107831561/LOC107816804	nta:107771567/nta:107814671/nta:107772756/nta:107799736/nta:107822008/nta:107773112/nta:107768393/nta:107767065/nta:107783985/nta:107776305/nta:107794055/nta:107770800/nta:107830380/nta:107766387/nta:107794056/nta:107832778/nta:107806557/nta:107772346/nta:107831561/nta:107816804	20	7	107776305/107794055/107770800/107766387/107794056/107806557/107772346	13	107771567/107814671/107772756/107799736/107822008/107773112/107768393/107767065/107783985/107830380/107832778/107831561/107816804
nta00360	Phenylalanine metabolism	18/922	94/11053	0.000668998	0.00869697	107768026/107805655/107800924/107832751/107825707/107773771/107759078/107791110/107781388/107813960/107767983/107816944/107831607/107776593/novel.6084/novel.1808/107764910/107771315	LOC107768026/LOC107805655/LOC107800924/LOC107832751/LOC107825707/LOC107773771/LOC107759078/LOC107791110/LOC107781388/LOC107813960/LOC107767983/LOC107816944/LOC107831607/LOC107776593/-/-/LOC107764910/LOC107771315	nta:107768026/nta:107805655/nta:107800924/nta:107832751/nta:107825707/nta:107773771/nta:107759078/nta:107791110/nta:107781388/nta:107813960/nta:107767983/nta:107816944/nta:107812155/nta:107776593/nta:107760316/nta:107808211/nta:107764910/nta:107771315	18	8	107768026/107832751/107825707/107773771/107767983/107776593/novel.1808/107771315	10	107805655/107800924/107759078/107791110/107781388/107813960/107816944/107831607/novel.6084/107764910
nta00460	Cyanoamino acid metabolism	17/922	88/11053	0.000842063	0.00985214	107761229/107766212/107830168/107788814/107798576/107798662/107797782/107789318/107816558/107769686/107796626/107780184/107777928/107832014/107781429/107802093/107790445	LOC107761229/LOC107766212/LOC107830168/LOC107788814/LOC107798576/LOC107798662/LOC107797782/LOC107789318/LOC107816558/LOC107769686/LOC107796626/LOC107780184/LOC107777928/LOC107832014/LOC107781429/LOC107802093/LOC107790445	nta:107761229/nta:107766212/nta:107830168/nta:107788814/nta:107798576/nta:107798662/nta:107812524/nta:107789318/nta:107816558/nta:107769686/nta:107796626/nta:107780184/nta:107777928/nta:107812524/nta:107781429/nta:107802093/nta:107790445	17	5	107761229/107766212/107780184/107777928/107781429	12	107830168/107788814/107798576/107798662/107797782/107789318/107816558/107769686/107796626/107832014/107802093/107790445
nta00040	Pentose and glucuronate interconversions	28/922	182/11053	0.00111612	0.0118715	107791975/107766157/107793009/107791654/107789394/107823626/107822220/107815259/107825799/107819367/107798696/107785780/107825814/107804415/107788953/107783470/107777282/107760065/107818898/107788209/107770134/107765736/107818643/107785386/107784064/107767841/107822826/107798922	LOC107791975/LOC107766157/LOC107793009/LOC107791654/LOC107789394/LOC107823626/LOC107822220/LOC107815259/LOC107825799/LOC107819367/LOC107798696/LOC107785780/LOC107825814/LOC107804415/LOC107788953/LOC107783470/LOC107777282/LOC107760065/LOC107818898/LOC107788209/LOC107770134/LOC107765736/LOC107818643/LOC107785386/LOC107784064/LOC107767841/LOC107822826/LOC107798922	nta:107791975/nta:107766157/nta:107793009/nta:107791654/nta:107789394/nta:107823626/nta:107822220/nta:107815259/nta:107825799/nta:107819367/nta:107798696/nta:107785780/nta:107825814/nta:107804415/nta:107788953/nta:107783470/nta:107777282/nta:107760065/nta:107818898/nta:107788209/nta:107770134/nta:107765736/nta:107818643/nta:107785386/nta:107784064/nta:107767841/nta:107822826/nta:107798922	28	9	107825799/107798696/107825814/107804415/107760065/107788209/107770134/107765736/107822826	19	107791975/107766157/107793009/107791654/107789394/107823626/107822220/107815259/107819367/107785780/107788953/107783470/107777282/107818898/107818643/107785386/107784064/107767841/107798922
nta00945	Stilbenoid, diarylheptanoid and gingerol biosynthesis	14/922	74/11053	0.00287801	0.0280606	107762028/107768690/107792528/107827166/107791075/107798845/107795104/107788046/107809853/107813649/107781854/107822170/107807494/107771987	LOC107762028/LOC107768690/LOC107792528/LOC107827166/LOC107791075/LOC107798845/LOC107795104/LOC107788046/LOC107809853/LOC107813649/LOC107781854/LOC107822170/LOC107807494/LOC107771987	nta:107809853/nta:107768690/nta:107792528/nta:107827166/nta:107791075/nta:107798845/nta:107795104/nta:107809853/nta:107809853/nta:107813649/nta:107781854/nta:107798845/nta:107807494/nta:107771987	14	6	107762028/107827166/107798845/107788046/107809853/107822170	8	107768690/107792528/107791075/107795104/107813649/107781854/107807494/107771987
nta00564	Glycerophospholipid metabolism	29/922	212/11053	0.00545949	0.0491354	107828639/107768420/107763020/107827585/107799736/107807330/107783094/107788559/107812476/107768249/107768888/107824503/107799611/107780089/107784031/107773553/107776305/107812511/107812762/107819193/107788507/107800284/107791050/107813721/107763430/107798410/107816866/107816804/107828763	LOC107828639/LOC107768420/LOC107763020/LOC107827585/LOC107799736/LOC107807330/LOC107783094/LOC107788559/LOC107812476/LOC107768249/LOC107768888/LOC107824503/LOC107799611/LOC107780089/LOC107784031/LOC107773553/LOC107776305/LOC107812511/LOC107812762/LOC107819193/LOC107788507/LOC107800284/LOC107791050/LOC107813721/LOC107763430/LOC107798410/LOC107816866/LOC107816804/LOC107828763	nta:107828639/nta:107768420/nta:107763020/nta:107827585/nta:107799736/nta:107799614/nta:107783094/nta:107788559/nta:107812476/nta:107768249/nta:107768888/nta:107824503/nta:107799611/nta:107780089/nta:107784031/nta:107773804/nta:107776305/nta:107812511/nta:107812762/nta:107819193/nta:107788507/nta:107800284/nta:107791050/nta:107813721/nta:107763430/nta:107798410/nta:107816866/nta:107816804/nta:107…	29	15	107828639/107827585/107783094/107768249/107768888/107799611/107780089/107784031/107776305/107812511/107819193/107788507/107763430/107816866/107828763	14	107768420/107763020/107799736/107807330/107788559/107812476/107824503/107773553/107812762/107800284/107791050/107813721/107798410/107816804
nta00410	beta-Alanine metabolism	17/922	106/11053	0.00650528	0.0509729	107762338/107768026/107796971/107781877/107765565/107800087/107832568/107819266/107794144/107770800/107759078/107791110/107815063/107813960/107767983/107804984/107764910	LOC107762338/LOC107768026/LOC107796971/LOC107781877/LOC107765565/LOC107800087/LOC107832568/LOC107819266/LOC107794144/LOC107770800/LOC107759078/LOC107791110/LOC107815063/LOC107813960/LOC107767983/LOC107804984/LOC107764910	nta:107762338/nta:107768026/nta:107796971/nta:107781877/nta:107765565/nta:107800087/nta:107832568/nta:107819266/nta:107794144/nta:107770800/nta:107759078/nta:107791110/nta:107815063/nta:107813960/nta:107767983/nta:107804984/nta:107764910	17	7	107762338/107768026/107796971/107770800/107815063/107767983/107804984	10	107781877/107765565/107800087/107832568/107819266/107794144/107759078/107791110/107813960/107764910
nta00941	Flavonoid biosynthesis	16/922	98/11053	0.00685911	0.0509729	107762028/107795677/107768690/107792528/107827166/107791075/107798845/107795104/107788046/107809853/107781854/107803097/107822170/107807494/107771987/107773493	LOC107762028/LOC107795677/LOC107768690/LOC107792528/LOC107827166/LOC107791075/LOC107798845/LOC107795104/LOC107788046/LOC107809853/LOC107781854/LOC107803097/LOC107822170/LOC107807494/LOC107771987/LOC107773493	nta:107809853/nta:107795677/nta:107768690/nta:107792528/nta:107827166/nta:107791075/nta:107798845/nta:107795104/nta:107809853/nta:107809853/nta:107781854/nta:107803097/nta:107798845/nta:107807494/nta:107771987/nta:107773493	16	8	107762028/107795677/107827166/107798845/107788046/107809853/107822170/107773493	8	107768690/107792528/107791075/107795104/107781854/107803097/107807494/107771987
nta00860	Porphyrin and chlorophyll metabolism	17/922	107/11053	0.00715152	0.0509729	107793690/107818187/107822811/107788114/107777980/107783257/107791852/107830453/107770885/107824996/107810967/107761806/107825949/107820682/107786828/107802255/107820629	LOC107793690/LOC107818187/LOC107822811/LOC107788114/LOC107777980/LOC107783257/LOC107791852/LOC107830453/LOC107770885/LOC107824996/LOC107810967/LOC107761806/LOC107825949/LOC107820682/LOC107786828/LOC107802255/LOC107820629	nta:107793690/nta:107818187/nta:107822811/nta:107788114/nta:107777980/nta:107783257/nta:107791852/nta:107783257/nta:107770885/nta:107824996/nta:107810967/nta:107817300/nta:107825949/nta:107820682/nta:107786828/nta:107802255/nta:107820629	17	10	107818187/107788114/107777980/107783257/107791852/107830453/107770885/107824996/107786828/107802255	7	107793690/107822811/107810967/107761806/107825949/107820682/107820629
nta00710	Carbon fixation in photosynthetic organisms	24/922	170/11053	0.00740632	0.0509729	107798381/107799672/107808764/107828338/107775935/107788408/107797422/107784258/107810077/107822075/107825450/107825707/107773771/107804240/107796418/107830408/107771249/107765028/107811545/107832374/107763355/107791360/107790645/107766567	LOC107798381/LOC107799672/LOC107808764/LOC107828338/LOC107775935/LOC107788408/LOC107797422/LOC107784258/LOC107810077/LOC107822075/LOC107825450/LOC107825707/LOC107773771/LOC107804240/LOC107796418/LOC107830408/LOC107771249/LOC107765028/LOC107811545/LOC107832374/LOC107763355/LOC107791360/LOC107790645/LOC107766567	nta:107798381/nta:107799672/nta:107808764/nta:107828338/nta:107775935/nta:107788408/nta:107797422/nta:107804419/nta:107820287/nta:107821545/nta:107825450/nta:107825707/nta:107773771/nta:107765028/nta:107788950/nta:107830408/nta:107765028/nta:107765028/nta:107823697/nta:107765028/nta:107763355/nta:107791360/nta:107790645/nta:107802883	24	13	107798381/107799672/107828338/107775935/107788408/107797422/107784258/107825707/107773771/107811545/107763355/107790645/107766567	11	107808764/107810077/107822075/107825450/107804240/107796418/107830408/107771249/107765028/107832374/107791360
nta04626	Plant-pathogen interaction	51/922	435/11053	0.00791972	0.0514782	107779930/107766818/107774495/107763092/107781913/107782471/107793072/107780101/107766292/107830545/107803125/107761087/107819387/107828445/107768097/107768745/107774415/107770153/107820616/107812761/107795279/107766160/107759835/107782626/107815650/107793563/107804570/107790609/107823367/107803296/107806831/107772017/107769316/107828446/107795302/107818840/107784110/107772494/107810059/107785464…	LOC107779930/LOC107766818/LOC107774495/LOC107763092/LOC107781913/LOC107782471/LOC107793072/LOC107780101/LOC107766292/LOC107830545/LOC107803125/LOC107761087/LOC107819387/LOC107828445/LOC107768097/LOC107768745/LOC107774415/LOC107770153/LOC107820616/LOC107812761/LOC107795279/LOC107766160/LOC107759835/LOC107782626/LOC107815650/LOC107793563/LOC107804570/LOC107790609/LOC107823367/LOC107803296/LOC107806…	nta:107779930/nta:107766818/nta:107774495/nta:107763092/nta:107781913/nta:107782471/nta:107793072/nta:107780101/nta:107766292/nta:107830545/nta:107803125/nta:107761087/nta:107819387/nta:107828446/nta:107768097/nta:107768745/nta:107774415/nta:107770153/nta:107820616/nta:107812761/nta:107795279/nta:107766160/nta:107820616/nta:107782626/nta:107815650/nta:107793563/nta:107804570/nta:107790609/nta:107…	51	9	107781913/107766292/107830545/107823367/107772017/107795302/107784110/107819435/107771459	42	107779930/107766818/107774495/107763092/107782471/107793072/107780101/107803125/107761087/107819387/107828445/107768097/107768745/107774415/107770153/107820616/107812761/107795279/107766160/107759835/107782626/107815650/107793563/107804570/107790609/107803296/107806831/107769316/107828446/107818840/107772494/107810059/107785464/107807654/107792965/107768219/107807439/107780809/107804288/107825946…
nta00500	Starch and sucrose metabolism	39/922	317/11053	0.0089048	0.0548348	107793256/107782340/107783326/107814858/107828979/107791629/107789475/107776343/107760049/107762039/107830168/107774260/107775257/107817900/107804741/107798662/107832745/107806229/107807586/107768565/107816558/107820612/107769686/107832261/107765734/107770096/107829060/107783276/107808557/107805820/107790906/107826329/novel.4062/107782686/107777928/107816541/107802093/107776949/107790445	LOC107793256/LOC107782340/LOC107783326/LOC107814858/LOC107828979/LOC107791629/LOC107789475/LOC107776343/LOC107760049/LOC107762039/LOC107830168/LOC107774260/LOC107775257/LOC107817900/LOC107804741/LOC107798662/LOC107832745/LOC107806229/LOC107807586/LOC107768565/LOC107816558/LOC107820612/LOC107769686/LOC107832261/LOC107765734/LOC107770096/LOC107829060/LOC107783276/LOC107808557/LOC107805820/LOC107790…	nta:107793256/nta:107764344/nta:107783326/nta:107814858/nta:107828979/nta:107791629/nta:107789475/nta:107776343/nta:107773876/nta:107762039/nta:107830168/nta:107774260/nta:107775257/nta:107817900/nta:107804741/nta:107798662/nta:107832745/nta:107806229/nta:107807586/nta:107799906/nta:107816558/nta:107773876/nta:107769686/nta:107832261/nta:107765734/nta:107770096/nta:107829060/nta:107783276/nta:107…	39	22	107793256/107782340/107783326/107814858/107828979/107789475/107776343/107762039/107774260/107775257/107832745/107807586/107832261/107765734/107770096/107829060/107808557/107805820/107790906/107826329/novel.4062/107777928	17	107791629/107760049/107830168/107817900/107804741/107798662/107806229/107768565/107816558/107820612/107769686/107783276/107782686/107816541/107802093/107776949/107790445
nta04712	Circadian rhythm - plant	15/922	94/11053	0.0106872	0.0625199	107802108/107780646/107783380/107774540/107801908/107821341/107806932/107792788/107786145/107812455/107830175/107811264/107769959/107819279/novel.6599	LOC107802108/LOC107780646/LOC107783380/LOC107774540/LOC107801908/LOC107821341/LOC107806932/LOC107792788/LOC107786145/LOC107812455/LOC107830175/LOC107811264/LOC107769959/LOC107819279/-	nta:107802108/nta:107780646/nta:107783380/nta:107774540/nta:107801908/nta:107821341/nta:107806932/nta:107792788/nta:107786145/nta:107812455/nta:107830175/nta:107811264/nta:107769959/nta:107819279/nta:107783380	15	11	107802108/107780646/107783380/107774540/107801908/107821341/107806932/107792788/107786145/107811264/novel.6599	4	107812455/107830175/107769959/107819279
nta00250	Alanine, aspartate and glutamate metabolism	19/922	132/11053	0.0131943	0.0735109	107790669/107830560/107828015/107825707/107766326/107773771/107819266/107794144/107831154/107799561/107796418/107825954/107815063/107796626/107807526/107780184/107804984/107781429/107803383	LOC107790669/LOC107830560/LOC107828015/LOC107825707/LOC107766326/LOC107773771/LOC107819266/LOC107794144/LOC107831154/LOC107799561/LOC107796418/LOC107825954/LOC107815063/LOC107796626/LOC107807526/LOC107780184/LOC107804984/LOC107781429/LOC107803383	nta:107790669/nta:107830560/nta:107828015/nta:107825707/nta:107807328/nta:107773771/nta:107819266/nta:107794144/nta:107831154/nta:107785631/nta:107788950/nta:107825954/nta:107815063/nta:107796626/nta:107831154/nta:107780184/nta:107804984/nta:107781429/nta:107803383	19	11	107790669/107830560/107828015/107825707/107773771/107825954/107815063/107780184/107804984/107781429/107803383	8	107766326/107819266/107794144/107831154/107799561/107796418/107796626/107807526
nta00260	Glycine, serine and threonine metabolism	20/922	146/11053	0.0186093	0.0989676	107831677/107768026/107761229/107766212/107796971/107828015/107761213/107816600/107759078/107814760/107825954/107791110/107813960/107782625/107767983/107784251/107803360/107830670/107803383/107764910	LOC107831677/LOC107768026/LOC107761229/LOC107766212/LOC107796971/LOC107828015/LOC107761213/LOC107816600/LOC107759078/LOC107814760/LOC107825954/LOC107791110/LOC107813960/LOC107782625/LOC107767983/LOC107784251/LOC107803360/LOC107830670/LOC107803383/LOC107764910	nta:107831677/nta:107768026/nta:107761229/nta:107766212/nta:107796971/nta:107828015/nta:107763739/nta:107808897/nta:107759078/nta:107814760/nta:107825954/nta:107791110/nta:107813960/nta:107782625/nta:107767983/nta:107784251/nta:107803360/nta:107785574/nta:107803383/nta:107764910	20	12	107831677/107768026/107761229/107766212/107796971/107828015/107761213/107816600/107825954/107782625/107767983/107803383	8	107759078/107814760/107791110/107813960/107784251/107803360/107830670/107764910
nta00960	Tropane, piperidine and pyridine alkaloid biosynthesis	10/922	59/11053	0.0229549	0.116771	107768026/107761211/107825707/107773771/107759078/107791110/107813960/107767983/novel.1808/107764910	LOC107768026/LOC107761211/LOC107825707/LOC107773771/LOC107759078/LOC107791110/LOC107813960/LOC107767983/-/LOC107764910	nta:107768026/nta:107761211/nta:107825707/nta:107773771/nta:107759078/nta:107791110/nta:107813960/nta:107767983/nta:107808211/nta:107764910	10	6	107768026/107761211/107825707/107773771/107767983/novel.1808	4	107759078/107791110/107813960/107764910
nta00270	Cysteine and methionine metabolism	31/922	264/11053	0.0325855	0.158855	107783526/107790218/107790216/107812887/107783528/107764500/107798163/107775935/107801519/107765217/107788814/107817653/107790064/107810046/107798785/107828015/107808190/107825707/107773771/107821157/107792559/107825954/107770971/107794675/107791360/107799272/107777719/107762799/107830670/107803383/107829890	LOC107783526/LOC107790218/LOC107790216/LOC107812887/LOC107783528/LOC107764500/LOC107798163/LOC107775935/LOC107801519/LOC107765217/LOC107788814/LOC107817653/LOC107790064/LOC107810046/LOC107798785/LOC107828015/LOC107808190/LOC107825707/LOC107773771/LOC107821157/LOC107792559/LOC107825954/LOC107770971/LOC107794675/LOC107791360/LOC107799272/LOC107777719/LOC107762799/LOC107830670/LOC107803383/LOC107829…	nta:107783528/nta:107783528/nta:107783528/nta:107812887/nta:107783528/nta:107764500/nta:107798163/nta:107775935/nta:107801519/nta:107765217/nta:107788814/nta:107817653/nta:107790064/nta:107810046/nta:107798785/nta:107828015/nta:107815917/nta:107825707/nta:107773771/nta:107768359/nta:107792559/nta:107825954/nta:107770971/nta:107794675/nta:107791360/nta:107798163/nta:107777719/nta:107762799/nta:107…	31	19	107783526/107790218/107790216/107812887/107783528/107764500/107775935/107801519/107817653/107790064/107810046/107828015/107825707/107773771/107821157/107825954/107794675/107777719/107803383	12	107798163/107765217/107788814/107798785/107808190/107792559/107770971/107791360/107799272/107762799/107830670/107829890
nta00480	Glutathione metabolism	24/922	197/11053	0.0383779	0.179609	107778048/107782951/107779707/107789895/107790974/107801491/107823949/107798576/107765700/107789271/107775363/107810794/107789318/107815922/107779708/107771507/107777621/107821321/107815009/107825548/107760143/107782952/107779706/107831270	LOC107778048/LOC107782951/LOC107779707/LOC107789895/LOC107790974/LOC107801491/LOC107823949/LOC107798576/LOC107765700/LOC107789271/LOC107775363/LOC107810794/LOC107789318/LOC107815922/LOC107779708/LOC107771507/LOC107777621/LOC107821321/LOC107815009/LOC107825548/LOC107760143/LOC107782952/LOC107779706/LOC107831270	nta:107821321/nta:107782951/nta:107779707/nta:107789895/nta:107790974/nta:107801491/nta:107823949/nta:107798576/nta:107765700/nta:107789271/nta:107775363/nta:107810794/nta:107789318/nta:107815922/nta:107779708/nta:107771507/nta:107777621/nta:107821321/nta:107789271/nta:107825548/nta:107760143/nta:107782952/nta:107779706/nta:107831270	24	19	107778048/107782951/107779707/107789895/107790974/107823949/107765700/107789271/107775363/107810794/107779708/107771507/107821321/107815009/107825548/107760143/107782952/107779706/107831270	5	107801491/107798576/107789318/107815922/107777621
