# Supplementary material for: Chilling stress response in tobacco seedlings: insights from transcriptome, proteome, and phosphoproteome analyses
Source: Front Plant Sci. 2024 May 28;15:1390993. doi: 10.3389/fpls.2024.1390993 (PMC11170286; doi:10.3389/fpls.2024.1390993)
Supplement: Supplementary file 2 [file DataSheet_2.zip › Supplementary Tables/Supplementary Table S13.xlsx]

## Sheet: CBF_S
Supplementary Table S13 CBFs, ICE1 and genes related to flowering in the transcriptome under chilling stress
gene_id	S_24h_1	S_24h_2	S_24h_3	S_0h_1	S_0h_2	S_0h_3	S_24h	S_0h	log2FoldChange	pvalue	padj	gene_name	gene_chr	gene_start	gene_end	gene_strand	gene_length	gene_biotype	gene_description	tf_family
107807923	27.1025	6.38506	4.33931	121.351	334.321	10.2985	12.609	155.323	-3.61742	0.000586881	0.00914938	LOC107807923	NW_015945333.1	63464	64506	-	1043	protein_coding	dehydration-responsive element-binding protein 1B-like && sp|P93835|DRE1B_ARATH Dehydration-responsive element-binding protein 1B OS=Arabidopsis thaliana OX=3702 GN=DREB1B PE=1 SV=2 && PF00847:AP2 domain	AP2
107775685	85.679	30.101	45.5628	321.694	790.489	32.0399	53.7809	381.408	-2.82633	0.001478	0.0181353	LOC107775685	NW_015900915.1	35124	36250	-	1127	protein_coding	dehydration-responsive element-binding protein 1B-like && sp|P93835|DRE1B_ARATH Dehydration-responsive element-binding protein 1B OS=Arabidopsis thaliana OX=3702 GN=DREB1B PE=1 SV=2 && PF00847:AP2 domain	AP2
107776941	5.24565	0	0	9.15856	19.8003	11.4428	1.74855	13.4672	-2.91478	0.05354	0.218292	LOC107776941	NW_015796936.1	5	548	+	544	protein_coding	dehydration-responsive element-binding protein 1A-like && sp|Q9M0L0|DRE1A_ARATH Dehydration-responsive element-binding protein 1A OS=Arabidopsis thaliana OX=3702 GN=DREB1A PE=1 SV=2 && -	-
107811322	2.62283	0	0	3.43446	11.4233	2.28857	0.874276	5.71543	-2.68205	0.172573	0.436918	LOC107811322	NW_015951785.1	38864	39748	-	885	protein_coding	dehydration-responsive element-binding protein 1A-like && sp|Q9M0L0|DRE1A_ARATH Dehydration-responsive element-binding protein 1A OS=Arabidopsis thaliana OX=3702 GN=DREB1A PE=1 SV=2 && PF00847:AP2 domain	AP2
107811321	7.86848	0	0	19.4619	71.5857	0	2.62283	30.3492	-3.52764	0.273173	0.562255	LOC107811321	NW_015951785.1	2334	3340	-	1007	protein_coding	dehydration-responsive element-binding protein 1A-like && sp|Q9M0L0|DRE1A_ARATH Dehydration-responsive element-binding protein 1A OS=Arabidopsis thaliana OX=3702 GN=DREB1A PE=1 SV=2 && PF00847:AP2 domain	AP2
107803997	169.609	5.47291	2.16966	44.648	405.906	17.1642	59.084	155.906	-1.39983	0.449218	0.717208	LOC107803997	NW_015938377.1	9084	10078	-	995	protein_coding	dehydration-responsive element-binding protein 1A-like && sp|Q9M0L0|DRE1A_ARATH Dehydration-responsive element-binding protein 1A OS=Arabidopsis thaliana OX=3702 GN=DREB1A PE=1 SV=2 && PF00847:AP2 domain	AP2
107808010	68.1935	3.64861	22.7814	378.935	827.044	42.3385	31.5412	416.106	-3.7204	0.000261114	0.00497808	LOC107808010	NW_015804245.1	3761	4898	-	1138	protein_coding	dehydration-responsive element-binding protein 1D-like && sp|Q9FJ93|DRE1D_ARATH Dehydration-responsive element-binding protein 1D OS=Arabidopsis thaliana OX=3702 GN=DREB1D PE=2 SV=1 && PF00847:AP2 domain	AP2
107824584	95.2961	3.64861	0	0	0.76155	0	32.9816	0.25385	6.52726	NA	1	LOC107824584	NW_015838006.1	62917	63829	+	913	protein_coding	dehydration-responsive element-binding protein 1D-like && sp|Q9FJ93|DRE1D_ARATH Dehydration-responsive element-binding protein 1D OS=Arabidopsis thaliana OX=3702 GN=DREB1D PE=2 SV=1 && PF00847:AP2 domain	AP2
107778127	1267.7	20.0673	28.2055	0	1.5231	0	438.658	0.5077	9.61245	NA	1	LOC107778127	NW_015903703.1	65821	66665	+	845	protein_coding	dehydration-responsive element-binding protein 1B-like && sp|P93835|DRE1B_ARATH Dehydration-responsive element-binding protein 1B OS=Arabidopsis thaliana OX=3702 GN=DREB1B PE=1 SV=2 && PF00847:AP2 domain	AP2
107791506	53.3308	0	9.76345	0	0	0	21.0314	0	6.83852	0.0803562	0.280003	LOC107791506	NW_015919868.1	152028	152991	-	964	protein_coding	dehydration-responsive element-binding protein 1D-like && sp|Q9M0L0|DRE1A_ARATH Dehydration-responsive element-binding protein 1A OS=Arabidopsis thaliana OX=3702 GN=DREB1A PE=1 SV=2 && PF00847:AP2 domain	AP2
107816659	18.3598	4.56076	0	0	0.76155	0	7.64018	0.25385	4.42039	0.0573414	0.228231	LOC107816659	NW_015814358.1	12229	12971	+	743	protein_coding	dehydration-responsive element-binding protein 1D-like && sp|Q9FJ93|DRE1D_ARATH Dehydration-responsive element-binding protein 1D OS=Arabidopsis thaliana OX=3702 GN=DREB1D PE=2 SV=1 && PF00847:AP2 domain	AP2
107810632	0	0	6.50897	0	0	0	2.16966	0	3.55306	0.367889	1	LOC107810632	NW_015950500.1	22207	23089	+	883	protein_coding	dehydration-responsive element-binding protein 1F-like && sp|Q9LN86|DRE1F_ARATH Dehydration-responsive element-binding protein 1F OS=Arabidopsis thaliana OX=3702 GN=DREB1F PE=2 SV=1 && PF00847:AP2 domain	AP2
107795294	26.2283	0	0	2.28964	41.1237	2.28857	8.74276	15.234	-0.803921	0.6701	0.858426	LOC107795294	NW_015925117.1	83901	84849	+	949	protein_coding	dehydration-responsive element-binding protein 1F-like && sp|Q9FJ93|DRE1D_ARATH Dehydration-responsive element-binding protein 1D OS=Arabidopsis thaliana OX=3702 GN=DREB1D PE=2 SV=1 && PF00847:AP2 domain	AP2
107801859	22.7312	0	0	0	25.8927	0	7.57706	8.6309	-0.19351	0.939957	0.97896	LOC107801859	NW_015934739.1	19021	19889	+	869	protein_coding	dehydration-responsive element-binding protein 1E-like && sp|Q9SYS6|DRE1C_ARATH Dehydration-responsive element-binding protein 1C OS=Arabidopsis thaliana OX=3702 GN=DREB1C PE=1 SV=2 && PF00847:AP2 domain	AP2
107791792	402.167	8.20937	11.9331	20.6068	122.61	4.57713	140.77	49.2645	1.51097	NA	1	LOC107791792	NW_015800355.1	30382	31381	+	1000	protein_coding	dehydration-responsive element-binding protein 1D-like && sp|Q9LN86|DRE1F_ARATH Dehydration-responsive element-binding protein 1F OS=Arabidopsis thaliana OX=3702 GN=DREB1F PE=2 SV=1 && PF00847:AP2 domain	AP2
107759150	0	2.73646	9.76345	0	0	0	4.16664	0	4.49719	0.136892	1	LOC107759150	NW_015865856.1	186776	187581	-	806	protein_coding	dehydration-responsive element-binding protein 1F-like && sp|Q9LN86|DRE1F_ARATH Dehydration-responsive element-binding protein 1F OS=Arabidopsis thaliana OX=3702 GN=DREB1F PE=2 SV=1 && PF00847:AP2 domain	AP2
107792480	59.4507	41.0468	37.969	8.01374	9.90015	0	46.1555	5.9713	2.92127	0.00141355	0.0175693	LOC107792480	NW_015921164.1	4324	5220	+	897	protein_coding	dehydration-responsive element-binding protein 1E-like && sp|Q9SYS6|DRE1C_ARATH Dehydration-responsive element-binding protein 1C OS=Arabidopsis thaliana OX=3702 GN=DREB1C PE=1 SV=2 && PF00847:AP2 domain	AP2

## Sheet: CBF_R
gene_id	R_24h_1	R_24h_2	R_24h_3	R_0h_1	R_0h_2	R_0h_3	R_24h	R_0h	log2FoldChange	pvalue	padj	gene_name	gene_chr	gene_start	gene_end	gene_strand	gene_length	gene_biotype	gene_description	tf_family
107807923	0	0	0	120.262	220.654	82.605	0	141.173	-9.51162	1.37627e-13	2.52983e-11	LOC107807923	NW_015945333.1	63464	64506	-	1043	protein_coding	dehydration-responsive element-binding protein 1B-like && sp|P93835|DRE1B_ARATH Dehydration-responsive element-binding protein 1B OS=Arabidopsis thaliana OX=3702 GN=DREB1B PE=1 SV=2 && PF00847:AP2 domain	AP2
107775685	19.757	18.294	25.9757	689.158	543.653	523.165	21.3422	585.325	-4.77656	1.60738e-50	6.06688e-47	LOC107775685	NW_015900915.1	35124	36250	-	1127	protein_coding	dehydration-responsive element-binding protein 1B-like && sp|P93835|DRE1B_ARATH Dehydration-responsive element-binding protein 1B OS=Arabidopsis thaliana OX=3702 GN=DREB1B PE=1 SV=2 && PF00847:AP2 domain	AP2
107776941	0	0	0	52.8809	62.9098	5.90036	0	40.5637	-7.71342	4.22996e-07	1.72663e-05	LOC107776941	NW_015796936.1	5	548	+	544	protein_coding	dehydration-responsive element-binding protein 1A-like && sp|Q9M0L0|DRE1A_ARATH Dehydration-responsive element-binding protein 1A OS=Arabidopsis thaliana OX=3702 GN=DREB1A PE=1 SV=2 && -	-
107811322	0	0	0	11.9409	10.3285	3.93357	0	8.7343	-5.49868	0.00419021	0.0315553	LOC107811322	NW_015951785.1	38864	39748	-	885	protein_coding	dehydration-responsive element-binding protein 1A-like && sp|Q9M0L0|DRE1A_ARATH Dehydration-responsive element-binding protein 1A OS=Arabidopsis thaliana OX=3702 GN=DREB1A PE=1 SV=2 && PF00847:AP2 domain	AP2
107811321	0	0	0	22.1759	31.9244	6.88375	0	20.328	-6.71659	2.81226e-05	0.000593878	LOC107811321	NW_015951785.1	2334	3340	-	1007	protein_coding	dehydration-responsive element-binding protein 1A-like && sp|Q9M0L0|DRE1A_ARATH Dehydration-responsive element-binding protein 1A OS=Arabidopsis thaliana OX=3702 GN=DREB1A PE=1 SV=2 && PF00847:AP2 domain	AP2
107803997	0	2.15223	9.35127	103.203	61.9708	37.3689	3.8345	67.5143	-4.136	1.16283e-06	4.10698e-05	LOC107803997	NW_015938377.1	9084	10078	-	995	protein_coding	dehydration-responsive element-binding protein 1A-like && sp|Q9M0L0|DRE1A_ARATH Dehydration-responsive element-binding protein 1A OS=Arabidopsis thaliana OX=3702 GN=DREB1A PE=1 SV=2 && PF00847:AP2 domain	AP2
107808010	6.23904	1.07612	1.03903	527.104	316.427	508.414	2.78473	450.648	-7.33039	7.47434e-33	1.03212e-29	LOC107808010	NW_015804245.1	3761	4898	-	1138	protein_coding	dehydration-responsive element-binding protein 1D-like && sp|Q9FJ93|DRE1D_ARATH Dehydration-responsive element-binding protein 1D OS=Arabidopsis thaliana OX=3702 GN=DREB1D PE=2 SV=1 && PF00847:AP2 domain	AP2
107824584	1.03984	0	1.03903	32.4109	3.75581	18.6845	0.692957	18.2837	-4.71293	0.00166877	0.0156474	LOC107824584	NW_015838006.1	62917	63829	+	913	protein_coding	dehydration-responsive element-binding protein 1D-like && sp|Q9FJ93|DRE1D_ARATH Dehydration-responsive element-binding protein 1D OS=Arabidopsis thaliana OX=3702 GN=DREB1D PE=2 SV=1 && PF00847:AP2 domain	AP2
107778127	0	1.07612	1.03903	4.26459	0	0.983393	0.705049	1.74933	-1.32093	0.632676	1	LOC107778127	NW_015903703.1	65821	66665	+	845	protein_coding	dehydration-responsive element-binding protein 1B-like && sp|P93835|DRE1B_ARATH Dehydration-responsive element-binding protein 1B OS=Arabidopsis thaliana OX=3702 GN=DREB1B PE=1 SV=2 && PF00847:AP2 domain	AP2
107791506	0	0	0	33.2638	4.69476	10.8173	0	16.2586	-6.39597	0.000209142	0.00304084	LOC107791506	NW_015919868.1	152028	152991	-	964	protein_coding	dehydration-responsive element-binding protein 1D-like && sp|Q9M0L0|DRE1A_ARATH Dehydration-responsive element-binding protein 1A OS=Arabidopsis thaliana OX=3702 GN=DREB1A PE=1 SV=2 && PF00847:AP2 domain	AP2
107816659	0	0	0	14.4996	22.5348	1.96679	0	13.0004	-6.07187	0.000959152	0.0101849	LOC107816659	NW_015814358.1	12229	12971	+	743	protein_coding	dehydration-responsive element-binding protein 1D-like && sp|Q9FJ93|DRE1D_ARATH Dehydration-responsive element-binding protein 1D OS=Arabidopsis thaliana OX=3702 GN=DREB1D PE=2 SV=1 && PF00847:AP2 domain	AP2
107810632	0	0	0	0	7.51161	0	0	2.50387	-3.69352	0.348462	1	LOC107810632	NW_015950500.1	22207	23089	+	883	protein_coding	dehydration-responsive element-binding protein 1F-like && sp|Q9LN86|DRE1F_ARATH Dehydration-responsive element-binding protein 1F OS=Arabidopsis thaliana OX=3702 GN=DREB1F PE=2 SV=1 && PF00847:AP2 domain	AP2
107795294	0	0	0	25.5876	53.5203	27.535	0	35.5476	-7.52147	1.17332e-07	5.67768e-06	LOC107795294	NW_015925117.1	83901	84849	+	949	protein_coding	dehydration-responsive element-binding protein 1F-like && sp|Q9FJ93|DRE1D_ARATH Dehydration-responsive element-binding protein 1D OS=Arabidopsis thaliana OX=3702 GN=DREB1D PE=2 SV=1 && PF00847:AP2 domain	AP2
107801859	0	0	0	2.55876	13.1453	12.7841	0	9.49606	-5.61519	0.00347771	0.027434	LOC107801859	NW_015934739.1	19021	19889	+	869	protein_coding	dehydration-responsive element-binding protein 1E-like && sp|Q9SYS6|DRE1C_ARATH Dehydration-responsive element-binding protein 1C OS=Arabidopsis thaliana OX=3702 GN=DREB1C PE=1 SV=2 && PF00847:AP2 domain	AP2
107791792	0	0	2.07806	52.028	60.0929	53.1032	0.692687	55.0747	-6.29827	1.01799e-07	5.04239e-06	LOC107791792	NW_015800355.1	30382	31381	+	1000	protein_coding	dehydration-responsive element-binding protein 1D-like && sp|Q9LN86|DRE1F_ARATH Dehydration-responsive element-binding protein 1F OS=Arabidopsis thaliana OX=3702 GN=DREB1F PE=2 SV=1 && PF00847:AP2 domain	AP2
107759150	2.07968	0	1.03903	11.0879	4.69476	1.96679	1.03957	5.9165	-2.50722	0.150581	0.357111	LOC107759150	NW_015865856.1	186776	187581	-	806	protein_coding	dehydration-responsive element-binding protein 1F-like && sp|Q9LN86|DRE1F_ARATH Dehydration-responsive element-binding protein 1F OS=Arabidopsis thaliana OX=3702 GN=DREB1F PE=2 SV=1 && PF00847:AP2 domain	AP2
107792480	0	9.68505	5.19515	0	11.2674	0.983393	4.96006	4.0836	0.281614	0.882365	0.946458	LOC107792480	NW_015921164.1	4324	5220	+	897	protein_coding	dehydration-responsive element-binding protein 1E-like && sp|Q9SYS6|DRE1C_ARATH Dehydration-responsive element-binding protein 1C OS=Arabidopsis thaliana OX=3702 GN=DREB1C PE=1 SV=2 && PF00847:AP2 domain	AP2

## Sheet: ICE1_S
gene_id	S_24h_1	S_24h_2	S_24h_3	S_0h_1	S_0h_2	S_0h_3	S_24h	S_0h	log2FoldChange	pvalue	padj	gene_name	gene_chr	gene_start	gene_end	gene_strand	gene_length	gene_biotype	gene_description	tf_family
107798349	691.552	504.42	494.682	62.9651	413.522	70.9455	563.551	182.477	1.62352	0.0246578	0.133151	LOC107798349	NW_015929535.1	34192	38996	+	2195	protein_coding	transcription factor ICE1-like && sp|Q9LSE2|ICE1_ARATH Transcription factor ICE1 OS=Arabidopsis thaliana OX=3702 GN=SCRM PE=1 SV=1 && PF00010:Helix-loop-helix DNA-binding domain	HLH
107820223	76.9363	3.64861	13.0179	38.9239	67.0164	42.3385	31.2009	49.4263	-0.66216	0.495491	0.751355	LOC107820223	NW_015787537.1	4453	7615	+	1757	protein_coding	transcription factor ICE1-like && sp|Q9LSE2|ICE1_ARATH Transcription factor ICE1 OS=Arabidopsis thaliana OX=3702 GN=SCRM PE=1 SV=1 && PF00010:Helix-loop-helix DNA-binding domain	HLH
107831628	259.66	54.7291	82.4469	140.813	212.473	128.16	132.279	160.482	-0.278845	0.668033	0.857455	LOC107831628	NW_015861237.1	11182	15402	-	1992	protein_coding	transcription factor ICE1-like && sp|Q9LSE2|ICE1_ARATH Transcription factor ICE1 OS=Arabidopsis thaliana OX=3702 GN=SCRM PE=1 SV=1 && -	-
107788689	217.695	66.5871	41.2235	116.772	147.741	82.3883	108.502	115.634	-0.0912495	0.893482	0.960186	LOC107788689	NW_015916180.1	21153	24954	-	2042	protein_coding	transcription factor ICE1-like && sp|Q9LSE2|ICE1_ARATH Transcription factor ICE1 OS=Arabidopsis thaliana OX=3702 GN=SCRM PE=1 SV=1 && PF00010:Helix-loop-helix DNA-binding domain	HLH

## Sheet: ICE1_R
gene_id	R_24h_1	R_24h_2	R_24h_3	R_0h_1	R_0h_2	R_0h_3	R_24h	R_0h	log2FoldChange	pvalue	padj	gene_name	gene_chr	gene_start	gene_end	gene_strand	gene_length	gene_biotype	gene_description	tf_family
107798349	160.135	126.982	149.62	120.262	104.224	95.3891	145.579	106.625	0.448464	0.145671	0.350326	LOC107798349	NW_015929535.1	34192	38996	+	2195	protein_coding	transcription factor ICE1-like && sp|Q9LSE2|ICE1_ARATH Transcription factor ICE1 OS=Arabidopsis thaliana OX=3702 GN=SCRM PE=1 SV=1 && PF00010:Helix-loop-helix DNA-binding domain	HLH
107831628	18.7171	71.0237	39.4831	34.9697	26.2906	9.83393	43.0746	23.6981	0.857494	0.217792	0.446759	LOC107831628	NW_015861237.1	11182	15402	-	1992	protein_coding	transcription factor ICE1-like && sp|Q9LSE2|ICE1_ARATH Transcription factor ICE1 OS=Arabidopsis thaliana OX=3702 GN=SCRM PE=1 SV=1 && -	-
107788689	75.9083	129.134	97.6688	61.4101	81.6888	80.6382	100.904	74.579	0.436826	0.25051	0.486248	LOC107788689	NW_015916180.1	21153	24954	-	2042	protein_coding	transcription factor ICE1-like && sp|Q9LSE2|ICE1_ARATH Transcription factor ICE1 OS=Arabidopsis thaliana OX=3702 GN=SCRM PE=1 SV=1 && PF00010:Helix-loop-helix DNA-binding domain	HLH
107820223	40.5538	99.0027	42.6002	71.6452	104.224	50.153	60.7189	75.3406	-0.312613	0.53947	0.743268	LOC107820223	NW_015787537.1	4453	7615	+	1757	protein_coding	transcription factor ICE1-like && sp|Q9LSE2|ICE1_ARATH Transcription factor ICE1 OS=Arabidopsis thaliana OX=3702 GN=SCRM PE=1 SV=1 && PF00010:Helix-loop-helix DNA-binding domain	HLH

## Sheet: flowering_S
gene_id	S_24h_1	S_24h_2	S_24h_3	S_0h_1	S_0h_2	S_0h_3	S_24h	S_0h	log2FoldChange	pvalue	padj	gene_name	gene_chr	gene_start	gene_end	gene_strand	gene_length	gene_biotype	gene_description	tf_family
107783968	251.791	102.161	532.651	0	0	0	295.534	0	10.6504	1.37957e-14	7.28918e-12	LOC107783968	NW_015910454.1	154906	155600	-	695	protein_coding	protein EARLY FLOWERING 4-like && sp|O04211|ELF4_ARATH Protein EARLY FLOWERING 4 OS=Arabidopsis thaliana OX=3702 GN=ELF4 PE=1 SV=1 && PF07011:Early Flowering 4 domain	-
107787562	787.722	809.079	621.607	0	3.80775	0	739.469	1.26925	8.89455	1.02971e-27	3.80845e-24	LOC107787562	NW_015914670.1	47487	48355	+	869	protein_coding	protein EARLY FLOWERING 4-like && sp|O80877|EF4L1_ARATH Protein ELF4-LIKE 1 OS=Arabidopsis thaliana OX=3702 GN=EFL1 PE=2 SV=1 && PF07011:Early Flowering 4 domain	-
107780182	101.416	93.9517	58.5807	0	0	0	84.6495	0	8.84839	4.03921e-11	9.63827e-09	LOC107780182	NW_015905910.1	265172	265883	-	712	protein_coding	protein EARLY FLOWERING 4-like && sp|O80877|EF4L1_ARATH Protein ELF4-LIKE 1 OS=Arabidopsis thaliana OX=3702 GN=EFL1 PE=2 SV=1 && PF07011:Early Flowering 4 domain	-
107780180	84.8047	12.7701	11.9331	0	0	0	36.5027	0	7.63598	3.72293e-06	0.000174772	LOC107780180	NW_015905910.1	232336	233307	-	972	protein_coding	protein EARLY FLOWERING 4-like && sp|O80877|EF4L1_ARATH Protein ELF4-LIKE 1 OS=Arabidopsis thaliana OX=3702 GN=EFL1 PE=2 SV=1 && PF07011:Early Flowering 4 domain	-
107775420	138.136	205.234	136.688	0	6.0924	0	160.019	2.0308	6.10031	7.56932e-12	2.14175e-09	LOC107775420	NW_015900631.1	38214	39399	-	1186	protein_coding	protein EARLY FLOWERING 4-like && sp|O80877|EF4L1_ARATH Protein ELF4-LIKE 1 OS=Arabidopsis thaliana OX=3702 GN=EFL1 PE=2 SV=1 && PF07011:Early Flowering 4 domain	-
107766207	250.917	166.012	733.344	16.0275	55.5932	12.5871	383.424	28.0693	3.75633	6.34221e-07	4.02945e-05	LOC107766207	NW_015886312.1	4842	9022	-	1795	protein_coding	protein EARLY FLOWERING 3-like%2C transcript variant X2 && sp|Q657D6|ELF32_ORYSJ ELF3-like protein 2 OS=Oryza sativa subsp. japonica OX=39947 GN=ELF3-2 PE=2 SV=2 && -	-
107788536	812.202	843.741	878.711	77.8478	113.471	85.8212	844.885	92.38	3.18828	3.52138e-19	4.55842e-16	LOC107788536	NW_015799589.1	14009	26968	-	3358	protein_coding	flowering time control protein FPA-like%2C transcript variant X1 && sp|Q8LPQ9|FPA_ARATH Flowering time control protein FPA OS=Arabidopsis thaliana OX=3702 GN=FPA PE=1 SV=2 && PF00076:RNA recognition motif. (a.k.a. RRM, RBD, or RNP domain)|PF07744:SPOC domain	RRM_1
107789414	356.704	195.201	277.716	56.0962	15.9926	44.627	276.54	38.9053	2.84116	6.38594e-07	4.04235e-05	LOC107789414	NW_015917048.1	6432	9241	-	1520	protein_coding	protein EARLY FLOWERING 3-like%2C transcript variant X2 && sp|Q657D6|ELF32_ORYSJ ELF3-like protein 2 OS=Oryza sativa subsp. japonica OX=39947 GN=ELF3-2 PE=2 SV=2 && -	-
107804272	222.94	419.59	288.564	33.1998	60.924	50.3484	310.365	48.1574	2.68216	1.52967e-08	1.77196e-06	LOC107804272	NW_015938890.1	347	5853	+	3534	protein_coding	protein EARLY FLOWERING 3-like%2C transcript variant X1 && sp|Q657D6|ELF32_ORYSJ ELF3-like protein 2 OS=Oryza sativa subsp. japonica OX=39947 GN=ELF3-2 PE=2 SV=2 && -	-
107811695	344.465	380.367	298.328	99.5993	191.149	80.0998	341.053	123.616	1.45932	0.00195733	0.0224109	LOC107811695	NW_015952555.1	2943	8503	-	3207	protein_coding	protein EARLY FLOWERING 3-like && sp|O82804|ELF3_ARATH Protein EARLY FLOWERING 3 OS=Arabidopsis thaliana OX=3702 GN=ELF3 PE=1 SV=1 && -	-
107779259	267.528	446.042	330.873	131.654	178.964	114.428	348.148	141.682	1.29437	0.00200205	0.0227674	LOC107779259	NW_015904987.1	65521	72896	-	2077	protein_coding	flowering locus K homology domain-like%2C transcript variant X1 && sp|Q9SR13|FLK_ARATH Flowering locus K homology domain OS=Arabidopsis thaliana OX=3702 GN=FLK PE=1 SV=1 && PF00013:KH domain	KH_1
107780070	846.299	555.501	563.026	201.488	400.575	201.394	654.942	267.819	1.28803	0.00480573	0.043194	LOC107780070	NW_015905804.1	22294	43795	-	7551	protein_coding	protein PHOTOPERIOD-INDEPENDENT EARLY FLOWERING 1%2C transcript variant X2 && sp|Q7X9V2|PIE1_ARATH Protein PHOTOPERIOD-INDEPENDENT EARLY FLOWERING 1 OS=Arabidopsis thaliana OX=3702 GN=PIE1 PE=1 SV=1 && PF00271:Helicase conserved C-terminal domain|PF07529:HSA|PF00176:SNF2 family N-terminal domain	SNF2_N
107785154	132.89	233.511	228.899	74.4133	102.048	75.5227	198.433	83.9946	1.23639	0.00565127	0.0483745	LOC107785154	NW_015911883.1	1159	4816	+	1752	protein_coding	flowering locus K homology domain-like && sp|Q9SR13|FLK_ARATH Flowering locus K homology domain OS=Arabidopsis thaliana OX=3702 GN=FLK PE=1 SV=1 && PF00013:KH domain	KH_1

## Sheet: flowering_R
gene_id	R_24h_1	R_24h_2	R_24h_3	R_0h_1	R_0h_2	R_0h_3	R_24h	R_0h	log2FoldChange	pvalue	padj	gene_name	gene_chr	gene_start	gene_end	gene_strand	gene_length	gene_biotype	gene_description	tf_family
107788536	775.721	705.932	725.243	124.526	186.851	293.051	735.632	201.476	1.87012	3.06275e-09	2.26965e-07	LOC107788536	NW_015799589.1	14009	26968	-	3358	protein_coding	flowering time control protein FPA-like%2C transcript variant X1 && sp|Q8LPQ9|FPA_ARATH Flowering time control protein FPA OS=Arabidopsis thaliana OX=3702 GN=FPA PE=1 SV=2 && PF00076:RNA recognition motif. (a.k.a. RRM, RBD, or RNP domain)|PF07744:SPOC domain	RRM_1
107763232	1368.43	1234.31	1232.29	479.34	477.926	496.613	1278.34	484.627	1.39942	9.89808e-14	1.8805e-11	LOC107763232	NW_015879465.1	3441	16607	+	3516	protein_coding	flowering time control protein FPA-like%2C transcript variant X1 && sp|Q8LPQ9|FPA_ARATH Flowering time control protein FPA OS=Arabidopsis thaliana OX=3702 GN=FPA PE=1 SV=2 && PF07744:SPOC domain|PF00076:RNA recognition motif. (a.k.a. RRM, RBD, or RNP domain)	RRM_1
107779259	1124.07	1260.13	1114.88	528.809	519.24	405.158	1166.36	484.403	1.26724	2.22972e-09	1.70823e-07	LOC107779259	NW_015904987.1	65521	72896	-	2077	protein_coding	flowering locus K homology domain-like%2C transcript variant X1 && sp|Q9SR13|FLK_ARATH Flowering locus K homology domain OS=Arabidopsis thaliana OX=3702 GN=FLK PE=1 SV=1 && PF00013:KH domain	KH_1
107785154	815.235	795.25	703.423	395.754	402.81	203.562	771.303	334.042	1.20649	4.0654e-05	0.000806754	LOC107785154	NW_015911883.1	1159	4816	+	1752	protein_coding	flowering locus K homology domain-like && sp|Q9SR13|FLK_ARATH Flowering locus K homology domain OS=Arabidopsis thaliana OX=3702 GN=FLK PE=1 SV=1 && PF00013:KH domain	KH_1
107791359	306.753	292.704	236.899	148.408	128.636	129.808	278.785	135.617	1.03888	0.000108275	0.00179085	LOC107791359	NW_015919707.1	14570	19095	+	2183	protein_coding	flowering locus K homology domain-like%2C transcript variant X1 && sp|Q9SR13|FLK_ARATH Flowering locus K homology domain OS=Arabidopsis thaliana OX=3702 GN=FLK PE=1 SV=1 && -	-
107785625	207.968	157.113	189.103	347.138	365.252	451.377	184.728	387.922	-1.06965	3.80619e-05	0.00076226	LOC107785625	NW_015912379.1	14163	21751	+	2834	protein_coding	flowering time control protein FPA-like && sp|Q8LPQ9|FPA_ARATH Flowering time control protein FPA OS=Arabidopsis thaliana OX=3702 GN=FPA PE=1 SV=2 && PF07744:SPOC domain|PF00076:RNA recognition motif. (a.k.a. RRM, RBD, or RNP domain)	RRM_1
107797923	150.777	61.3386	97.6688	246.493	211.264	224.214	103.261	227.324	-1.13794	0.00192285	0.0174546	LOC107797923	NW_015928854.1	52647	55081	-	898	protein_coding	protein ELF4-LIKE 4-like && sp|Q570U6|EF4L4_ARATH Protein ELF4-LIKE 4 OS=Arabidopsis thaliana OX=3702 GN=EFL4 PE=2 SV=1 && PF07011:Early Flowering 4 domain	-
107769602	23.9163	27.979	28.0538	87.8506	117.369	49.1696	26.6497	84.7964	-1.67082	0.000662796	0.00762391	LOC107769602	NW_015889608.1	52104	54018	-	860	pseudogene	- && sp|Q8S8F5|EF4L3_ARATH Protein ELF4-LIKE 3 OS=Arabidopsis thaliana OX=3702 GN=EFL3 PE=3 SV=1 && PF07011:Early Flowering 4 domain	-
