# Supplementary material for: Chilling stress response in tobacco seedlings: insights from transcriptome, proteome, and phosphoproteome analyses
Source: Front Plant Sci. 2024 May 28;15:1390993. doi: 10.3389/fpls.2024.1390993 (PMC11170286; doi:10.3389/fpls.2024.1390993)
Supplement: Supplementary file 2 [file DataSheet_2.zip › Supplementary Tables/Supplementary Table S12.xlsx]

## Sheet: prot_tran_diff_S
Supplementary Table S12 Significantly differential expression of the genes/proteins shared by the transcriptome and proteome
Gene_id	Tran_id	Prot_id	GO_fun	kegg	Protein(log2fc)	Protein(pval)	Tran(log2fc)	Tran(pval)
LOC107806551	107806551	A0A1S4BBL2	isoprenoid biosynthetic process	Terpenoid backbone biosynthesis(map00900)	Inf	0	1.73153	0.000247372
LOC107759103	107759103	A0A1S3WXX4	integral component of membrane	-	#NAME?	0	-1.39186	0.00097994
LOC107789641	107789641	A0A1S3ZR33	-	Cutin, suberine and wax biosynthesis(map00073)	-1.04043	0.0393146	-2.73694	2.38146e-05
LOC107774751	107774751	A0A1S3YCE5	-	-	-0.99663	0.0320146	2.34559	1.27743e-07
LOC107790974	107790974	A0A1S3ZVT7	-	Fluid shear stress and atherosclerosis(map05418),Glutathione metabolism(map00480)	-2.31786	0.000358409	1.54675	1.22193e-06
LOC107783693	107783693	A0A1S3Z706	ADP binding	-	-1.13142	0.0107297	2.3431	0.000295633
LOC107778528	107778528	Q06BK4	membrane	-	1.30435	0.00104769	-1.29539	0.000437462
LOC107790120	107790120	A0A1S3ZSX1	-	-	-0.764563	0.0175799	2.30664	0.00167728

## Sheet: prot_tran_diff_R
Gene_id	Tran_id	Prot_id	GO_fun	kegg	Protein(log2fc)	Protein(pval)	Tran(log2fc)	Tran(pval)
LOC107784433	107784433	A0A1S3ZA09	-	-	3.72354	0.0126651	-1.95807	8.43896e-11
LOC107782686	107782686	A0A1S3Z4G7	metabolic process	Starch and sucrose metabolism(map00500)	1.45792	0.00203812	-1.15312	0.00317339
LOC107793965	107793965	A0A1S4A5M4	-	-	1.10722	0.0100898	-1.20097	0.00145024
LOC107766904	107766904	A0A1S3XMS7	-	-	-2.58864	0.00430583	1.29284	0.00322245
LOC107790858	107790858	A0A1S3ZVE8	-	Protein processing in endoplasmic reticulum(map04141)	1.60727	0.0255357	1.06103	1.68375e-06
LOC107822976	107822976	A0A1S4CV99	transition metal ion binding	-	2.28102	0.00181898	1.24149	1.15424e-08
LOC107760338	107760338	A0A1S3X1S5	metabolic process	-	-1.1915	0.0185771	1.28355	5.99292e-06
LOC107829060	107829060	A0A1S4DEV0	-	Galactose metabolism(map00052)	-2.0515	0.000794258	1.19481	0.000493626
LOC107814440	107814440	A0A1S4C2F3	-	-	1.4249	0.00150151	1.61392	9.57766e-07
LOC107828058	107828058	A0A1S4DBI2	terpene synthase activity	Sesquiterpenoid and triterpenoid biosynthesis(map00909)	-2.13171	0.018551	-2.92056	0.00498554
LOC107795104	107795104	A0A1S4A958	O-methyltransferase activity	Phenylpropanoid biosynthesis(map00940)	0.711881	0.0280057	-1.15747	0.000134681
LOC107797222	107797222	A0A1S4AFX8	bounding membrane of organelle	-	-0.732831	0.00928508	1.4203	8.24207e-06
LOC107826691	107826691	A0A1S4D775	serine-type endopeptidase activity	-	0.96687	0.0454371	-1.10593	0.000418642
LOC107787030	107787030	A0A1S3ZHY4	carbohydrate derivative metabolic process	-	1.8283	0.0463111	-1.3519	0.00173317
LOC107785714	107785714	A0A1S3ZE50	-	-	1.08978	0.0112519	-1.88442	4.17721e-06
LOC107783633	107783633	A0A1S3Z6K1	ion channel activity	-	-2.65663	0.0417568	1.66981	0.001742
LOC107772593	107772593	A0A1S3Y669	nucleic acid binding	-	Inf	0	1.17412	0.00272548
LOC107800334	107800334	A0A1S4AQY5	transferase activity, transferring hexosyl groups	-	Inf	0	-2.27079	1.3978e-18
