# Supplementary material for: Chilling stress response in tobacco seedlings: insights from transcriptome, proteome, and phosphoproteome analyses
Source: Front Plant Sci. 2024 May 28;15:1390993. doi: 10.3389/fpls.2024.1390993 (PMC11170286; doi:10.3389/fpls.2024.1390993)
Supplement: Supplementary file 2 [file DataSheet_2.zip › Supplementary Tables/Supplementary Table S11.xlsx]

## Sheet: data_table
Supplementary Table S11 Quality parameters and mapping results for the RNA-seq raw data
sample	raw_reads	clean_reads	clean_bases	error_rate	Q20	Q30	GC_pct
S_0h_1	55554412	53450764	8.02G	0.03	97.75	93.48	43.81
S_0h_2	57935814	56627086	8.49G	0.03	97.45	92.74	43.05
S_0h_3	53061816	52413596	7.86G	0.03	97.59	93.06	43.82
S_24h_1	63387114	61358388	9.2G	0.03	97.15	92.37	41.22
S_24h_2	57629488	55730644	8.36G	0.03	97.82	93.58	42.72
S_24h_3	56848226	55488880	8.32G	0.02	98.05	94.16	43.53
R_0h_1	63582762	59844096	8.98G	0.03	97.79	93.57	42.63
R_0h_2	56907174	55302002	8.3G	0.03	97.66	93.25	43.08
R_0h_3	55455942	54128834	8.12G	0.03	97.8	93.57	42.77
R_24h_1	57770836	55973256	8.4G	0.03	97.81	93.62	43.35
R_24h_2	55758378	54029956	8.1G	0.03	97.6	93.1	42.95
R_24h_3	56396138	55415178	8.31G	0.03	97.68	93.33	43.31

## Sheet: align_pct
List of mapping results for RNA-seq data
sample	total_reads	total_map	unique_map	multi_map	positive_map	negative_map
S_0h_1	53450764	50394201(94.28%)	48766944(91.24%)	1627257(3.04%)	24391393(45.63%)	24375551(45.6%)
S_0h_2	56627086	54126040(95.58%)	52752593(93.16%)	1373447(2.43%)	26430537(46.67%)	26322056(46.48%)
S_0h_3	52413596	50020196(95.43%)	48539786(92.61%)	1480410(2.82%)	24330350(46.42%)	24209436(46.19%)
S_24h_1	61358388	55850496(91.02%)	53031459(86.43%)	2819037(4.59%)	26595231(43.34%)	26436228(43.08%)
S_24h_2	55730644	53215522(95.49%)	51809870(92.96%)	1405652(2.52%)	25933419(46.53%)	25876451(46.43%)
S_24h_3	55488880	52911818(95.36%)	51444693(92.71%)	1467125(2.64%)	25777787(46.46%)	25666906(46.26%)
R_0h_1	59844096	55814860(93.27%)	54213568(90.59%)	1601292(2.68%)	27081898(45.25%)	27131670(45.34%)
R_0h_2	55302002	52542033(95.01%)	50856770(91.96%)	1685263(3.05%)	25420406(45.97%)	25436364(46.0%)
R_0h_3	54128834	51381278(94.92%)	50072617(92.51%)	1308661(2.42%)	25029466(46.24%)	25043151(46.27%)
R_24h_1	55973256	52930403(94.56%)	51454846(91.93%)	1475557(2.64%)	25729438(45.97%)	25725408(45.96%)
R_24h_2	54029956	48852841(90.42%)	47507151(87.93%)	1345690(2.49%)	23748684(43.95%)	23758467(43.97%)
R_24h_3	55415178	52677564(95.06%)	51100221(92.21%)	1577343(2.85%)	25556664(46.12%)	25543557(46.09%)
