# Supplementary material for: Chilling stress response in tobacco seedlings: insights from transcriptome, proteome, and phosphoproteome analyses
Source: Front Plant Sci. 2024 May 28;15:1390993. doi: 10.3389/fpls.2024.1390993 (PMC11170286; doi:10.3389/fpls.2024.1390993)
Supplement: Supplementary file 2 [file DataSheet_2.zip › Supplementary Tables/Supplementary Table S10.xlsx]

## Sheet: S_24h
Supplementary Table S10 Enriched phosphorylation motifs in the shoot and root under chilling stress
motif	score	fg.matches	fg.size	bg.matches	bg.size	fold.increase
......._S_P......	307.653	444	2419	245	5858	4.38864
....R.._S_.......	307.653	252	1811	234	5546	3.29797
......G_S_.......	307.653	188	1380	359	5244	1.98997
.....S._S_.......	14.5744	179	947	465	4494	1.82677
......._T_P......	307.653	176	433	236	3944	6.79281
......._S_D.E....	615.305	160	2579	23	5881	15.8632
.....P._S_P......	321.788	151	3036	32	5986	9.30383
......._S_.D.....	307.653	140	1192	219	4885	2.61982
......._S_PR.....	615.305	138	3291	22	6023	11.48
..L.R.._S_.......	615.305	138	2774	40	5935	7.38131
......._S_P.R....	615.305	135	3426	16	6039	14.8728
......._S_PK.....	615.305	117	3153	15	6001	14.8455
......._S_.E.....	12.461	114	768	291	4029	2.05517
......._S_F......	307.653	105	1052	172	4666	2.70763
....RS._S_.......	615.305	83	1975	32	5613	7.3715
......._S_E.E....	615.305	81	1892	35	5581	6.82665
......._S_D.D....	615.305	73	1504	12	5290	21.3968
......._S_....G..	6.44392	69	593	220	3586	1.89663
......._S_....D..	8.51709	61	654	152	3738	2.29376
......._S_P...R..	319.718	58	2885	9	5954	13.2999
......._S_P....A.	314.507	57	2636	14	5895	9.10511
.....S._S_F......	615.305	55	1559	22	5312	8.51828
......._S_P.....E	316.768	53	2827	10	5945	11.1456
..L.K.._S_.......	320.158	51	1431	34	5278	5.53249

## Sheet: R_24h
motif	score	fg.matches	fg.size	bg.matches	bg.size	fold.increase
......._S_P......	307.653	446	2894	225	5790	3.96581
....R.._S_.......	307.653	317	2285	234	5531	3.27915
......._S_.E.....	307.653	243	1825	354	5244	1.97244
......._S_.D.....	307.653	231	1582	231	4890	3.09102
......G_S_.......	307.653	180	1351	320	4659	1.93981
......._S_PR.....	615.305	173	4243	22	6023	11.1625
......._T_P......	307.653	161	426	210	3918	7.05117
......._S_P.R....	615.305	152	4395	16	6039	13.0536
......._S_F......	307.653	146	1171	161	4339	3.36016
.....S._S_.......	10.6667	144	827	378	3825	1.76196
....RS._S_.......	615.305	131	3453	35	5922	6.41911
......._S_E.E....	615.305	128	3198	37	5870	6.34991
..L.R.._S_.......	615.305	124	3018	33	5823	7.24995
......._S_PK.....	615.305	120	4070	15	6001	11.7956
......._S_D.D....	615.305	102	2448	12	5565	19.3229
......._S_D......	14.2825	100	1025	172	4178	2.36982
......._S_..D....	13.8085	98	925	181	4006	2.34486
....R.._S_P......	321.151	96	3820	14	5973	10.7219
......._S_D.E....	615.305	93	1968	19	5297	13.1745
......._S_P.....R	316.259	83	3594	17	5940	8.06933
......._S_....E..	8.0684	81	620	221	3310	1.95672
......._S_P.K....	320.002	76	3724	11	5959	11.0557
K......_S_P......	323.306	74	3894	8	5981	14.2076
......._S_P.A....	316.642	70	3322	14	5887	8.86063
......._S_....D..	8.9565	63	683	137	3447	2.32082
.....S._S_F......	615.305	61	2346	22	5553	6.56307
......._S_DDE....	922.958	58	3511	1	5923	97.8451
.....P._T_P......	317.049	57	483	26	3944	17.9016
.N....._S_P......	322.076	56	3950	5	5986	16.973
......._S_DEE....	626.349	54	3252	3	5873	32.5074
......._S_P..R...	317.179	54	3648	8	5948	11.0058
......._S_P....R.	316.02	52	3070	10	5833	9.88
..L..S._S_.......	316.51	50	1875	34	5278	4.13961
