# Supplementary material for: Chilling stress response in tobacco seedlings: insights from transcriptome, proteome, and phosphoproteome analyses
Source: Front Plant Sci. 2024 May 28;15:1390993. doi: 10.3389/fpls.2024.1390993 (PMC11170286; doi:10.3389/fpls.2024.1390993)
Supplement: Supplementary file 2 [file DataSheet_2.zip › Supplementary Tables/Supplementary Table S9.xlsx]

## Sheet: S_24h.vs.S_0h.KEGG
Supplementary Table S9 KEGG enrichment results based on the differential phosphoproteins of the shoot and root under chilling treatment
MapID	MapTitle	Mapping	Background	All Mapping	All Background	Pvalue	-log10(p value)	Related proteins
map00196	Photosynthesis - antenna proteins	6	24	80	910	0.0142016	1.84766	A0A1S3YAU9 P27493 A0A1S3YWG7 A0A1S4CEW8 Q0PWS5 A0A1S4AKK6
map00500	Starch and sucrose metabolism	5	20	80	910	0.0250367	1.60142	A0A059V8V4 A0A1S3X6E6 Q9SNY7 A0A1S3XLF9 A0A1S3ZE42
map04144	Endocytosis	6	28	80	910	0.0298737	1.52471	A0A1S3YN94 A0A1S4BEG0 A0A1S4AAA1 A0A1S3ZR50 A0A1S4BP94 A0A1S4DME6
map00710	Carbon fixation in photosynthetic organisms	3	10	80	910	0.0499646	1.30134	A0A1S3YLA5 A0A1S3YV19 A0A1S3XP71

## Sheet: R_24h.vs.R_0h.KEGG
MapID	MapTitle	Mapping	Background	All Mapping	All Background	Pvalue	-log10(p value)	Related proteins
map00330	Arginine and proline metabolism	3	3	76	1034	0.000382654	3.41719	A0A1S3ZI49 A0A1S4AGL0 A0A1S3YJC0
map04146	Peroxisome	3	6	76	1034	0.00650073	2.18704	O82444 A0A1S3Y157 A0A1S4A2K5
map00500	Starch and sucrose metabolism	4	15	76	1034	0.0197526	1.70438	A0A1S3X6E6 Q3HLN3 A0A1S4BJ28 A0A1S4D6D7
map04144	Endocytosis	7	41	76	1034	0.0257687	1.58891	A0A1S3Z926 A0A1S4DNZ0 A0A1S4AAA1 A0A1S3ZR50 A0A1S4APL1 A0A1S4BP94 A0A1S4DME6
map03013	RNA transport	9	59	76	1034	0.0334785	1.47523	A0A1S3XKW0 A0A1S3YSD8 A0A1S3ZML8 A0A1S4DQ33 A0A1S3XKI8 A0A1S3YXY3 A0A1S3Z0B3 A0A1S3ZM86 A0A1S3ZJX2
