# Supplementary material for: Chilling stress response in tobacco seedlings: insights from transcriptome, proteome, and phosphoproteome analyses
Source: Front Plant Sci. 2024 May 28;15:1390993. doi: 10.3389/fpls.2024.1390993 (PMC11170286; doi:10.3389/fpls.2024.1390993)
Supplement: Supplementary file 2 [file DataSheet_2.zip › Supplementary Tables/Supplementary Table S8.xlsx]

## Sheet: S_24h.vs.S_0h
Supplementary Table S8 GO enrichment results based on the differential phosphoproteins of the shoot and root under chilling treatment
GO_Class	GO_Term	GO level	GO_ID	Mapping	Background	All Mapping	All Background	P value	-log10(p value)	Related proteins
Molecular Function	sucrose synthase activity	7	GO:0016157	4	8	192	2184	0.00305617	2.51482	A0A1S3X6E6 Q9SNY7 A0A1S3XLF9 A0A1S3ZE42
	protein serine/threonine kinase activity	7	GO:0004674	4	10	192	2184	0.00796196	2.09898	A0A1S3WXH7 A0A1S4C045 A0A1S3YHR5 A0A1S4CTK4
	hydrolase activity, hydrolyzing O-glycosyl compounds	5	GO:0004553	3	7	192	2184	0.0179489	1.74596	A0A059V8V4 A0A1S3ZL94 A0A1S3X034
	UDP-glucosyltransferase activity	6	GO:0035251	5	20	192	2184	0.0259092	1.58655	A0A1S4BB16 A0A1S3X6E6 Q9SNY7 A0A1S3XLF9 A0A1S3ZE42
	glycopeptide alpha-N-acetylgalactosaminidase activity	6	GO:0033926	2	4	192	2184	0.0409668	1.38757	A0A1S3ZL94 A0A1S3X034
	protein phosphatase inhibitor activity	6	GO:0004864	2	4	192	2184	0.0409668	1.38757	A0A1S3ZHZ3 A0A1S4CW60
	transporter activity	2	GO:0005215	15	101	192	2184	0.0431276	1.36524	A0A0A8WH07 A0A0A8WK75 Q9XF71 Q43801 A0A1S4CQ36 A0A1S3Z8K3 A0A1S4AIV8 A0A1S4ATY2 A0A1S4BK93 A0A1S4C130 A0A0A8WK74 A0A1S3XFV7 A0A1S3XTD5 A0A1S3YEJ1 Q75VR0
Biological Process	sucrose metabolic process	5	GO:0005985	4	8	192	2184	0.00305617	2.51482	A0A1S3X6E6 Q9SNY7 A0A1S3XLF9 A0A1S3ZE42
	regulation of signal transduction	4	GO:0009966	4	10	192	2184	0.00796196	2.09898	A0A1S3ZHZ3 A0A1S4CW60 A0A1S4BP94 A0A1S4DME6
	purine ribonucleotide biosynthetic process	8	GO:0009152	4	13	192	2184	0.0219742	1.65809	A0A140G1P7 A0A1S4A0E0 A0A1S4CJT6 A0A1S4CSA5
	purine ribonucleoside biosynthetic process	8	GO:0046129	4	13	192	2184	0.0219742	1.65809	A0A140G1P7 A0A1S4A0E0 A0A1S4CJT6 A0A1S4CSA5
	ATP synthesis coupled proton transport	9	GO:0015986	3	9	192	2184	0.0377639	1.42292	A0A140G1P7 A0A1S4A0E0 A0A1S4CSA5
	regulation of phosphoprotein phosphatase activity	7	GO:0043666	2	4	192	2184	0.0409668	1.38757	A0A1S3ZHZ3 A0A1S4CW60
	proton transport	6	GO:0015992	5	23	192	2184	0.0453623	1.3433	A0A140G1P7 Q43801 A0A1S3Z3P5 A0A1S4A0E0 A0A1S4CSA5

## Sheet: R_24h.vs.R_0h
GO_Class	GO_Term	GO level	GO_ID	Mapping	Background	All Mapping	All Background	P value	-log10(p value)	Related proteins
Cellular Component	mitochondrial outer membrane	5	GO:0005741	3	10	214	2657	0.0404633	1.39294	A0A1S4AJC4 A0A1S3ZS09 A0A1S4DGA3
	whole membrane	3	GO:0098805	4	17	214	2657	0.0422845	1.37382	A0A1S4AJC4 A0A1S3ZJ13 A0A1S3ZS09 A0A1S4DGA3
Molecular Function	actin binding	5	GO:0003779	6	18	214	2657	0.00207162	2.68369	A0A1S4ARK9 A0A1S4AQS1 A0A1S3ZAC5 A0A1S3XHG5 A0A1S3Z366 A0A1S4D2X9
	phosphoenolpyruvate carboxykinase (ATP) activity	7	GO:0004612	2	2	214	2657	0.00645913	2.18983	A0A1S3X593 A0A077DCL8
	ARF guanyl-nucleotide exchange factor activity	4	GO:0005086	3	7	214	2657	0.0141374	1.84963	A0A1S3ZCU2 A0A1S4BP94 A0A1S4DME6
	glycopeptide alpha-N-acetylgalactosaminidase activity	6	GO:0033926	3	8	214	2657	0.0212929	1.67177	A0A1S4BMG3 A0A1S3ZL94 A0A1S4CH21
	phosphoric ester hydrolase activity	5	GO:0042578	5	21	214	2657	0.0226237	1.64544	A0A1S3X8D2 A0A1S3XIC2 A0A1S4CJ80 A0A1S3Y256 A0A1S3YD72
	UDP-glucosyltransferase activity	6	GO:0035251	5	24	214	2657	0.0388137	1.41102	A0A1S3X1Q4 A0A1S3X6E6 A0A1S3Y185 A0A1S4BKX8 Q3HLN3
	carbon-carbon lyase activity	4	GO:0016830	4	17	214	2657	0.0422845	1.37382	A0A1S3X344 A0A1S3X593 A0A1S4AIS8 A0A077DCL8
Biological Process	gene silencing by RNA	5	GO:0031047	3	5	214	2657	0.00456198	2.34085	A0A1S3ZUZ3 L8B8E8 A0A1S3ZAR1
	single-organism carbohydrate metabolic process	4	GO:0044723	10	51	214	2657	0.00628879	2.20143	A0A1S3X6W9 A0A1S3X1Q4 A0A1S3X593 A0A1S3X6E6 A0A1S3Y185 A0A1S4BKX8 Q3HLN3 A0A077DCL8 A0A1S4BJ28 A0A1S4D6D7
	carbohydrate biosynthetic process	5	GO:0016051	7	29	214	2657	0.00670555	2.17357	A0A1S3X1Q4 A0A1S3X593 A0A1S3Y185 A0A1S4BKX8 A0A077DCL8 A0A1S4BJ28 A0A1S4D6D7
	cellular carbohydrate metabolic process	4	GO:0044262	7	32	214	2657	0.0117548	1.92978	A0A1S3X1Q4 A0A1S3X6E6 A0A1S3Y185 A0A1S4BKX8 Q3HLN3 A0A1S4BJ28 A0A1S4D6D7
	regulation of signal transduction	4	GO:0009966	4	12	214	2657	0.0120859	1.91772	A0A1S3X0I0 A0A1S3ZCU2 A0A1S4BP94 A0A1S4DME6
	regulation of ARF protein signal transduction	8	GO:0032012	3	7	214	2657	0.0141374	1.84963	A0A1S3ZCU2 A0A1S4BP94 A0A1S4DME6
	cytoskeleton organization	5	GO:0007010	4	13	214	2657	0.0163755	1.7858	A0A1S4AQS1 A0A1S3ZAC5 A0A1S3XHG5 A0A1S4D2X9
	response to abiotic stimulus	3	GO:0009628	2	3	214	2657	0.0183459	1.73646	P33530 A0A1S4A5C7
	disaccharide metabolic process	4	GO:0005984	4	15	214	2657	0.0275236	1.56029	A0A1S3X6E6 Q3HLN3 A0A1S4BJ28 A0A1S4D6D7
	gluconeogenesis	8	GO:0006094	2	4	214	2657	0.0347517	1.45902	A0A1S3X593 A0A077DCL8
	carbohydrate metabolic process	4	GO:0005975	11	73	214	2657	0.0438954	1.35758	A0A1S3X344 A0A1S3X6W9 A0A1S3X1Q4 A0A1S3X593 A0A1S3X6E6 A0A1S3Y185 A0A1S4BKX8 Q3HLN3 A0A077DCL8 A0A1S4BJ28 A0A1S4D6D7
	cellular carbohydrate biosynthetic process	4	GO:0034637	5	25	214	2657	0.0454511	1.34246	A0A1S3X1Q4 A0A1S3Y185 A0A1S4BKX8 A0A1S4BJ28 A0A1S4D6D7
