# Supplementary material for: Chilling stress response in tobacco seedlings: insights from transcriptome, proteome, and phosphoproteome analyses
Source: Front Plant Sci. 2024 May 28;15:1390993. doi: 10.3389/fpls.2024.1390993 (PMC11170286; doi:10.3389/fpls.2024.1390993)
Supplement: Supplementary file 2 [file DataSheet_2.zip › Supplementary Tables/Supplementary Table S7.xlsx]

## Sheet: S_phos
Supplementary Table S7 Statistically identified phosphorylation sites of the phosphoproteome samples under chilling treatment
Protein	Description	Gene Name	Modified sequence	Amino acid_Position	Modifications	S_0h_1	S_0h_2	S_0h_3	S_24h_1	S_24h_2	S_24h_3
A0A023PLM5	3-ketoacyl-CoA synthase	-	APSASFVEHAQLILPTEPK	S107	Phospho (STY);	0	0	145432	227212	143791	0
A0A023PLM5	3-ketoacyl-CoA synthase	-	APSASFVEHAQLILPTEPK	S109	Phospho (STY);	180960	0	157524	310974	182459	168363
A0A024AYA9	Metal tolerance protein C2	-	MNQSHTPSFHYR	S8	Oxidation (M);Phospho (STY);	154840	0	151819	0	0	0
A0A059V8V4	Beta-amylase (Fragment)	BAM1	TGADVDMLSPTPSPPLSPLK	S67	Phospho (STY);	107590	0	124430	0	299077	242287
A0A1S3ZAM9	Fructose-bisphosphatase	LOC107784747	VPLYIGSTEEVEK	S398	Phospho (STY);	70164	0	59937.7	0	0	41828.3
A0A068JIB0	Fructose-bisphosphate aldolase	-	LNASSSSLIGQQSFNQR	S22	Phospho (STY);	0	0	0	41259.4	36365.4	48697.7
A0A068JIB0	Fructose-bisphosphate aldolase	-	TIASPGR	S61	Phospho (STY);Oxidation (M);Phospho (STY);Phospho (STY);	0	0	0	0	0	290686
A0A075EYQ6	Eukaryotic translation initiation factor 5A	eIF-5A3	SDEEHQFESK	S2	Phospho (STY);	10668000	0	0	0	0	3.29127e+06
A0A1S4B5M6	Malate dehydrogenase	LOC107804686	LLGVTSLDVVR	S192	Phospho (STY);	0	13753.7	0	25217.6	19993.3	0
A0A1S4AB88	glyoxylate/succinic semialdehyde reductase 1-like	LOC107795700	SLGLGDHDFSAVFETIR	S270	Phospho (STY);	35708	0	42144.2	30347.2	0	0
A0A075M9G5	Ribulose bisphosphate carboxylase small subunit (Fragment)	rbcS	ENNKSPGYYDGR	S100	Phospho (STY);	372180	327758	393792	0	798121	0
A0A076FNJ9	Delta-aminolevulinic acid dehydratase	-	MGLSDEECEAAVVAR	S67	Oxidation (M);Phospho (STY);	0	0	218199	0	0	0
A0A1S3XH31	serine/threonine-protein kinase SAPK2-like isoform X2	LOC107765115	SAALHSQPKSTVGTPAYIAPEVLSR	S105	Phospho (STY);Phospho (STY);Phospho (STY);	0	0	0	0	535696	0
A0A076L1Z5	Remorin 2	LOC107810092	AEATPVPQEPAVDNSPAAMATK	S16	Phospho (STY);Oxidation (M);	0	636178	550862	509392	513923	464345
A0A076L2D6	GAGA-binding transcriptional activator	LOC107776186	DMHVNESMPVSPVAPEPTKPR	S141	Phospho (STY);	138940	0	0	0	0	0
A0A1S4AQ81	remorin-like	LOC107800107	EAEPAVESPKEVADEK	S32	Phospho (STY);	6052000	5.87906e+06	5.92092e+06	7.28737e+06	7838332	4.14306e+06
A0A1S4CWL0	Glutamine--fructose-6-phosphate transaminase (isomerizing)	LOC107823414	ALSILEMEVEQINK	S300	Phospho (STY);	0	0	48591.3	0	0	0
A0A076L4Q6	Aminoaldehyde dehydrogenase 2	-	TPVDLHLDSFK	S142	Phospho (STY);	0	0	0	68569.5	84077.5	69174.3
A0A1S4APD0	Asparagine--tRNA ligase	LOC107799901	SFDSTPPAVEK	S2	Phospho (STY);	0	0	0	337058	0	0
A0A1S3YXL3	Eukaryotic translation initiation factor 5A	LOC107780536	SDEEHHFESK	S2	Phospho (STY);	0	1.19626e+07	0	0	0	3.64333e+06
A0A1S3XFW1	L-lactate dehydrogenase-like	LOC107764593	SISNTHPPSPTK	S32	Phospho (STY);	1013300	1.16382e+06	1.06277e+06	0	1.45135e+06	1606862
A0A1S4CT76	calnexin homolog 1-like	LOC107822295	SDGAEASTSNSQGATEEK	S513	Phospho (STY);	119540	142499	73419.4	0	70932.5	0
A0A077DCK9	Carbonic anhydrase	LOC107821152	CMLLCCSR	S14	Phospho (STY);Phospho (STY);Phospho (STY);	133880	0	0	0	0	0
A0A077DCK9	Carbonic anhydrase	LOC107821152	MAEDSYEDAIAGLK	S28	Phospho (STY);Phospho (STY);Phospho (STY);	39265	52846.6	0	27357.8	0	0
A0A077DCK9	Carbonic anhydrase	LOC107821152	SLNQVTK	S17	Phospho (STY);Phospho (STY);Phospho (STY);	61698	0	0	0	0	0
A0A1S3ZYK1	elongation factor 1-delta 1-like isoform X2	LOC107791787	ASAAEEEDDDDDVDLFGEETEEEK	S101	Phospho (STY);Phospho (STY);	1016700	0	0	740048	0	892365
A0A077DCL8	Phosphoenolpyruvate carboxykinase (ATP)	-	AQTLDELHSLQK	S52	Phospho (STY);Phospho (STY);Phospho (STY);Phospho (STY);	0	0	0	0	0	1.40402e+06
A0A1S4A127	metal transporter Nramp3-like	LOC107792619	NKSITSIEN	S503	Phospho (STY);	0	0	0	73544.4	0	0
A0A1S4DJ12	Succinate--CoA ligase [ADP-forming] subunit alpha, mitochondrial	LOC107830273	EAGVTVCESPAK	S320	Phospho (STY);	0	0	202834	242185	0	268940
A0A0A8WH05	Aquaporin PIP2 4a	LOC107792086	EVEAVSEQPAEYSAK	S16	Phospho (STY);	344030	449008	322560	0	428371	373782
A0A0A8WH05	Aquaporin PIP2 4a	LOC107792086	SKEVEAVSEQPAEYSAK	S2	Phospho (STY);Phospho (STY);Phospho (STY);	0	0	0	791136	733091	0
A0A0A8WH07	Aquaporin PIP2 7a	LOC107789972	GSAIKALGSFR	S277	Phospho (STY);	301350	0	216722	541182	507132	585483
A0A0A8WH07	Aquaporin PIP2 7a	LOC107789972	SKDVIEEGQVHQQHGK	S2	Phospho (STY);	4554900	5.22837e+06	3.88712e+06	1.05252e+07	8.23023e+06	7.23603e+06
A0A0A8WK75	Aquaporin PIP2 6b	LOC107815182	SKDVIEEGQTHQHGK	S2	Phospho (STY);	2512900	2.92042e+06	2.48633e+06	5.39605e+06	5137257	0
A0A1S3XFV7	probable aquaporin PIP2-6	LOC107764588	AHVLDTWNSYYNNPST	S134	Phospho (STY);Phospho (STY);	0	0	0	279908	0	392726
A0A1S3XFV7	probable aquaporin PIP2-6	LOC107764588	AHVLDTWNSYYNNPST	S140	Phospho (STY);Phospho (STY);	2719200	2.66577e+06	0	279908	0	392726
A0A0A8WK73	Aquaporin PIP1 4	LOC107817177	LGANKYSER	S16	Phospho (STY);Phospho (STY);	0	0	0	0	216503	0
A0A0A8WK73	Aquaporin PIP1 4	LOC107817177	QAIGTAAQSDKDYK	S27	Phospho (STY);Phospho (STY);	0	81002.1	0	0	0	0
A0A0A8WK76	Aquaporin PIP2 9b	LOC107763243	EVEVATEQPTEFSAK	S16	Phospho (STY);	230180	358552	162536	181651	227025	235141
A0A1S4BAR2	betaine aldehyde dehydrogenase, chloroplastic-like	LOC107806351	LHLDSFK	S142	Phospho (STY);	39243	0	0	0	0	0
Q9ZR68	Aquaporin 1	aqp1	PIHQIAVGSHEELR	S10	Phospho (STY);	11978000	1.41517e+07	1.31124e+07	1.91176e+07	1.58553e+07	2.35485e+07
A2V884	Translationally controlled tumor protein like protein (Fragment)	RsRG3-8	LQEQPSFDK	S75	Phospho (STY);	0	0	0	185749	188357	0
A0A1S4AAG0	serine/threonine-protein kinase ATG1b-like isoform X4	LOC107795446	SSFSLQASGNIETR	S440	Phospho (STY);	0	0	0	72469.9	0	0
A0A1S4AAG0	serine/threonine-protein kinase ATG1b-like isoform X4	LOC107795446	VSEPVLTVGSATNR	S460	Phospho (STY);	86622	0	0	0	143826	90298.9
A0A1S4CFD1	autophagy-related protein 13a-like	LOC107818392	YLSPNLSDPNR	S393	Phospho (STY);	0	298064	0	0	0	0
A0A0K0XR03	WD-40 repeat containing protein	ATG18d	TTLSSPTSSTVSPSR	S13	Phospho (STY);	0	140718	0	137042	162215	0
A0A0K0XR56	Serine/threonine-protein kinase	ATG1a	QALDICHTQAASAIEGSPNQETIR	S554	Phospho (STY);	73323	40760.9	55893	0	0	85745.8
A0A1S4A7C8	autophagy-related protein 3	LOC107794515	SDEDDNLPSMETLEISK	S120	Phospho (STY);	316960	278831	0	205315	249157	355969
A0A0K0XR73	WD-40 repeat containing protein	ATG18c	EVTDIVMGDSLSEDDDTGEK	S669	Oxidation (M);Phospho (STY);	283580	389804	0	381260	359425	364931
A0A1S3YA16	sorting nexin 1-like	LOC107774009	SGSGSLQSPR	S9	Phospho (STY);Phospho (STY);Phospho (STY);	0	0	1.166e+06	0	542196	1.4582e+06
A0A1S3YA16	sorting nexin 1-like	LOC107774009	SGSGSLQSPR	S14	Phospho (STY);Phospho (STY);Phospho (STY);	288400	382655	245144	0	824193	331121
A0A1S3YA16	sorting nexin 1-like	LOC107774009	SPSSQAPFLSVSVTDPAK	S17	Phospho (STY);Phospho (STY);Phospho (STY);	1603900	1.71892e+06	1.6307e+06	1.4103e+06	1.70697e+06	1.85401e+06
A0A1S4CHQ3	vesicle transport v-SNARE 13-like	LOC107818974	QSLLHAHDTLHGVDDNISR	S164	Phospho (STY);	0	0	0	397155	666474	670816
A0A1S4ANR0	Serine/threonine-protein kinase TOR	LOC107799667	FPVEVISDPLSDGENDHYEVGTDMHK	S1158	Phospho (STY);	0	0	0	44462.2	0	0
M4N8I7	Auxin efflux carrier component	PIN3aT	GSNFNHNDFYSMMGFPGGR	S244	Phospho (STY);Phospho (STY);Phospho (STY);Phospho (STY);Phospho (STY);Oxidation (M);Oxidation (M);	0	0	51055.2	52087.2	0	0
M4N8I7	Auxin efflux carrier component	PIN3aT	LGSSSTSELHPK	S461	Phospho (STY);Phospho (STY);Phospho (STY);	3966400	3.96926e+06	319116	3.1781e+06	3.74802e+06	0
M4N8I7	Auxin efflux carrier component	PIN3aT	LGSSSTSELHPK	S463	Phospho (STY);Phospho (STY);	1559400	1.45851e+06	1.36511e+06	0	291730	1.13261e+06
M4N8I7	Auxin efflux carrier component	PIN3aT	LGSSSTSELHPK	S465	Phospho (STY);	0	0	0	0	0	178289
M4N8I7	Auxin efflux carrier component	PIN3aT	MLIMEQFPETAASIVSFK	S174	Oxidation (M);Oxidation (M);Phospho (STY);Phospho (STY);Phospho (STY);	522640	628244	0	662091	1.06186e+06	790614
M4N8I7	Auxin efflux carrier component	PIN3aT	PSNFEENCAPGGLIQNSPK	S300	Phospho (STY);	339470	0	263680	147619	0	236726
M4N8I7	Auxin efflux carrier component	PIN3aT	SFAMDHRPSNLTGAEIYSLSSSR	S223	Phospho (STY);Oxidation (M);Phospho (STY);	345160	242526	0	0	0	0
M4N8I7	Auxin efflux carrier component	PIN3aT	PSNLTGAEIYSLSSSR	S232	Phospho (STY);Phospho (STY);	0	0	258361	315448	318231	0
M4N8I7	Auxin efflux carrier component	PIN3aT	SFAMDHR	S215	Phospho (STY);	0	0	0	220892	0	0
M4N8I7	Auxin efflux carrier component	PIN3aT	VESDVVSLDGHDFLETDAEIGQDGK	S179	Phospho (STY);Phospho (STY);	571970	0	498823	426048	444212	336992
M4N8I7	Auxin efflux carrier component	PIN3aT	VESDVVSLDGHDFLETDAEIGQDGK	S183	Phospho (STY);Phospho (STY);	160270	122977	59937.7	97523.7	128310	0
A0A1S4DN12	squamosa promoter-binding-like protein 7	LOC107831302	QVTTADDISGDDDNVK	S255	Phospho (STY);	0	0	0	30612.2	0	0
P69556	Photosystem II protein D1	psbA	ETTENESANEGYR	S232	Phospho (STY);	0	0	0	68583.4	52408.5	78077.7
A0A140G1P7	ATP synthase subunit alpha	atpA	ADEISNIIR	S10	Phospho (STY);	0	0	0	95321.1	57819.9	68355.6
A0A140G1P7	ATP synthase subunit alpha	atpA	GEISASEFR	S123	Phospho (STY);	0	0	107106	0	0	145709
A0A140G1P7	ATP synthase subunit alpha	atpA	IAQIPVSEAYLGR	S101	Phospho (STY);	0	114675	92900.5	110511	0	94462
A0A140G1P7	ATP synthase subunit alpha	atpA	LIESAAPGIISR	S139	Phospho (STY);	224600	272809	0	0	141751	156322
P06371	30S ribosomal protein S14, chloroplastic	rps14	DFGLSGHILR	S79	Phospho (STY);	0	0	0	0	27889.1	0
P06407	Photosystem I P700 chlorophyll a apoprotein A2	psaB	FSQGLAQDPTTR	S9	Phospho (STY);	0	0	0	0	110991	0
P06405	Photosystem I P700 chlorophyll a apoprotein A1	psaA	IIRSPEPEVK	S5	Phospho (STY);	0	0	0	244100	0	0
A0A140G1S2	ATP synthase subunit beta	atpB	INPTTSGSGVSTLEK	S10	Phospho (STY);	0	0	930437	0	0	0
A0A140G1S2	ATP synthase subunit beta	atpB	MPSAVGYQPTLSTEMGSLQER	S294	Oxidation (M);Phospho (STY);Oxidation (M);	137500	209061	115611	453869	198542	258339
A0A140G1S2	ATP synthase subunit beta	atpB	SAPAFIQLDTK	S135	Phospho (STY);Phospho (STY);	517450	0	442103	0	0	587477
P00876	Ribulose bisphosphate carboxylase large chain	rbcL	DDENVNSQPFMR	S208	Phospho (STY);Oxidation (M);	0	126843	91282.2	111979	107868	0
P60139	Photosystem II reaction center protein L	psbL	TQSNPNEQNVELNR	S4	Phospho (STY);	86085	0	72808	0	0	0
P62732	30S ribosomal protein S7, chloroplastic	rps7-A	VGGSTHQVPIEIGSTQGK	S93	Phospho (STY);	230070	290994	252349	246153	0	192724
P06373	30S ribosomal protein S15, chloroplastic	rps15	NSVISVISQEEK	S8	Phospho (STY);	0	0	68250.8	0	0	0
P12222	Protein TIC 214	TIC214	DLSLFSDQEQGR	S609	Phospho (STY);	165630	178870	0	125552	0	0
X5CLZ0	diacylglycerol kinase	-	ANSESELNDNIHR	S4	Phospho (STY);	54401	0	0	0	0	0
X5CLZ0	diacylglycerol kinase	-	DFYIPTYILAPDAPNKSR	S31	Phospho (STY);	0	0	48168.6	41648.3	0	0
A0A1C8FVJ5	Eukaryotic translation initiation factor 2 subunit alpha	eIF2alpha	ENEEISGDEDSEEEEDTGMGEIDVDSGAGIR	S317	Phospho (STY);Phospho (STY);Oxidation (M);	484040	625770	496494	444572	181323	532519
A0A1C8FVJ5	Eukaryotic translation initiation factor 2 subunit alpha	eIF2alpha	ENEEISGDEDSEEEEDTGMGEIDVDSGAGIR	S322	Phospho (STY);Phospho (STY);Oxidation (M);	484040	625770	496494	551987	181323	532519
A0A1E1FFM6	MLO-like protein	MLO2	TSNAENEGWANEISTSPR	S484	Phospho (STY);	383480	0	397793	413120	0	336549
A0A1J0F5X7	Nuclear pore complex protein Nup96b	-	SLEDEDEEDMIPDTR	S512	Phospho (STY);	0	0	0	34551.2	0	0
A0A1J0FAS9	mRNA cap-binding protein	eIF4E1-S	VDEVEVVDDGPEEGEIVDESDDTASYLGK	S29	Phospho (STY);	107810	0	0	0	0	79954.3
H6UM43	Calcium-dependent protein kinase	CDPK16	VLSAGLQVESVLGR	S96	Phospho (STY);	0	190640	0	196246	0	0
A0A1S3WX71	uncharacterized protein LOC107758950	LOC107758950	ASSMPVTPSFSSK	S369	Phospho (STY);Phospho (STY);	0	0	0	0	0	69223
A0A1S4D952	acyl-protein thioesterase 2-like isoform X2	LOC107827345	SFTGPSMASGAGIAR	S2	Phospho (STY);Oxidation (M);	228560	205854	208960	0	530168	523834
A0A1S3WXA0	uncharacterized protein LOC107758913	LOC107758913	MDSPQSVVSPFK	S3	Oxidation (M);Phospho (STY);	226680	375009	240326	279332	357571	493192
A0A1S3WXA0	uncharacterized protein LOC107758913	LOC107758913	NPSGLSEGISAR	S33	Phospho (STY);	0	0	0	46111.2	0	0
A0A1S3WXA0	uncharacterized protein LOC107758913	LOC107758913	SPGEEYASAPK	S322	Phospho (STY);	0	0	0	183318	0	0
A0A1S4CEH1	vacuolar protein sorting-associated protein 20 homolog 2-like	LOC107818109	AIQSEINLEDVQK	S114	Phospho (STY);	67284	0	0	0	0	0
A0A1S3WXB7	17.8 kDa class I heat shock protein-like	LOC107758922	ATTSMEMEVGK	S117	Phospho (STY);Oxidation (M);Oxidation (M);	264820	0	0	0	0	0
A0A1S3WXE5	uncharacterized protein LOC107758959	LOC107758959	ASTISSILDGSAK	S156	Phospho (STY);	37734	31221.7	0	0	0	71987
A0A1S3WXH7	serine/threonine-protein kinase tricorner-like	LOC107759038	ALFSEDSDASNSQPAHGSFLK	S530	Phospho (STY);	0	0	0	127408	0	0
A0A1S3WXH7	serine/threonine-protein kinase tricorner-like	LOC107759038	LADAEVSEEEQNNLLK	S89	Phospho (STY);	0	0	250997	0	0	307680
A0A1S3WXH7	serine/threonine-protein kinase tricorner-like	LOC107759038	LSGALQSDGR	S285	Phospho (STY);	1596100	1.81344e+06	0	0	0	0
A0A1S3WXH7	serine/threonine-protein kinase tricorner-like	LOC107759038	MLAYSTVGTPDYIAPEVLLK	S318	Oxidation (M);Phospho (STY);	639220	647477	1.05357e+06	0	1.72354e+06	1.40801e+06
A0A1S3XFM7	ras-related protein RABA5c-like	LOC107764506	AELSVNR	S193	Phospho (STY);Phospho (STY);	0	198993	172707	0	349054	0
A0A1S3XFM7	ras-related protein RABA5c-like	LOC107764506	MDSSDDESGEEYLFK	S4	Oxidation (M);Phospho (STY);	0	79844.7	0	0	0	38684.3
A0A1S3XFM7	ras-related protein RABA5c-like	LOC107764506	VLNSDSYK	S187	Phospho (STY);Phospho (STY);	0	0	758832	0	1.18263e+06	0
A0A1S4B1V6	protein indeterminate-domain 5, chloroplastic-like isoform X2	LOC107803539	NQPGTPNPDAEIIALSPK	S65	Phospho (STY);	4863700	4.25481e+06	4.38523e+06	4.7663e+06	5.36206e+06	3.78535e+06
A0A1S3Y2T3	binding partner of ACD11 1-like	LOC107771444	IVDNAVNVAGESSSPLAEAK	S104	Phospho (STY);	379050	427287	405509	191444	222621	0
A0A1S4CT92	putative serine/threonine-protein kinase	LOC107822314	LFSYNSLR	S32	Phospho (STY);	0	0	0	0	127557	0
A0A1S4CT92	putative serine/threonine-protein kinase	LOC107822314	LFSYNSLR	S35	Phospho (STY);	56402	73140	0	125503	0	131728
A0A1S3WXS4	transcription factor RF2b-like	LOC107759065	AHSEVNFR	S35	Phospho (STY);	0	0	194674	3.37019e+06	0	3.35929e+06
A0A1S3WXT3	deSI-like protein At4g17486	LOC107758967	HLLSPPVGSR	S109	Phospho (STY);	913700	0	815507	1.12475e+06	1.39364e+06	1.1212e+06
A0A1S4DSB7	uncharacterized protein LOC107832682	LOC107832682	LVVEEIISR	S337	Phospho (STY);	17715	0	0	0	0	0
A0A1S3WXU9	uncharacterized protein LOC107759132	LOC107759132	GSGLDNSTSISR	S267	Phospho (STY);	862960	810676	743615	0	660460	0
A0A1S3WXU9	uncharacterized protein LOC107759132	LOC107759132	IASPAPPFWFAGR	S168	Phospho (STY);	0	0	203141	0	0	161229
A0A1S3WXU9	uncharacterized protein LOC107759132	LOC107759132	ISSSPLYDTGR	S194	Phospho (STY);	937970	888995	0	0	0	526127
A0A1S3WXU9	uncharacterized protein LOC107759132	LOC107759132	PGSQLPAFSGAYTSAQVR	S86	Phospho (STY);	0	0	0	0	458592	0
A0A1S3WXU9	uncharacterized protein LOC107759132	LOC107759132	SLSLDDTTLCK	S494	Phospho (STY);	0	0	107199	0	87512.1	144800
A0A1S3WXU9	uncharacterized protein LOC107759132	LOC107759132	SPEIEEEPETSK	S237	Phospho (STY);	639730	798421	536383	617383	543274	0
A0A1S3WXU9	uncharacterized protein LOC107759132	LOC107759132	SVSQELDHFK	S218	Phospho (STY);	0	0	2.99694e+06	0	0	0
A0A1S3WXW8	translation initiation factor eIF-2B subunit beta-like	LOC107759173	SPSLHALLENMPDK	S134	Phospho (STY);	83043	0	0	70819.8	81347.4	35444
A0A1S3YU62	uncharacterized protein LOC107779572	LOC107779572	KSPVADPAPVDENTVVSSQ	S172	Phospho (STY);	966750	0	1.06919e+06	1.07435e+06	1.10612e+06	1.03713e+06
A0A1S3ZYL7	Exocyst complex component Sec8	LOC107791768	DGSEDGLTFAFR	S561	Phospho (STY);	0	49840.6	43157.9	44301.5	45843	50438.1
A0A1S3ZYL7	Exocyst complex component Sec8	LOC107791768	GENQFGSFGPGDGSHR	S259	Phospho (STY);Phospho (STY);Phospho (STY);	459690	450212	479526	745684	716764	583810
A0A1S3ZYL7	Exocyst complex component Sec8	LOC107791768	SMPTDISWNPDSDASR	S489	Phospho (STY);Phospho (STY);	61155	0	55647.6	0	0	0
A0A1S4BV40	polyadenylation and cleavage factor homolog 4-like	LOC107812177	EGASPSHSALDYGLNR	S300	Phospho (STY);	232190	0	0	0	0	0
A0A1S4BV40	polyadenylation and cleavage factor homolog 4-like	LOC107812177	SLSPTLDEFAVDNSAIGLR	S280	Phospho (STY);	256480	216616	250713	214790	0	248213
A0A1S3WY24	Phosphoinositide phospholipase C	LOC107759044	AWGAEISDLTQK	S290	Phospho (STY);	0	0	0	286556	267616	285978
A0A1S3WY43	H/ACA ribonucleoprotein complex subunit 4-like	LOC107759237	DAENGDVAVGSDGDEGSK	S566	Phospho (STY);	0	0	0	0	43919.4	0
A0A1S3WY43	H/ACA ribonucleoprotein complex subunit 4-like	LOC107759237	LDDLDASPAPSALK	S471	Phospho (STY);	296490	238938	208926	0	0	0
A0A1S3WY43	H/ACA ribonucleoprotein complex subunit 4-like	LOC107759237	TGHYTPLPSGFSPLK	S72	Phospho (STY);	0	0	0	0	72012.4	0
A0A1S3WY98	KH domain-containing protein At4g18375-like	LOC107759303	YSSISSPLEVK	S546	Phospho (STY);	705540	828468	0	0	0	403073
A0A1S3WYA7	zinc finger CCCH domain-containing protein 38-like	LOC107759238	GVSPHGGNAGNLNALNISEPSVMQK	S10	Phospho (STY);	0	0	0	78021.2	73873.4	0
A0A1S3WYA8	20 kDa chaperonin, chloroplastic-like	LOC107759119	SLSVSPGNTVLYSK	S212	Phospho (STY);	0	237760	306286	0	324233	301665
A0A1S3WYA8	20 kDa chaperonin, chloroplastic-like	LOC107759119	SLSVSPGNTVLYSK	S216	Phospho (STY);	0	0	100941	0	0	0
A0A1S3WYS3	uncharacterized protein LOC107759322 isoform X4	LOC107759322	VVGSPQVAGTHVVSAR	S903	Phospho (STY);	0	0	0	0	32709.5	0
A0A1S3ZX13	Fructose-bisphosphate aldolase	LOC107791431	GILAMDESNATCGK	S74	Phospho (STY);Oxidation (M);Phospho (STY);Phospho (STY);	184710	0	154410	0	137221	0
A0A1S3ZX13	Fructose-bisphosphate aldolase	LOC107791431	LASIGLENTEANR	S84	Oxidation (M);Phospho (STY);Phospho (STY);Phospho (STY);	121670	396219	0	0	0	0
A0A1S4CRU6	thiamine-repressible mitochondrial transport protein THI74-like	LOC107822005	IQSTEQDHLSPR	S402	Phospho (STY);	0	0	91083.3	0	0	134686
A0A1S3WYU9	histone-lysine N-methyltransferase, H3 lysine-9 specific SUVH1-like	LOC107759396	SGENQESFGFGTPISPVPLNSFR	S93	Phospho (STY);	0	0	0	0	43586.8	43527.6
A0A1S3WZ72	probable LRR receptor-like serine/threonine-protein kinase At5g10290	LOC107759494	FDWGEDSIYNQDAVELSGGR	S609	Phospho (STY);	67726	0	0	0	0	0
A0A1S3WZ72	probable LRR receptor-like serine/threonine-protein kinase At5g10290	LOC107759494	LTDYESPGGDAAFQR	S324	Phospho (STY);	86458	0	69446.4	0	87322	0
A0A1S3WZT7	transcriptional corepressor LEUNIG-like isoform X5	LOC107759584	FVDDGSLDDNVESFLSHDEADPR	S577	Phospho (STY);	34150	0	0	0	0	0
A0A1S3WZF8	membrane-associated 30 kDa protein, chloroplastic-like	LOC107759493	TTVASSSSTLQFQDSEIEK	S375	Phospho (STY);	0	0	0	83744.2	0	0
A0A1S3WZP4	Glutamate receptor	LOC107759568	HQTQNSDGQPSSPV	S834	Phospho (STY);	38274	45433.6	37259.7	0	37329.5	0
A0A1S3WZH3	GATA transcription factor 24-like	LOC107759648	SISDEAGSSSADWNEGSGQEEQETSCR	S35	Phospho (STY);	104140	0	0	0	0	105968
A0A1S3WZH8	cyclin-T1-5-like	LOC107759497	LGQSPQGVK	S175	Phospho (STY);	0	0	0	0	1.30847e+06	0
A0A1S3WZH8	cyclin-T1-5-like	LOC107759497	VQPSQASEAEGSAGGNQR	S21	Phospho (STY);	393680	366446	324446	377093	307732	326557
A0A1S3WZP6	zinc finger A20 and AN1 domain-containing stress-associated protein 8-like	LOC107759555	AVALPSSPISSSSVVAEVK	S92	Phospho (STY);	0	0	0	0	411372	0
A0A1S3WZP6	zinc finger A20 and AN1 domain-containing stress-associated protein 8-like	LOC107759555	AVALPSSPISSSSVVAEVK	S93	Phospho (STY);	301970	0	0	0	0	0
A0A1S4B4K5	uncharacterized protein LOC107804343	LOC107804343	SIQQATQIIK	S75	Phospho (STY);	113330	0	0	67166.6	0	0
A0A1S3WZV3	serine/threonine-protein kinase HT1-like	LOC107759757	MDLKSEEGEEK	S5	Oxidation (M);Phospho (STY);	377070	377798	367392	0	0	331642
A0A1S3WZV3	serine/threonine-protein kinase HT1-like	LOC107759757	VWSSNLEK	S78	Phospho (STY);	0	0	0	0	0	397578
A0A1S3WZX1	elongation factor 1-beta-like	LOC107759618	AVTFSDLHTESGLK	S12	Phospho (STY);	0	0	0	38770	28527.6	0
A0A1S3X034	Alkaline/neutral invertase	LOC107759825	SFSEMSMTHSPPR	S60	Oxidation (M);Oxidation (M);Phospho (STY);	473280	296690	527871	550122	577388	459493
A0A1S3X034	Alkaline/neutral invertase	LOC107759825	STFGFEPHPIIGEAWEALR	S96	Phospho (STY);Phospho (STY);	127150	94894.6	77285.6	0	0	0
A0A1S3X034	Alkaline/neutral invertase	LOC107759825	VFDNMVGVYSPGR	S84	Oxidation (M);Phospho (STY);Phospho (STY);	989470	0	0	0	0	0
A0A1S3YE14	BTB/POZ domain-containing protein At1g30440-like isoform X2	LOC107775073	LIAEASEGEDGCVIK	S61	Phospho (STY);	205990	0	167002	0	0	0
A0A1S3YE14	BTB/POZ domain-containing protein At1g30440-like isoform X2	LOC107775073	SGMVGTNEGGGWATAVR	S526	Phospho (STY);Oxidation (M);	285930	216694	230598	100301	152076	109020
A0A1S3YE14	BTB/POZ domain-containing protein At1g30440-like isoform X2	LOC107775073	SQMCSAQEGSVSNQNK	S606	Oxidation (M);Phospho (STY);	74129	57739.3	66575.7	89207.2	101578	109187
A0A1S4DPT6	GDP-mannose transporter GONST4-like	LOC107832145	NDHHNYGDSDEEK	S336	Phospho (STY);	233580	0	275419	172741	215205	229071
A0A1S3X624	casein kinase I-like	LOC107761459	TDASPGHLR	S417	Phospho (STY);Phospho (STY);	0	899050	0	748700	0	842603
A0A1S3X0T5	uncharacterized protein LOC107759933 isoform X2	LOC107759933	HNDGIGHNELQKFWSELSPQER	S39	Phospho (STY);Phospho (STY);	0	0	0	77166.9	0	0
A0A1S3X0T5	uncharacterized protein LOC107759933 isoform X2	LOC107759933	HNDGIGHNELQKFWSELSPQER	S42	Phospho (STY);Phospho (STY);	0	0	0	77166.9	0	0
A0A1S3X0H2	Transcription elongation factor SPT5	LOC107759904	AWNPMSPPR	S813	Phospho (STY);	203050	0	0	0	0	0
A0A1S3X0H2	Transcription elongation factor SPT5	LOC107759904	DDWEEGNPASWGSSPQYQPSSPR	S837	Phospho (STY);	480590	0	384473	0	0	453588
A0A1S3X0I0	protein GLC8-like isoform X2	LOC107759914	TGSSLEDASDDEIGDLEK	S135	Phospho (STY);	0	345525	220540	0	0	0
A0A1S3X0J6	Anamorsin homolog	LOC107759712	FGSSFSIK	S144	Phospho (STY);	137300	204846	197197	264459	0	214714
A0A1S3X162	kinesin-related protein 4-like isoform X3	LOC107759931	HSFGEEELAYLPHR	S500	Phospho (STY);	168780	150564	158831	158225	125726	141444
A0A1S3X162	kinesin-related protein 4-like isoform X3	LOC107759931	LSEEATQSPK	S669	Phospho (STY);	0	0	261384	0	0	324485
A0A1S3X162	kinesin-related protein 4-like isoform X3	LOC107759931	QIAEFILSPR	S706	Phospho (STY);	77301	0	73701.3	76831.5	104621	63780.4
A0A1S3X0K8	Bidirectional sugar transporter SWEET	LOC107760004	ELQNHVVISEEQK	S236	Phospho (STY);	44632	0	84094.1	0	0	0
A0A1S3X196	ras-related protein Rab7-like isoform X2	LOC107759954	IPESVSGIEQQR	S193	Phospho (STY);	298810	0	2.26586e+06	0	0	0
A0A1S3X196	ras-related protein Rab7-like isoform X2	LOC107759954	IPESVSGIEQQR	S195	Phospho (STY);	0	103185	0	100311	0	0
A0A1S4C087	uncharacterized protein LOC107813774	LOC107813774	SGSHMYDELR	S19	Phospho (STY);	140210	144371	0	0	0	0
A0A1S4B2V2	transcription factor bHLH122-like	LOC107803877	ARPPTLLSHLSLPQTSAELSAMEK	S345	Phospho (STY);Oxidation (M);	97372	0	82374.7	98742.2	125181	0
A0A1S3X6Q8	probable receptor-like protein kinase At3g55450	LOC107761785	LSFSPSLPITR	S499	Phospho (STY);	0	174235	180776	98781.8	0	163445
A0A1S4ARV0	protein indeterminate-domain 7-like	LOC107800699	NQPGNPDPGAEVIALSPK	S86	Phospho (STY);	0	1.62805e+06	1.34681e+06	0	0	1.29579e+06
A0A1S3X0Z0	mitogen-activated protein kinase kinase kinase YODA-like	LOC107760154	FSSINLDSPTGK	S154	Phospho (STY);Phospho (STY);Phospho (STY);	0	293037	0	0	0	0
A0A1S3X0Z0	mitogen-activated protein kinase kinase kinase YODA-like	LOC107760154	GTTTTSSPLHPR	S141	Phospho (STY);Phospho (STY);	367510	383912	263646	0	303943	262670
A0A1S3X0Z0	mitogen-activated protein kinase kinase kinase YODA-like	LOC107760154	TITSLPVSPTSSPLR	S533	Phospho (STY);Phospho (STY);Phospho (STY);	0	478021	586308	401124	228322	355260
V5Z2L2	HCpro-interacting protein 2	hip2	GSEGSISFGER	S559	Phospho (STY);	0	0	0	0	0	443142
V5Z2L2	HCpro-interacting protein 2	hip2	GSEGSISFGER	S561	Phospho (STY);	0	268855	334413	0	448314	0
V5Z2L2	HCpro-interacting protein 2	hip2	YNSFHDYSSTK	S543	Phospho (STY);	0	566552	633061	0	0	645071
A0A1S3X130	stress protein DDR48-like	LOC107760194	GAAYSSETTNFEETTDEGK	S144	Phospho (STY);	0	393875	467605	600496	0	501080
A0A1S3X130	stress protein DDR48-like	LOC107760194	GAAYSSETTNFEETTDEGK	S145	Phospho (STY);	271180	0	326435	524841	389634	0
A0A1S3X130	stress protein DDR48-like	LOC107760194	TSYGEGGNYGDSGYENK	S86	Phospho (STY);Phospho (STY);Phospho (STY);Phospho (STY);	66198	0	72545.5	0	0	0
A0A1S3X130	stress protein DDR48-like	LOC107760194	TSYGGGDNYGDNK	S48	Phospho (STY);Phospho (STY);	0	384449	409350	714747	0	697005
A0A1S3X149	uncharacterized protein LOC107760138	LOC107760138	SNSFSSLAAK	S471	Phospho (STY);	0	229695	0	0	0	0
A0A1S3X149	uncharacterized protein LOC107760138	LOC107760138	SVETVMQSVDSGVNLATR	S1259	Phospho (STY);	179200	200355	170593	163861	195054	0
A0A1S4A9X3	WPP domain-interacting tail-anchored protein 1-like	LOC107795336	DKVPSLSPR	S551	Phospho (STY);	0	0	0	0	637852	0
A0A1S4A9X3	WPP domain-interacting tail-anchored protein 1-like	LOC107795336	DKVPSLSPR	S553	Phospho (STY);	477210	0	0	0	0	0
A0A1S3X187	uncharacterized protein LOC107760250	LOC107760250	HESFSVGPSIFGLNK	S452	Phospho (STY);	155610	0	0	0	136653	0
A0A1S3X187	uncharacterized protein LOC107760250	LOC107760250	IQEVPHIISSPR	S846	Phospho (STY);	81466	96031	0	0	0	0
A0A1S3X1S3	uncharacterized protein LOC107760261 isoform X2	LOC107760261	SPSLLDLIQMR	S86	Phospho (STY);	0	0	0	0	18746.5	0
A0A1S3X1A6	myosin-9-like	LOC107759966	DIGEMLSIPTK	S1258	Phospho (STY);	39395	0	0	0	0	42388.8
A0A1S4D816	protein FRIGIDA-ESSENTIAL 1-like isoform X2	LOC107826996	DSIEQTSAAEK	S403	Phospho (STY);	62187	0	0	0	0	0
A0A1S3X1F8	probable ADP-ribosylation factor GTPase-activating protein AGD14	LOC107760249	GMGSPLSDTSR	S243	Oxidation (M);Phospho (STY);	276270	0	256179	0	0	313474
A0A1S3X1F8	probable ADP-ribosylation factor GTPase-activating protein AGD14	LOC107760249	LSTFPSLPR	S320	Phospho (STY);	2768600	2870796	3.04149e+06	3.13146e+06	2.76121e+06	2.22324e+06
A0A1S3X1F8	probable ADP-ribosylation factor GTPase-activating protein AGD14	LOC107760249	VSSFLSPSR	S194	Phospho (STY);	0	388717	0	303274	0	0
A0A1S3X1G1	glycine-rich RNA-binding protein GRP1A-like isoform X2	LOC107760024	GSGGGGGGYGGGR	S88	Phospho (STY);	153970	0	0	0	0	0
A0A1S3X1I6	zinc finger CCCH domain-containing protein 37-like	LOC107760331	DIQLPSPK	S287	Phospho (STY);	396590	0	310945	0	0	402519
A0A1S3X250	sodium/hydrogen exchanger 1-like isoform X1	LOC107760263	GFTPVAPGSPTEQEP	S535	Phospho (STY);	669580	985277	779459	0	657401	0
A0A1S3X250	sodium/hydrogen exchanger 1-like isoform X1	LOC107760263	QLSTVSSDANSPK	S466	Phospho (STY);	143840	219627	177912	0	141438	0
A0A1S3X1L9	Fructose-bisphosphatase	LOC107760211	VNSPTAIGSK	S64	Phospho (STY);	0	0	0	0	0	1.03999e+06
A0A1S4BB16	1,3-beta-glucan synthase	LOC107806373	ESGVFSGNLGELER	S147	Phospho (STY);	486680	521213	448274	0	237245	225858
A0A1S3XZB0	Pyruvate dehydrogenase E1 component subunit alpha	LOC107770390	SKSSLSNLLITK	S77	Phospho (STY);	18578	0	0	21116.9	0	0
A0A1S3X209	organic cation/carnitine transporter 7-like	LOC107760340	LPPGILVTDQVTHELNEELLSPGK	S256	Phospho (STY);	0	0	0	0	0	196900
A0A1S3ZWJ9	ABC transporter B family member 20-like isoform X2	LOC107791250	DSSASHSFQEPSSPK	S505	Phospho (STY);	820170	555240	655290	557702	626867	600637
A0A1S3ZWJ9	ABC transporter B family member 20-like isoform X2	LOC107791250	IDPDDNSALKPPNVYGSIELK	S970	Phospho (STY);	0	538639	501210	0	0	277670
A0A1S3ZWJ9	ABC transporter B family member 20-like isoform X2	LOC107791250	RQDSFEMR	S567	Phospho (STY);Oxidation (M);	0	0	0	0	656254	0
A0A1S3ZWJ9	ABC transporter B family member 20-like isoform X2	LOC107791250	SHSQTFSR	S612	Phospho (STY);	289650	263500	207334	0	277616	199492
A0A1S3XE35	mitotic spindle checkpoint protein MAD2-like	LOC107764094	LHSFDTK	S185	Phospho (STY);	0	316538	0	0	571872	371766
A0A1S3XEB2	guanylate-binding protein 1-like	LOC107764195	LNETALDSK	S951	Phospho (STY);	0	0	73911.5	0	0	0
A0A1S4A5R5	nephrocystin-3-like	LOC107794015	RPPSPSPSTSR	S52	Phospho (STY);	0	0	0	4.31991e+06	0	0
A0A1S4A5R5	nephrocystin-3-like	LOC107794015	SLENLIDPNSK	S578	Phospho (STY);	58834	49441.3	0	0	0	93253.4
A0A1S4A5R5	nephrocystin-3-like	LOC107794015	SLENLIDPNSK	S587	Phospho (STY);Phospho (STY);	0	65560.8	0	0	0	58414.2
A0A1S4A5R5	nephrocystin-3-like	LOC107794015	WSAFGFR	S599	Phospho (STY);Phospho (STY);	0	0	0	438163	0	0
A0A1S3ZBS9	E3 ubiquitin ligase BIG BROTHER-like	LOC107784991	NMSSEYGQTSR	S59	Oxidation (M);Phospho (STY);	0	0	0	0	70244.2	0
A0A1S3ZBS9	E3 ubiquitin ligase BIG BROTHER-like	LOC107784991	SFESQLALDEALAR	S81	Phospho (STY);	0	0	0	300853	0	0
A0A1S4AL51	Chloride channel protein	LOC107798879	KSGEGNDLELLVIGSHNSR	S540	Phospho (STY);	0	0	0	47151	0	0
A0A1S3X2N7	sister chromatid cohesion 1 protein 4-like isoform X2	LOC107760537	SPEAVSNNVASPGNLEAGESQDITCLETPK	S445	Phospho (STY);Phospho (STY);Phospho (STY);	350050	0	418419	0	0	0
A0A1S3X2N7	sister chromatid cohesion 1 protein 4-like isoform X2	LOC107760537	SPEAVSNNVASPGNLEAGESQDITCLETPK	S455	Phospho (STY);Phospho (STY);	350050	0	418419	0	0	0
A0A1S3YTX2	uncharacterized protein LOC107779703	LOC107779703	DLGSPETLSAPEEEK	S311	Phospho (STY);	615070	666069	575272	689982	656705	555749
A0A1S3YTX2	uncharacterized protein LOC107779703	LOC107779703	FDELQQPASEQVSDK	S228	Phospho (STY);Phospho (STY);Phospho (STY);	117230	147474	0	0	0	0
A0A1S3YTX2	uncharacterized protein LOC107779703	LOC107779703	SEEVPGSPSENPFYAEK	S410	Phospho (STY);	614430	0	0	0	806812	791002
A0A1S3X2C3	uncharacterized protein LOC107760586 isoform X2	LOC107760586	VGSPTEGQIFASTR	S978	Phospho (STY);	0	0	122873	116642	105842	102518
A0A1S3X2C4	DEAD-box ATP-dependent RNA helicase 31-like	LOC107760327	DLIDSEEESEESDEDDEVEDGK	S367	Phospho (STY);	0	0	0	0	0	315025
A0A1S3X2C4	DEAD-box ATP-dependent RNA helicase 31-like	LOC107760327	SLIEDEAELSDWVSGLR	S97	Phospho (STY);	0	0	44953.5	0	0	0
A0A1S3X2C4	DEAD-box ATP-dependent RNA helicase 31-like	LOC107760327	TQVYSDSDDNDGGR	S115	Phospho (STY);	1152800	1.57005e+06	0	575780	0	561964
A0A1S4A371	Coatomer subunit gamma	LOC107793274	LLSSIPEFASYGK	S627	Phospho (STY);	0	0	0	22295.6	0	0
A0A1S3X2H1	nudix hydrolase 3-like	LOC107760629	HSESLFEDTTSPK	S381	Phospho (STY);	395030	423595	0	533751	461176	754588
A0A1S3X2Q1	Pre-mRNA-splicing factor 18	LOC107760550	DGGGGDEDLSGDGEEDVDHDKDVK	S199	Phospho (STY);	0	595264	520711	0	0	500625
A0A1S3ZFA5	uncharacterized protein LOC107786232 isoform X1	LOC107786232	RLDAISEGLSYDDFASD	S320	Phospho (STY);	0	0	0	39369.3	0	0
A0A1S3X2L1	protein PHYTOCHROME KINASE SUBSTRATE 2-like	LOC107760515	VDDQVGENSFNK	S177	Phospho (STY);	0	0	0	164367	168148	0
A0A1S3X2N4	transcription initiation factor TFIID subunit 12-like	LOC107760421	GAANILGSPDAK	S542	Phospho (STY);	0	0	0	38663.8	0	0
A0A1S4CCD2	uncharacterized protein LOC107817327	LOC107817327	TMSDISFDWMNK	S35	Phospho (STY);Oxidation (M);	0	0	0	119688	136688	0
A0A1S3X2Y9	uncharacterized protein LOC107760762	LOC107760762	GRSLESGIHLR	S25	Phospho (STY);	122540	68667.6	0	180232	211625	104227
A0A1S3X312	triose phosphate/phosphate translocator, chloroplastic-like	LOC107760530	PAILLEASPK	S61	Phospho (STY);	0	0	0	0	155205	0
A0A1S3X314	Eukaryotic translation initiation factor 3 subunit C	LOC107760783	IAAASDEEDDEDESR	S208	Phospho (STY);	847000	866620	502608	435107	508465	0
A0A1S3X314	Eukaryotic translation initiation factor 3 subunit C	LOC107760783	LAELTEGEGEAESIEENK	S460	Phospho (STY);	662520	0	0	0	0	444305
A0A1S3ZY45	2-isopropylmalate synthase	LOC107791752	DGEQSPGATMTTK	S78	Phospho (STY);Oxidation (M);	0	0	0	23515	0	0
A0A1S3X328	AT-hook motif nuclear-localized protein	LOC107760718	NDISQQIGGSPMSSVGFR	S268	Phospho (STY);	425110	426318	428159	0	0	215434
A0A1S4BYP1	uncharacterized protein LOC107813285 isoform X2	LOC107813285	AYMDALSSPK	S1304	Phospho (STY);	126910	109460	92225.4	108725	119028	122722
A0A1S4BYP1	uncharacterized protein LOC107813285 isoform X2	LOC107813285	GVHLVLHGASGLSK	S1270	Phospho (STY);	26613	30517.3	32015	41793.2	39009.7	0
A0A1S4BYP1	uncharacterized protein LOC107813285 isoform X2	LOC107813285	YISSLAHSK	S1181	Phospho (STY);	0	0	0	0	0	48110.6
A0A1S4B7W8	DNA repair protein recA homolog 3, mitochondrial-like	LOC107805436	SNSDGSDSGEENLSK	S51	Phospho (STY);	97280	0	83599.8	0	0	0
A0A1S4D1Z6	uncharacterized protein LOC107825144 isoform X1	LOC107825144	ESSFTANTHGER	S584	Phospho (STY);	0	0	0	0	589659	630138
A0A1S3X3T3	nucleosome assembly protein 12 isoform X2	LOC107760768	HSNVTESLSPNVR	S48	Phospho (STY);	0	0	44270.5	0	0	0
A0A1S3X395	probable plastid-lipid-associated protein 13, chloroplastic	LOC107760813	LEAPPETEPITEYES	S299	Phospho (STY);	322810	0	0	79640.4	0	0
A0A1S3ZX72	haloacid dehalogenase-like hydrolase domain-containing protein At3g48420	LOC107791365	FDLAFCGSLLEK	S309	Phospho (STY);	0	0	0	19924.2	0	0
A0A1S4A608	ubiquitin domain-containing protein DSK2b-like isoform X3	LOC107794104	AMSNIESSPEGFNMLR	S245	Oxidation (M);Phospho (STY);Oxidation (M);	75677	0	70171.4	0	64744.7	0
A0A1S3X3U8	cyclin-dependent kinase C-2-like	LOC107760785	EIVTSPGPEK	S93	Phospho (STY);	0	816122	0	0	673137	634182
A0A1S3X3V9	heterogeneous nuclear ribonucleoprotein 1-like	LOC107760899	ASGAPSGNSPVGGGATGDMQSGAGGYMSGGYGDASGNSSYGNAAWR	S397	Phospho (STY);	0	0	0	106661	136722	0
A0A1S3X4F2	calcium-dependent protein kinase 4 isoform X2	LOC107760950	NSLNLSMR	S527	Phospho (STY);Phospho (STY);	0	135128	0	0	0	295538
A0A1S3X4F2	calcium-dependent protein kinase 4 isoform X2	LOC107760950	NSLNLSMR	S531	Phospho (STY);Phospho (STY);	0	0	0	0	0	295538
A0A1S3X4F2	calcium-dependent protein kinase 4 isoform X2	LOC107760950	SLSLVSPR	S57	Phospho (STY);Phospho (STY);	0	0	91947	199123	0	0
A0A1S3X4F2	calcium-dependent protein kinase 4 isoform X2	LOC107760950	TGSNQAYYVMGHK	S71	Phospho (STY);Phospho (STY);Oxidation (M);	230120	217663	212858	156628	230628	205829
A0A1S3X3Y8	uncharacterized protein At5g02240-like	LOC107761048	ALFAQISAR	S304	Phospho (STY);Phospho (STY);	0	190850	0	228482	0	0
A0A1S3X402	peptidyl-prolyl cis-trans isomerase CYP63-like isoform X2	LOC107760984	GLVSYEDISPTGTN	S656	Phospho (STY);	0	69089.2	0	0	0	0
A0A1S3X4I6	proline-rich receptor-like protein kinase PERK8 isoform X2	LOC107761084	PLPLAPQDAESPVKK	S224	Phospho (STY);	0	0	0	0	0	145742
A0A1S3YX01	nuclear transcription factor Y subunit B-3	LOC107780551	ADSDNESGGHNAGNEGSTR	S4	Phospho (STY);	0	1.06478e+06	995840	1.30682e+06	1.359e+06	1.22932e+06
A0A1S3X492	S-acyltransferase	LOC107761002	EVGGGFVSPNLEK	S332	Phospho (STY);	0	630195	0	0	0	0
A0A1S3X493	1,3-beta-glucan synthase	LOC107761092	ADSSVSMLFK	S944	Phospho (STY);Oxidation (M);	0	1.12762e+06	818189	820207	773149	660924
A0A1S3X493	1,3-beta-glucan synthase	LOC107761092	EGSVELGSMR	S918	Phospho (STY);Oxidation (M);	266260	270086	248088	124828	0	0
A0A1S4D0K0	protein DENND6A-like isoform X3	LOC107824525	LIDAGLSPR	S447	Phospho (STY);	0	0	0	0	0	629363
A0A1S3X4H6	myosin-12 isoform X1	LOC107761072	SDFQFLLQATEK	S1557	Phospho (STY);	0	0	0	0	69881.5	77425.2
A0A1S4BAI8	probable serine incorporator	LOC107806293	AGSSTTFLSPPSSPR	S305	Phospho (STY);Phospho (STY);Phospho (STY);	956050	1.05522e+06	917913	1303743	1.41612e+06	1.61683e+06
A0A1S4BAI8	probable serine incorporator	LOC107806293	AGSSTTFLSPPSSPR	S309	Phospho (STY);Phospho (STY);	0	0	917913	0	0	1.61683e+06
A0A1S3X4C3	probable receptor-like protein kinase At2g42960	LOC107761116	TASMEIESVK	S475	Phospho (STY);Oxidation (M);	0	0	58275	0	0	0
A0A1S3X4V2	uncharacterized protein LOC107761091 isoform X2	LOC107761091	DVSTVSTSESPIAEEINR	S113	Phospho (STY);	294350	0	0	267317	216445	0
A0A1S3X4V2	uncharacterized protein LOC107761091 isoform X2	LOC107761091	ETYLDNEIQLSLEGNK	S390	Phospho (STY);	34798	0	0	0	0	110316
A0A1S3X4V2	uncharacterized protein LOC107761091 isoform X2	LOC107761091	QALPTLSSLLSK	S84	Phospho (STY);	0	64290.8	62349.2	34892.5	52478	64312.1
A0A1S3X4V3	Replication factor C subunit 1	LOC107761191	GIPLDESDDDASADK	S176	Phospho (STY);	1329800	0	1.19998e+06	0	0	674472
A0A1S3X4V3	Replication factor C subunit 1	LOC107761191	SVISDESDDDLKDTK	S141	Phospho (STY);	226640	0	222188	154415	236190	0
A0A1S4B1J7	uncharacterized protein LOC107803577 isoform X3	LOC107803577	GSPIKPSSLLSETDTFYSTFHNTPER	S394	Phospho (STY);	173730	179891	207698	181820	180442	143105
A0A1S3X4N2	LOW QUALITY PROTEIN: probable ATP-dependent DNA helicase CHR12	LOC107761173	GSPIAVDESQEEQLEK	S25	Phospho (STY);Phospho (STY);	479150	490930	491527	0	493795	393745
A0A1S3X4N2	LOW QUALITY PROTEIN: probable ATP-dependent DNA helicase CHR12	LOC107761173	VAQVVETTVAAADDSGGIGGIR	S16	Phospho (STY);Phospho (STY);	0	0	47553.7	55157.1	52848.8	39382.2
A0A1S3X4P3	uncharacterized protein LOC107761182	LOC107761182	AISSTSLPVNIPNWSK	S77	Phospho (STY);	113220	0	0	141001	0	0
A0A1S4ARC4	Serine hydroxymethyltransferase	LOC107800464	FSSSFDMPGFK	S456	Phospho (STY);	32213	0	0	0	0	0
A0A1S3ZTR4	zinc finger CCCH domain-containing protein 30-like	LOC107790396	NMEHPLLQASFGVSSPGR	S575	Oxidation (M);Phospho (STY);Phospho (STY);	0	46955	51837	0	0	0
A0A1S3ZTR4	zinc finger CCCH domain-containing protein 30-like	LOC107790396	SMEPISPMSAR	S588	Phospho (STY);Phospho (STY);	0	72052	0	0	95098.5	0
A0A1S3ZTR4	zinc finger CCCH domain-containing protein 30-like	LOC107790396	YSDQAAASGVFSPSHK	S531	Phospho (STY);Phospho (STY);Phospho (STY);	449510	449126	447069	323554	560725	479234
A0A1S3ZK37	GTP-binding protein OBGC, chloroplastic-like	LOC107787535	FELYEVNDDDFEDDSDEDDDVGGEMEGSR	S127	Phospho (STY);Oxidation (M);	109720	0	0	90516.9	0	0
A0A1S4CFA5	uncharacterized protein LOC107818211	LOC107818211	VFSTLVEEMK	S188	Phospho (STY);Oxidation (M);	466110	437054	530735	370416	374454	377316
A0A1S3X4Y5	myosin-binding protein 7-like	LOC107761224	EISSDFISGSPK	S301	Phospho (STY);	0	0	0	0	243549	0
A0A1S3X532	histone deacetylase 15-like	LOC107761154	YNLDEDDDDSDWEPSEK	S122	Phospho (STY);	559030	504062	695680	761529	735026	675314
A0A1S3X593	Phosphoenolpyruvate carboxykinase (ATP)	LOC107761446	SAPTTPIKSPHAFGVAVSEEER	S66	Phospho (STY);Phospho (STY);	0	451941	0	0	557272	449002
A0A1S3X5A9	[RNA-polymerase]-subunit kinase	LOC107761317	DGPVVLSPPR	S335	Phospho (STY);	0	0	569352	0	0	523535
A0A1S3X5A9	[RNA-polymerase]-subunit kinase	LOC107761317	LFGSPDR	S165	Phospho (STY);	0	0	0	180698	0	0
A0A1S4AC21	kinesin-like protein FRA1 isoform X4	LOC107796008	QFVDEMSGPPSPIPVPAQK	S923	Phospho (STY);	0	169299	167854	0	237639	0
A0A1S3X5D5	protein IQ-DOMAIN 1-like	LOC107761417	EKDPVPDSSSLVASSVSPPRPVPPVEEVTLVEVEEEQTK	S49	Phospho (STY);	0	0	127840	0	205634	0
A0A1S3X5F8	Eukaryotic translation initiation factor 3 subunit A	LOC107761510	IDGAGQTSSPETDR	S914	Phospho (STY);	46747	0	38532.6	0	54035.4	55486.3
A0A1S3X5F8	Eukaryotic translation initiation factor 3 subunit A	LOC107761510	LGDALSNLAEIVEK	S551	Phospho (STY);	0	23917.4	0	33792.1	51322.7	0
A0A1S3X5G4	brefeldin A-inhibited guanine nucleotide-exchange protein 5-like	LOC107761455	STVEAAISEFNR	S563	Phospho (STY);	0	0	0	70457.7	0	75657.1
A0A1S3X5G4	brefeldin A-inhibited guanine nucleotide-exchange protein 5-like	LOC107761455	IQVSDNLPPSPSK	S1478	Phospho (STY);	0	1.74929e+06	1.4608e+06	0	1.30407e+06	0
A0A1S3X5H2	dipeptidyl aminopeptidase 4	LOC107761261	SFPSEMPATDTNVAK	S17	Phospho (STY);	0	0	0	0	0	226988
A0A1S3X5I4	GrpE protein homolog	LOC107761529	DESDIDAEDLSR	S103	Phospho (STY);	2879600	3.1621e+06	2.79545e+06	2.5934e+06	2.74349e+06	3.21151e+06
A0A1S3X5M4	uncharacterized protein LOC107761568	LOC107761568	LMGYSSPSEVIHW	S858	Phospho (STY);Phospho (STY);	52516	0	49069.8	36733	0	60308.6
A0A1S3YGL9	uncharacterized protein LOC107776068	LOC107776068	DHHDDLNNEGVNSGDK	S234	Phospho (STY);	112700	0	0	0	0	35790.8
A0A1S3X6E6	Sucrose-phosphate synthase	LOC107761563	DIHDISLNLR	S700	Phospho (STY);Phospho (STY);	2813700	0	2.51281e+06	3.11876e+06	4.6639e+06	0
A0A1S3X6E6	Sucrose-phosphate synthase	LOC107761563	EAVADMSEDLSEGEK	S119	Oxidation (M);Phospho (STY);Phospho (STY);	2486400	2.90903e+06	2.29132e+06	1915133	1.68971e+06	1.83319e+06
A0A1S3X6E6	Sucrose-phosphate synthase	LOC107761563	EAVADMSEDLSEGEK	S123	Oxidation (M);Phospho (STY);Phospho (STY);	1346900	1.58302e+06	1.20044e+06	720958	112925	165694
A0A1S3X6E6	Sucrose-phosphate synthase	LOC107761563	ISSVETMEAWVNQQK	S150	Phospho (STY);Oxidation (M);	0	0	1.25169e+06	770885	839373	881176
A0A1S3X6E6	Sucrose-phosphate synthase	LOC107761563	TDDDDDENSETDSPSDSLR	S684	Phospho (STY);Phospho (STY);	357470	0	507654	758919	0	488185
A0A1S3X6E6	Sucrose-phosphate synthase	LOC107761563	TDDDDDENSETDSPSDSLR	S688	Phospho (STY);Phospho (STY);Phospho (STY);	357470	0	507654	612025	0	488185
A0A1S4ABF9	protein CHROMATIN REMODELING 5-like isoform X2	LOC107795803	EEGEMSDNDEVYEQFK	S1264	Oxidation (M);Phospho (STY);	0	207097	0	212578	0	0
A0A1S4ABF9	protein CHROMATIN REMODELING 5-like isoform X2	LOC107795803	SYAEASPLVETNK	S961	Phospho (STY);	55024	42690.8	0	0	0	0
A0A1S3YK06	UDP-glucuronate decarboxylase	LOC107776859	DEEIPNSQISLPYSPK	S24	Phospho (STY);	630470	658488	763174	449057	408997	409343
A0A1S3YQE0	TBC1 domain family member 8B-like isoform X1	LOC107778454	SVRPDSPQGVPAK	S744	Phospho (STY);	0	1.40797e+06	0	0	0	0
A0A1S3X5T5	ethylene-insensitive protein 2-like	LOC107761491	EDTGSGTGSLSR	S656	Phospho (STY);Phospho (STY);Phospho (STY);	0	0	224665	0	231556	0
A0A1S3X5T5	ethylene-insensitive protein 2-like	LOC107761491	EDTGSGTGSLSR	S660	Phospho (STY);Phospho (STY);	0	833443	805938	631968	231556	0
A0A1S3X5T5	ethylene-insensitive protein 2-like	LOC107761491	EPSSWSSHMK	S775	Phospho (STY);	0	0	357710	0	0	0
A0A1S3X5T5	ethylene-insensitive protein 2-like	LOC107761491	FEHSPSK	S986	Phospho (STY);Phospho (STY);	13652	0	0	0	0	0
A0A1S3X5T5	ethylene-insensitive protein 2-like	LOC107761491	GVSENNTQSFISDGPGSFK	S644	Phospho (STY);Phospho (STY);	0	1.03852e+06	1.11289e+06	707762	840404	861845
A0A1S3X5T5	ethylene-insensitive protein 2-like	LOC107761491	YYSLPDISGR	S926	Phospho (STY);	0	0	2.91398e+06	1.39701e+06	1.63362e+06	0
A0A1S3X5U9	RNA-binding protein BRN1-like isoform X2	LOC107761631	GGAPDLSPGISPR	S272	Phospho (STY);Phospho (STY);	0	0	0	0	0	361198
A0A1S3X5U9	RNA-binding protein BRN1-like isoform X2	LOC107761631	GGAPDLSPGISPR	S276	Phospho (STY);Phospho (STY);	0	0	0	0	0	361198
A0A1S3X5V3	Inositol-pentakisphosphate 2-kinase	LOC107761534	SNHQLDHTGSTVGA	S374	Phospho (STY);	95568	0	117452	0	286516	0
A0A1S3X5W6	Peptidylprolyl isomerase	LOC107761526	LSEQQLASLSSPR	S448	Phospho (STY);	0	0	0	242403	0	219455
A0A1S3X5W6	Peptidylprolyl isomerase	LOC107761526	TYVSTNSLR	S199	Phospho (STY);	0	0	0	0	0	88154.2
A0A1S3X5W8	SNF1-related protein kinase regulatory subunit gamma-1-like	LOC107761590	MEGNSAFDSVIDGPDDTLSPALAAAVSGVSSPR	S149	Phospho (STY);Phospho (STY);	0	168422	272862	115779	302553	199382
A0A1S3X5W8	SNF1-related protein kinase regulatory subunit gamma-1-like	LOC107761590	VGMQVEDLWDVQEPQLSPTEK	S33	Oxidation (M);Phospho (STY);	709370	405148	559908	173634	651421	1.06905e+06
A0A1S3X5Z4	2-methylene-furan-3-one reductase	LOC107761424	AWTYTEYGSADVLK	S90	Phospho (STY);Phospho (STY);	0	0	0	0	0	32562.6
A0A1S3X5Z4	2-methylene-furan-3-one reductase	LOC107761424	FESNVSVPEIK	S101	Phospho (STY);Phospho (STY);	62610	0	0	0	44971.6	78601.6
A0A1S3X6D8	uncharacterized protein LOC107761679 isoform X3	LOC107761679	SKSPDLSPLR	S285	Phospho (STY);	0	0	939165	0	0	0
A0A1S3X6D8	uncharacterized protein LOC107761679 isoform X3	LOC107761679	SLSQFSFSSPFSR	S88	Phospho (STY);	0	58505.2	0	0	0	73212.2
A0A1S3X5Z8	uncharacterized protein LOC107761618	LOC107761618	SMLSSLGLQNYEK	S200	Phospho (STY);Oxidation (M);	0	149215	47103.7	173525	0	0
A0A1S3X632	SNW/SKI-interacting protein-like	LOC107761648	ASGSPPVPVMHSPPRPVTVK	S233	Phospho (STY);Oxidation (M);Phospho (STY);	3314200	2.41557e+06	3.41959e+06	2.41818e+06	2.87419e+06	1.89511e+06
A0A1S3X632	SNW/SKI-interacting protein-like	LOC107761648	ASGSPPVPVMHSPPRPVTVK	S241	Phospho (STY);Oxidation (M);Phospho (STY);	3314200	2.41557e+06	3.41959e+06	3093165	3.63527e+06	1.89511e+06
A0A1S3X632	SNW/SKI-interacting protein-like	LOC107761648	GTMNDDDMSVDYER	S363	Phospho (STY);	0	0	0	0	54885.9	0
A0A1S3X642	acyl-CoA-binding domain-containing protein 4-like	LOC107761658	DLESETVTGQEGNIR	S517	Phospho (STY);Phospho (STY);	148460	0	0	214244	91650	0
A0A1S3X642	acyl-CoA-binding domain-containing protein 4-like	LOC107761658	EISVDNIESEPMVSK	S531	Phospho (STY);Phospho (STY);Phospho (STY);	172330	184814	0	202249	184116	187451
A0A1S3X642	acyl-CoA-binding domain-containing protein 4-like	LOC107761658	MMETPVPDSVSAVQNATHATR	S501	Phospho (STY);	82086	0	0	0	0	0
A0A1S3X655	xyloglucan glycosyltransferase 4-like	LOC107761627	ASESDLVALAER	S563	Phospho (STY);	0	0	0	217152	0	0
A0A1S3X655	xyloglucan glycosyltransferase 4-like	LOC107761627	RLSESGLELFGK	S588	Phospho (STY);	0	823336	1.03612e+06	574599	0	0
A0A1S3X655	xyloglucan glycosyltransferase 4-like	LOC107761627	SISLVEINDLNSPAFR	S26	Phospho (STY);	0	243324	276590	83216.3	0	0
A0A1S3X663	transcriptional regulator ATRX homolog	LOC107761495	EDGSDEECELSGQR	S140	Phospho (STY);	24400	0	0	0	0	0
A0A1S3X663	transcriptional regulator ATRX homolog	LOC107761495	EEASDVDEDYSLLLEK	S253	Phospho (STY);	82940	0	57318.1	0	0	0
A0A1S3X664	UDP-glycosyltransferase 73C3-like	LOC107761611	SQLPENLNPGSPDLVDVR	S198	Phospho (STY);	491740	703998	0	545240	596739	610851
A0A1S3X678	probable ADP-ribosylation factor GTPase-activating protein AGD6	LOC107761508	STNDFTR	S204	Phospho (STY);	137800	0	0	0	0	0
Q9FV62	Guanine nucleotide-binding protein alpha subunit	-	TTGVVEIQFSPVGENK	S203	Phospho (STY);	61170	0	0	0	0	56021.4
A0A1S3X6A0	rho GTPase-activating protein 5-like	LOC107761664	VSASNSSVLDLSPR	S26	Phospho (STY);	186460	133321	0	146388	0	181801
A0A1S3X6A6	uncharacterized protein LOC107761533	LOC107761533	SKSHAYDELR	S26	Phospho (STY);Phospho (STY);	0	1.07899e+06	0	0	0	0
A0A1S3X6R9	protein DEK-like isoform X3	LOC107761779	AIITDVINNMSDEEEGDDPEAGDDEEKNEGDA	S578	Oxidation (M);Phospho (STY);	175760	153955	124680	112525	0	83389.5
A0A1S3X6R9	protein DEK-like isoform X3	LOC107761779	DNVDSPTTPGSR	S92	Phospho (STY);	183460	193507	0	173049	216955	0
A0A1S3X6R9	protein DEK-like isoform X3	LOC107761779	EGAVEMEVDKQEEEEESEEEEEK	S61	Phospho (STY);	164890	155133	0	184290	0	0
A0A1S3X6G9	Calreticulin	LOC107761714	AAPADSDAEEDDDADDDSDDADDK	S390	Phospho (STY);	2710400	4.29579e+06	3.18968e+06	4.86503e+06	4.28024e+06	4297705
A0A1S3X6Y5	uncharacterized membrane protein At1g16860-like isoform X2	LOC107761836	KVSGPLDSTGSIK	S168	Phospho (STY);Phospho (STY);	1039500	0	0	0	792906	1.16707e+06
A0A1S3X6Y5	uncharacterized membrane protein At1g16860-like isoform X2	LOC107761836	KVSGPLDSTGSIK	S176	Phospho (STY);Phospho (STY);	2384800	1.27147e+06	0	1.9707e+06	2.73445e+06	0
A0A1S3X6Y5	uncharacterized membrane protein At1g16860-like isoform X2	LOC107761836	MASSGGSGSVSLKK	S92	Oxidation (M);Phospho (STY);Phospho (STY);Phospho (STY);	117710	0	0	0	0	0
A0A1S3X6Y5	uncharacterized membrane protein At1g16860-like isoform X2	LOC107761836	SGPINNAPSR	S61	Phospho (STY);Phospho (STY);Phospho (STY);	96751	642751	77952.7	399537	0	0
A0A1S3X6Y5	uncharacterized membrane protein At1g16860-like isoform X2	LOC107761836	SGPINNAPSR	S69	Phospho (STY);Phospho (STY);Phospho (STY);	690300	565924	569170	0	478638	341479
A0A1S3X6Y5	uncharacterized membrane protein At1g16860-like isoform X2	LOC107761836	TGSFGGATSHSGQLNSISR	S73	Phospho (STY);Phospho (STY);Phospho (STY);	289890	199412	328651	449117	377594	0
A0A1S3X6Y5	uncharacterized membrane protein At1g16860-like isoform X2	LOC107761836	TNSGPLNK	S106	Phospho (STY);Phospho (STY);Phospho (STY);Phospho (STY);Phospho (STY);Phospho (STY);Phospho (STY);	971900	0	0	0	0	803364
A0A1S3X6P7	uncharacterized protein LOC107761656	LOC107761656	SGEEVSGGSSPSTER	S512	Phospho (STY);	310440	288232	0	213322	0	200445
A0A1S3X6P7	uncharacterized protein LOC107761656	LOC107761656	SGEEVSGGSSPSTER	S514	Phospho (STY);	0	0	0	0	219029	0
A0A1S3X714	lysine-specific demethylase REF6-like isoform X2	LOC107761881	FGSPINDDPDGGPSTR	S1046	Phospho (STY);	205830	0	0	209512	0	0
A0A1S3X745	probable protein phosphatase 2C 6	LOC107762024	SSYSGDFGTFLSK	S36	Phospho (STY);	193080	0	0	225258	236712	0
A0A1S3X745	probable protein phosphatase 2C 6	LOC107762024	VNSLLSLPR	S499	Phospho (STY);	1280000	1.24289e+06	0	0	1.24277e+06	0
A0A1S3X777	uncharacterized protein LOC107762061	LOC107762061	SNSTGSTPSVK	S180	Phospho (STY);	0	0	0	108675	0	82861.1
A0A1S3X7A0	40S ribosomal protein S9-2	LOC107761978	KASGGDGDEDDEE	S187	Phospho (STY);	0	0	377439	292618	0	343041
I2FJN7	Polyadenylate-binding protein	PABP	SGSANIFIK	S125	Phospho (STY);	64432	0	0	0	0	0
A0A1S3Y0S4	uncharacterized protein LOC107770758	LOC107770758	ANSYASDGEK	S46	Phospho (STY);	0	231659	0	0	285484	0
A0A1S3Y0S4	uncharacterized protein LOC107770758	LOC107770758	ANSYASDGEK	S49	Phospho (STY);	0	0	233996	0	0	0
A0A1S3X7E9	uncharacterized protein LOC107761891	LOC107761891	ADGTGLSLNMENHEPK	S854	Phospho (STY);Phospho (STY);Phospho (STY);	0	0	0	113993	0	0
A0A1S3X7E9	uncharacterized protein LOC107761891	LOC107761891	DVSLIDQDHLSLSSTR	S882	Phospho (STY);	0	0	0	345065	0	0
A0A1S3X7E9	uncharacterized protein LOC107761891	LOC107761891	GFQSHVSSR	S175	Phospho (STY);	0	0	0	0	0	252733
A0A1S3X7E9	uncharacterized protein LOC107761891	LOC107761891	HWSFFQK	S866	Phospho (STY);Phospho (STY);	530200	400801	496732	1.01878e+06	0	756106
A0A1S3X7E9	uncharacterized protein LOC107761891	LOC107761891	ILGDASVSAPLR	S841	Phospho (STY);Phospho (STY);	280970	0	0	408893	408047	0
A0A1S3X7E9	uncharacterized protein LOC107761891	LOC107761891	LDGSSEDGHISASGR	S586	Phospho (STY);	343780	0	400327	389783	0	374292
A0A1S3X7E9	uncharacterized protein LOC107761891	LOC107761891	LDGSSEDGHISASGR	S594	Phospho (STY);	0	0	0	199957	0	0
A0A1S3X7E9	uncharacterized protein LOC107761891	LOC107761891	LHDGNVSPQTER	S674	Phospho (STY);Phospho (STY);	0	851629	0	0	0	1199746
A0A1S3X7E9	uncharacterized protein LOC107761891	LOC107761891	MNIEADMQHLSR	S934	Oxidation (M);Oxidation (M);Phospho (STY);	286990	297122	372722	305953	405856	363989
A0A1S3X7E9	uncharacterized protein LOC107761891	LOC107761891	PAVTTGSPDHGDILIDINDHFPR	S808	Phospho (STY);	264280	249962	0	0	291070	0
A0A1S3X7E9	uncharacterized protein LOC107761891	LOC107761891	QQILESVDK	S664	Oxidation (M);Phospho (STY);Phospho (STY);Phospho (STY);	0	445015	0	0	433760	0
A0A1S3X7E9	uncharacterized protein LOC107761891	LOC107761891	SDDSSQFIMTHAHSEGR	S642	Phospho (STY);Oxidation (M);	931030	984322	1.04329e+06	801921	827889	717665
A0A1S3X7E9	uncharacterized protein LOC107761891	LOC107761891	SDDSSQFIMTHAHSEGR	S655	Oxidation (M);Phospho (STY);Phospho (STY);	154800	0	175127	382679	304662	0
A0A1S3X7H4	40S ribosomal protein S16-like	LOC107762148	LEATAESVQCFGR	S10	Phospho (STY);	0	0	42089.7	0	0	0
A0A1S3X7I1	uncharacterized protein LOC107762051	LOC107762051	VPGSPLSVHYTDGSSK	S337	Phospho (STY);	0	308250	0	0	0	0
A0A1S3X7T0	Phosphoenolpyruvate carboxylase	LOC107762239	LASIDAQLR	S11	Phospho (STY);	7620600	1.07006e+07	0	1.18825e+07	1.60941e+07	1.3308e+07
A0A1S3X7T0	Phosphoenolpyruvate carboxylase	LOC107762239	NQTVDLVLTAHPTQSVR	S177	Phospho (STY);	72603	0	0	0	83748.4	0
A0A1S3X7T0	Phosphoenolpyruvate carboxylase	LOC107762239	TGDFVDESNATTESDIEETFK	S137	Phospho (STY);	484850	0	539690	0	0	0
A0A1S3X7W2	transcription factor VIP1-like	LOC107762079	AQSETFFR	S39	Oxidation (M);Phospho (STY);Phospho (STY);	0	0	0	1.35554e+06	1.52099e+06	1.27906e+06
A0A1S3X7X0	uncharacterized protein LOC107762165	LOC107762165	NNSYSGSSYDGLGSPIR	S327	Phospho (STY);	319190	411746	256077	247126	287095	264199
A0A1S4B1M1	dr1-associated corepressor-like	LOC107803601	SAAPDIAACNPSPR	S229	Phospho (STY);	884350	589242	791108	578916	616126	1029721
P29449	Thioredoxin H-type 1	-	LVVVDFTASWCGPCR	S44	Phospho (STY);	0	0	0	0	0	36742.4
A0A1S3X8D2	phosphoinositide phosphatase SAC3-like isoform X2	LOC107762314	VLSESTPEISTCGSDLTYSR	S707	Phospho (STY);	409700	0	441603	399150	446865	0
A0A1S3X853	TPR repeat-containing thioredoxin TTL1-like	LOC107762240	ELDLSSPVSTRPK	S41	Phospho (STY);	264540	338664	283545	349024	424710	491231
A0A1S3X853	TPR repeat-containing thioredoxin TTL1-like	LOC107762240	SRSDSQPLIYSGR	S106	Phospho (STY);	221440	0	0	446666	0	415181
A0A1S3X853	TPR repeat-containing thioredoxin TTL1-like	LOC107762240	SSVNSPALNSLPTGNICPSGK	S126	Phospho (STY);	0	0	0	0	0	415890
A0A1S4AAA1	uncharacterized protein LOC107795438 isoform X2	LOC107795438	GIEGFGSFNIR	S132	Phospho (STY);	178300	197252	200925	108090	115421	133866
A0A1S4AAA1	uncharacterized protein LOC107795438 isoform X2	LOC107795438	YLVSGISSISFK	S209	Phospho (STY);	0	71451.1	0	55951.8	0	0
A0A1S3X887	transcriptional activator FHA1	LOC107762274	YLTSEDYPSPEAK	S284	Phospho (STY);	51275	0	0	0	34900.8	0
A0A1S3X889	uncharacterized protein LOC107762264	LOC107762264	AFLETIPSFNIHNSR	S116	Phospho (STY);	259670	254990	307263	0	295508	241733
A0A1S3X889	uncharacterized protein LOC107762264	LOC107762264	AQSEGNLEGLAK	S75	Phospho (STY);	243970	0	0	0	283456	228196
A0A1S3X8C9	VQ motif-containing protein 4-like	LOC107762181	GFFLHPSPATTPR	S229	Phospho (STY);Phospho (STY);	185560	0	0	0	0	0
A0A1S3X8C9	VQ motif-containing protein 4-like	LOC107762181	LLPLFPVTSPR	S249	Phospho (STY);	331360	275728	274181	223799	360815	282910
A0A1S4A1M1	Polynucleotide adenylyltransferase	LOC107792847	ESCLAMSSSDASSPGETR	S539	Oxidation (M);Phospho (STY);	51507	0	50209.6	0	26820.7	54264.4
A0A1S3X8D8	coiled-coil domain-containing protein 18-like	LOC107762325	DYSAEEIGDWEFDELEK	S521	Phospho (STY);	125030	0	87439.8	0	0	50451.4
A0A1S3X8D8	coiled-coil domain-containing protein 18-like	LOC107762325	KSLEEEYLDYEAK	S386	Phospho (STY);	304780	291374	0	0	0	0
A0A1S3X8G0	1-aminocyclopropane-1-carboxylate oxidase homolog	LOC107762339	IFIHPEALENPSSPR	S51	Phospho (STY);	0	1.06149e+06	0	0	1.12138e+06	0
A0A1S3X8G0	1-aminocyclopropane-1-carboxylate oxidase homolog	LOC107762339	IFIHPEALENPSSPR	S52	Phospho (STY);	1019300	1.06149e+06	0	1.32021e+06	1.12138e+06	2.04311e+06
A0A1S3XM70	vesicle-associated protein 1-2-like	LOC107766713	FLLQSVVASPGATAK	S97	Phospho (STY);	0	61671	39107.6	0	50617.1	0
A0A1S3XM70	vesicle-associated protein 1-2-like	LOC107766713	VVYVPPQQPPSPVQEGSEEGSSPR	S135	Phospho (STY);Phospho (STY);Phospho (STY);	4337900	3.90249e+06	3.3214e+06	3.1649e+06	2.16329e+06	2.73582e+06
A0A1S3XM70	vesicle-associated protein 1-2-like	LOC107766713	VVYVPPQQPPSPVQEGSEEGSSPR	S141	Phospho (STY);Phospho (STY);Phospho (STY);Phospho (STY);	2563000	1.92106e+06	1.9197e+06	3.49977e+06	1.94939e+06	2638001
A0A1S3XM70	vesicle-associated protein 1-2-like	LOC107766713	VVYVPPQQPPSPVQEGSEEGSSPR	S146	Phospho (STY);Phospho (STY);Phospho (STY);	8823900	8.59196e+06	7.61821e+06	9.67657e+06	2.16329e+06	7.87833e+06
A0A1S3X8I0	transcription initiation factor TFIID subunit 1-like	LOC107762261	SPQASADAAEQDYDEK	S77	Phospho (STY);	95353	101035	0	0	0	0
A0A1S3X8I6	dentin sialophosphoprotein-like	LOC107762228	DIQNVPYEHAWNHDSPR	S751	Phospho (STY);	0	68489.6	0	0	0	0
A0A1S3X8I6	dentin sialophosphoprotein-like	LOC107762228	LYFPSPER	S651	Phospho (STY);	0	930839	0	0	0	0
A0A1S3X8I6	dentin sialophosphoprotein-like	LOC107762228	QYSSESQR	S348	Phospho (STY);	0	169391	0	0	144973	0
A0A1S4AV98	digalactosyldiacylglycerol synthase 2, chloroplastic-like	LOC107801677	SFLSTSLSLK	S243	Phospho (STY);	0	100941	117668	122963	102656	114159
A0A1S3X8K3	protein furry homolog isoform X2	LOC107762294	APFGYSPADPR	S804	Phospho (STY);	0	0	0	235259	274082	0
A0A1S4AQT5	exocyst complex component EXO84B-like	LOC107800394	DLNSPTASVSAQSMSSVR	S755	Phospho (STY);Oxidation (M);	285100	350958	342140	257574	307072	298286
A0A1S4AQT5	exocyst complex component EXO84B-like	LOC107800394	PAGAVLGSTGAYQHK	S420	Phospho (STY);	180810	0	0	214512	335218	269406
A0A1S3X8S4	stem-specific protein TSJT1-like	LOC107762442	SPEGLQSPSNETAVSALK	S18	Phospho (STY);	0	0	0	2.44417e+06	2510111	0
A0A1S3X8S4	stem-specific protein TSJT1-like	LOC107762442	VDSAANWSQHY	S243	Phospho (STY);	0	5.57924e+06	4799923	0	0	1.75907e+06
A0A1S3X8S4	stem-specific protein TSJT1-like	LOC107762442	VDSAANWSQHY	S248	Phospho (STY);	95097	0	96500.8	0	185587	144978
A0A1S3X8S4	stem-specific protein TSJT1-like	LOC107762442	VDSSGEVCGANFK	S216	Phospho (STY);	10932000	5935754	9685421	1.19232e+06	1.20036e+06	0
A0A1S3X8T3	DEAD-box ATP-dependent RNA helicase 8-like	LOC107762362	SQQLAASDSSIDEVEK	S77	Phospho (STY);	0	0	75029.8	0	0	0
A0A1S3X8T3	DEAD-box ATP-dependent RNA helicase 8-like	LOC107762362	SQQLAASDSSIDEVEK	S83	Phospho (STY);Phospho (STY);	234670	213330	209789	174934	0	165682
A0A1S3X8T3	DEAD-box ATP-dependent RNA helicase 8-like	LOC107762362	SQQLAASDSSIDEVEK	S85	Phospho (STY);Phospho (STY);	410750	418764	373745	174934	143455	165682
A0A1S3X902	phototropin-1-like	LOC107762531	ALSESTNRPLLR	S367	Phospho (STY);	0	0	0	1.36506e+06	0	1.00038e+06
A0A1S3X902	phototropin-1-like	LOC107762531	GSLEVFNPSTYSISRPK	S33	Phospho (STY);	198210	0	157990	0	0	0
A0A1S3X902	phototropin-1-like	LOC107762531	LSFIGIK	S437	Phospho (STY);Phospho (STY);	0	0	0	1320908	913348	0
A0A1S3X902	phototropin-1-like	LOC107762531	QSPPLIPPLPR	S9	Oxidation (M);Phospho (STY);	1577900	1.77089e+06	0	689793	938551	779325
A0A1S3X902	phototropin-1-like	LOC107762531	SSGEFSDDGAGK	S181	Phospho (STY);	0	0	0	0	38032.9	0
A0A1S3X902	phototropin-1-like	LOC107762531	SSGEFSDDGAGK	S186	Phospho (STY);	0	0	667280	0	0	0
A0A1S3X902	phototropin-1-like	LOC107762531	SSSIPETEEESEPIVSSNNDIK	S66	Phospho (STY);	2917300	3.43456e+06	2.84375e+06	1381531	2.40142e+06	0
A0A1S3XC72	TBC1 domain family member 2A-like	LOC107763452	GESEEDSDDEFYDLAR	S187	Phospho (STY);Phospho (STY);	68297	0	0	0	0	0
A0A1S3XC72	TBC1 domain family member 2A-like	LOC107763452	GESEEDSDDEFYDLAR	S191	Phospho (STY);Phospho (STY);	106380	0	0	0	0	0
A0A1S3X961	protein NRT1/ PTR FAMILY 6.4-like	LOC107762586	VQNLSGLEDSEEELK	S564	Phospho (STY);	68186	0	129260	0	167186	218879
A0A1S4CN80	traB domain-containing protein-like	LOC107820613	GVDEVSSVNEEGEGQSQPYER	S116	Phospho (STY);	844640	0	933369	0	616971	0
A0A1S3ZSA6	Katanin p80 WD40 repeat-containing subunit B1 homolog	LOC107789923	SFIVPSVVPR	S327	Phospho (STY);	0	0	0	0	83758.8	0
A0A1S3X9D2	probable LRR receptor-like serine/threonine-protein kinase At1g07650 isoform X3	LOC107762637	LHEDDNTHISTR	S803	Phospho (STY);	80218	80195.6	0	0	0	0
A0A1S3X9D2	probable LRR receptor-like serine/threonine-protein kinase At1g07650 isoform X3	LOC107762637	SHFWQTQSLSTDGTR	S942	Phospho (STY);	0	0	76824.2	0	0	0
A0A1S3X9D2	probable LRR receptor-like serine/threonine-protein kinase At1g07650 isoform X3	LOC107762637	SHFWQTQSLSTDGTR	S949	Phospho (STY);	0	0	0	54729.4	0	0
A0A1S3X9D2	probable LRR receptor-like serine/threonine-protein kinase At1g07650 isoform X3	LOC107762637	VESSVLSNK	S977	Phospho (STY);	908070	0	0	653479	615326	0
A0A1S3X9C3	IQ domain-containing protein IQM1-like	LOC107762675	LAFMGLPSPR	S511	Phospho (STY);	0	0	0	0	35899.6	0
A0A1S3X9C3	IQ domain-containing protein IQM1-like	LOC107762675	SDYSEESPKYEK	S68	Phospho (STY);	0	0	0	0	0	54903.6
A0A1S3YP75	protein RNA-directed DNA methylation 3	LOC107778095	GSEPGPSGFADFSSSPK	S557	Phospho (STY);	196930	0	0	0	0	0
A0A1S3X9Q6	Exocyst subunit Exo70 family protein	LOC107762773	EGLILFSGGR	S551	Phospho (STY);	0	0	0	0	0	23236.1
A0A1S3X9R7	F-box protein At2g16365-like	LOC107762693	TESLDLDLILAR	S375	Phospho (STY);	0	0	0	0	0	24397.1
A0A1S3X9S3	calmodulin-binding receptor-like cytoplasmic kinase 2	LOC107762652	SIYASENNSIHAK	S114	Phospho (STY);	80980	102479	129783	119004	142922	107537
A0A1S3X9S3	calmodulin-binding receptor-like cytoplasmic kinase 2	LOC107762652	SSNNNFGDSSDSFK	S85	Phospho (STY);	55329	0	0	0	0	0
A0A1S3X9U6	ATP-dependent zinc metalloprotease FTSH 2, chloroplastic	LOC107762804	QVSVDVPDIK	S397	Phospho (STY);	224100	406706	265885	696004	0	591919
P93375	Actin-104 (Fragment)	-	DAYVGDEAQSK	S42	Phospho (STY);	0	0	0	0	0	214791
A0A1S3X9W7	probable protein phosphatase 2C 33	LOC107762733	NSSFNSR	S83	Phospho (STY);	0	0	0	164813	0	0
A0A1S3X9W7	probable protein phosphatase 2C 33	LOC107762733	TPVPGSPTSAVGIR	S60	Phospho (STY);Phospho (STY);	413050	642633	755241	903125	0	1.51824e+06
A0A1S3X9Y6	uncharacterized protein LOC107762843	LOC107762843	FLALPTPSDSPK	S530	Phospho (STY);	0	0	50005.1	0	30786	0
A0A1S3XA56	DNA helicase INO80-like isoform X2	LOC107762908	SVNENLEPAFTASPPMNR	S155	Phospho (STY);	347620	0	282090	257306	0	0
A0A1S3XA73	uncharacterized protein LOC107762950	LOC107762950	MDSPQSIVSPFK	S3	Oxidation (M);Phospho (STY);	0	0	0	0	84695.1	82521
Q9SC82	1-aminocyclopropane-1-carboxylate synthase	acs2	LQISLSFR	S461	Phospho (STY);	0	0	0	0	21675.8	0
A0A1S3XAW2	Protein SCAR	LOC107762976	ASVGSDEEYIEK	S44	Phospho (STY);	61140	48900.5	51104	0	51730.6	0
A0A1S3XAW2	Protein SCAR	LOC107762976	ESFSSPSQIQHDALLDCASPDR	S281	Phospho (STY);	131240	63894.1	0	0	0	128660
A0A1S3XAW2	Protein SCAR	LOC107762976	LWVISDEESNNFR	S351	Phospho (STY);	0	0	0	0	0	217494
A0A1S3XAW2	Protein SCAR	LOC107762976	SASMPNYGSR	S78	Phospho (STY);Oxidation (M);	0	151074	0	0	0	0
A0A1S3XAF9	cellulose synthase-like protein D3	LOC107763004	PLSLPSNVGMSK	S43	Phospho (STY);Oxidation (M);	0	0	0	0	56117.7	0
A0A1S3XAH1	uncharacterized protein LOC107763011	LOC107763011	FSAEDSDIDVR	S44	Phospho (STY);	21856	0	27743.1	0	0	0
A0A1S3XAH1	uncharacterized protein LOC107763011	LOC107763011	NSSSSSPFGEISPVLVDGK	S1121	Phospho (STY);	0	0	0	0	180246	123641
A0A1S3XAH1	uncharacterized protein LOC107763011	LOC107763011	SESVGQGLDQFVASPGR	S1007	Phospho (STY);	223440	0	211017	0	232320	192513
A0A1S3XAJ1	heterogeneous nuclear ribonucleoprotein 1-like	LOC107762949	NNSSIQGSPGSGR	S100	Phospho (STY);	0	0	45651.3	0	0	0
A0A1S3XAK7	trithorax group protein osa-like	LOC107762919	FDGNQPSPFPPGSFEK	S977	Phospho (STY);	0	0	0	48564.9	0	0
A0A1S3XAS4	uncharacterized protein LOC107763088 isoform X2	LOC107763088	SEITEDEAMKDSETEGNEVPLGK	S147	Oxidation (M);Phospho (STY);	564010	511577	409896	382094	443122	285602
A0A1S3XAT0	RNA-binding protein 25-like isoform X3	LOC107763094	ADISSPDHR	S294	Phospho (STY);	0	0	1.08971e+06	0	1.26467e+06	0
A0A1S3XAT0	RNA-binding protein 25-like isoform X3	LOC107763094	AVSYEENNLESQDK	S464	Phospho (STY);	119570	0	90758.3	0	92990.7	68522.9
A0A1S3XB04	40S ribosomal protein S2-3-like	LOC107763154	SPFQEYADILSK	S248	Phospho (STY);	167500	160959	143034	106691	0	163278
A0A1S3XB04	40S ribosomal protein S2-3-like	LOC107763154	IRSLEQIYLHSLPIK	S61	Phospho (STY);	0	0	20545.9	0	0	0
A0A1S3XAY6	BTB/POZ domain-containing protein At3g44820-like	LOC107763137	SHSYLSSPR	S581	Phospho (STY);	0	0	188947	0	0	0
A0A1S3ZQD3	eukaryotic translation initiation factor 4B1-like	LOC107789198	SEGPAALQGGVMEVKPK	S343	Phospho (STY);	255500	207137	0	0	214742	0
A0A1S3ZQD3	eukaryotic translation initiation factor 4B1-like	LOC107789198	SLSQSASYEDR	S540	Phospho (STY);	350460	0	0	0	0	0
A0A1S3ZQD3	eukaryotic translation initiation factor 4B1-like	LOC107789198	YGSLGTGGGGISR	S207	Phospho (STY);	0	0	0	190918	258914	0
A0A1S3XB39	LOW QUALITY PROTEIN: lysine-specific histone demethylase 1 homolog 3-like	LOC107763063	EDGQVFEGGLSPVAIER	S499	Phospho (STY);	522770	0	541418	483447	509786	410550
A0A1S3XB39	LOW QUALITY PROTEIN: lysine-specific histone demethylase 1 homolog 3-like	LOC107763063	SLSNDNACQFNFR	S1792	Phospho (STY);	36280	0	0	0	0	0
A0A1S4CW38	primase homolog protein-like isoform X3	LOC107823224	SLSFHISGK	S6	Phospho (STY);	100650	0	0	253525	0	0
A0A1S3XBA1	flowering time control protein FPA-like isoform X2	LOC107763232	DTSPHTVIGGPNWK	S346	Phospho (STY);Phospho (STY);	0	240182	223858	364522	312136	0
A0A1S3XB94	TOM1-like protein 2	LOC107763152	ETPVAPLMNVNHEDDESEDDFSHLAR	S292	Phospho (STY);	0	932672	967065	843772	0	0
A0A1S3XB94	TOM1-like protein 2	LOC107763152	SADHLPPAPWDAPPPTTLPPPPAR	S429	Phospho (STY);	178820	0	0	380556	0	408346
A0A1S3XB94	TOM1-like protein 2	LOC107763152	SFGTAGSSPIAVSTNSNNVSSIPR	S359	Phospho (STY);Phospho (STY);	39919	0	0	0	0	0
A0A1S3XBA2	patellin-4-like	LOC107763223	SSSYREESNFLSDLK	S54	Phospho (STY);	1456400	0	1.17657e+06	0	1.5174e+06	0
A0A6J3ZYZ7	Stromal L-ascorbate peroxidase	apx	LPDAGPPSPASHLR	S138	Phospho (STY);	747990	755373	790846	0	625430	871527
A0A1S3ZIE1	Photosystem I reaction center subunit II, chloroplastic	LOC107787208	QSLASFSPK	S31	Phospho (STY);	0	0	0	52239	0	127275
A0A1S4A1Y2	30-kDa cleavage and polyadenylation specificity factor 30-like	LOC107792841	NDESESEDEAPR	S435	Phospho (STY);	0	29380.9	0	46727.4	0	0
A0A1S3XBI1	protein PHYTOCHROME KINASE SUBSTRATE 1-like	LOC107763302	VDDQVGGNSFNSGK	S177	Phospho (STY);	79192	0	0	0	0	82810.2
Q93YB5	Auxin-responsive protein	iaa9	LGLPGSLSPER	S83	Phospho (STY);	0	246977	0	0	161138	0
A0A1S4A0Q1	protein BRASSINAZOLE-RESISTANT 1-like	LOC107792445	ISNSAPVTPPLSSPTR	S179	Phospho (STY);Phospho (STY);Phospho (STY);	0	444818	414987	0	0	0
A0A1S3XBK3	serine/threonine-protein kinase CDL1-like	LOC107763175	DGSAAQSIHLSK	S36	Phospho (STY);	0	430194	397986	1.12088e+06	0	0
A0A1S3XBK3	serine/threonine-protein kinase CDL1-like	LOC107763175	GSSFDGMND	S508	Phospho (STY);Oxidation (M);	0	0	0	0	0	62164.1
A0A1S3XBL0	IRK-interacting protein-like	LOC107763339	ALHAALLQGNSPASATALK	S61	Phospho (STY);	0	0	36455.1	46337.4	0	0
A0A1S3XBL8	protein plastid transcriptionally active 16, chloroplastic-like isoform X1	LOC107763187	AGEESTQVATVR	S453	Phospho (STY);	0	0	120998	241828	1.22968e+06	0
A0A1S3XBL8	protein plastid transcriptionally active 16, chloroplastic-like isoform X1	LOC107763187	DSSAAGPSVESLLDK	S413	Phospho (STY);	5395200	7.48643e+06	6.10037e+06	3.97384e+06	0	3.92006e+06
A0A1S3XBL8	protein plastid transcriptionally active 16, chloroplastic-like isoform X1	LOC107763187	VVEVFTDPSASKK	S341	Phospho (STY);	0	0	0	0	0	35328.8
A0A1S3XBL8	protein plastid transcriptionally active 16, chloroplastic-like isoform X1	LOC107763187	VVEVFTDPSASKK	S343	Phospho (STY);	0	0	0	40050.9	30947.1	0
A0A1S4AEL0	60S ribosomal protein L27	LOC107796761	DVVNVDVLQSR	S102	Phospho (STY);	168650	0	0	0	0	113372
A0A1S3YM76	uncharacterized membrane protein YMR155W-like	LOC107777639	LASSPELPK	S307	Phospho (STY);	0	825300	0	0	0	982850
A0A1S3YM76	uncharacterized membrane protein YMR155W-like	LOC107777639	VSEVSSSATLQTAADSSPK	S595	Phospho (STY);	1755300	2.17087e+06	2.56441e+06	1.96206e+06	0	2.5178e+06
A0A1S3XHS5	protein LEO1 homolog isoform X3	LOC107765147	VRPEDIIPEDDGGYESEEEQVESK	S237	Phospho (STY);	476680	423255	302649	319734	336922	261020
A0A1S3XC57	mucin-5B-like	LOC107763510	GSSPIFDIASETPVR	S70	Phospho (STY);	0	166877	142216	327275	360421	221438
A0A1S3XC64	Replication factor C subunit 1	LOC107763539	YVISDESDDDLKDTK	S142	Phospho (STY);	380080	367860	399895	0	459588	289169
A0A1S3Y0L6	pentatricopeptide repeat-containing protein At3g06430, chloroplastic-like	LOC107770930	FNDSVSGDEK	S486	Phospho (STY);	0	0	152023	0	0	0
A0A1S3XCJ6	30S ribosomal protein S1-like	LOC107763574	EESLGQESSDIEDTEQEEEK	S148	Phospho (STY);	2718200	2.46768e+06	0	0	1.82528e+06	1.73725e+06
A0A1S4D4I5	phytolongin Phyl1.1-like	LOC107825931	SGSQNFQR	S228	Phospho (STY);	149220	0	123964	0	0	0
A0A1S3XCP7	Potassium transporter	LOC107763624	IDSFDVEALDVPGAQK	S80	Phospho (STY);	198980	0	212812	173148	219296	0
A0A1S3XCP7	Potassium transporter	LOC107763624	VNLLPNQLPSDAR	S198	Phospho (STY);	160860	0	0	313384	356296	237457
A0A1S3XCP7	Potassium transporter	LOC107763624	WVFQDEDDSEIDSVDR	S35	Phospho (STY);Phospho (STY);	326060	0	262725	0	281927	0
A0A1S3XES7	60S ribosomal protein L12-like	LOC107764287	IGPLGLSPK	S38	Phospho (STY);	0	0	0	461092	429611	0
A0A1S3XCR2	probable LRR receptor-like serine/threonine-protein kinase At1g14390	LOC107763733	NDSFAFEK	S399	Phospho (STY);	26354	0	0	0	0	0
A0A1S3XCR2	probable LRR receptor-like serine/threonine-protein kinase At1g14390	LOC107763733	VGSESPLVGPDQLTSAK	S607	Phospho (STY);	0	1.55199e+06	1.59172e+06	1.48918e+06	1.15735e+06	1.34254e+06
A0A1S3Y2X0	Serine hydroxymethyltransferase	LOC107771579	LIVAGASAYAR	S236	Phospho (STY);	89444	0	0	0	0	0
A0A1S3XCV6	5-methyltetrahydropteroyltriglutamate--homocysteine S-methyltransferase	LOC107763602	YGAGIGPGVYDIHSPR	S702	Phospho (STY);	609220	501182	495846	698018	529056	540628
A0A1S4AYU6	Protein transport protein Sec61 subunit beta	LOC107802702	TTSGGAAGGAGGTMLQFYTDDSPGLK	S27	Phospho (STY);	0	0	175036	225744	317652	274224
A0A1S3XD04	uncharacterized protein LOC107763653	LOC107763653	LRVSINLPDNEISLK	S153	Phospho (STY);	70445	0	0	0	0	0
A0A1S3XD04	uncharacterized protein LOC107763653	LOC107763653	SASFDFENDDYYSDNLR	S99	Phospho (STY);	228130	239344	0	0	181184	198772
A0A1S3XD21	protein kinase 2B, chloroplastic-like	LOC107763842	ADSLLGEGGFGYVFK	S81	Phospho (STY);	0	81726.1	0	0	0	0
A0A1S3XD21	protein kinase 2B, chloroplastic-like	LOC107763842	LAHASSSLLSDSR	S16	Phospho (STY);	0	202279	0	0	0	0
A0A1S3XD21	protein kinase 2B, chloroplastic-like	LOC107763842	SDLSAVSHLK	S54	Phospho (STY);	224180	0	0	0	0	0
A0A1S3XD31	zinc-finger homeodomain protein 5-like	LOC107763756	MSAALTAEESPR	S103	Oxidation (M);Phospho (STY);	0	0	0	190422	0	0
A0A1S4AGL3	putative serine/threonine-protein kinase isoform X2	LOC107797439	ASTSMSPGSPFQTGR	S336	Phospho (STY);	0	0	0	0	102882	0
A0A1S4AGL3	putative serine/threonine-protein kinase isoform X2	LOC107797439	ASTSMSPGSPFQTGR	S339	Phospho (STY);	0	0	0	0	0	100310
A0A1S3XD41	uncharacterized protein LOC107763864	LOC107763864	SSSFGTTILGSSEK	S119	Phospho (STY);	163050	0	0	0	0	0
A0A1S4B0K2	uncharacterized protein LOC107803301	LOC107803301	EKFPGIEQLTVGENFSPGR	S239	Phospho (STY);	51657	60514.9	84545.3	124570	89043.9	73930.1
A0A1S3XDH0	Exocyst complex component SEC5	LOC107763887	GSQHIGSPSFSR	S1100	Phospho (STY);Phospho (STY);	571800	670546	0	367449	0	500293
A0A1S3XDH0	Exocyst complex component SEC5	LOC107763887	LISETLQSSPSIGDR	S214	Phospho (STY);	0	1.71316e+06	1159864	263150	418163	501091
A0A1S3XDJ1	S-acyltransferase	LOC107764003	NDSQLDKDEELSAASPELSNSTLAEGR	S380	Phospho (STY);	0	0	113929	0	0	0
A0A1S3XDJ1	S-acyltransferase	LOC107764003	EVAGGFISPNLEK	S332	Phospho (STY);Phospho (STY);	135760	161339	118055	137459	133663	117017
A0A1S3XDJ1	S-acyltransferase	LOC107764003	TMSDLEMGR	S340	Phospho (STY);Phospho (STY);	0	0	0	0	89256	0
A0A1S3XDK5	cytochrome b5 domain-containing protein RLF-like	LOC107763861	EGTVGSLSFNVIDTSPR	S70	Phospho (STY);	0	0	198379	0	0	0
A0A1S3XDW6	rab11 family-interacting protein 4B-like isoform X2	LOC107764027	KLSAESIGSDTSSQR	S229	Phospho (STY);	0	0	0	0	212621	0
A0A1S4B0A3	pinin-like	LOC107803145	IEEGEIADDVSGAPTDANK	S97	Phospho (STY);	0	0	0	0	219493	0
A0A1S3XDQ4	BSD domain-containing protein 1-like	LOC107764070	AISIDDDDEELSWDVDDDDDNEQESNAK	S256	Phospho (STY);	146720	196348	0	311598	0	0
A0A1S3XDQ4	BSD domain-containing protein 1-like	LOC107764070	RLSVEEDDEDLSWDIEDDD	S489	Phospho (STY);	116690	0	112390	185778	221069	263290
A0A1S3XDQ4	BSD domain-containing protein 1-like	LOC107764070	SELVLETYR	S75	Phospho (STY);	0	0	22759.7	0	0	0
A0A1S3XDR6	probable serine/threonine-protein kinase At1g01540	LOC107764085	SGEQGSIAVPEVSHLGWGHWYTLR	S136	Phospho (STY);Phospho (STY);Phospho (STY);Phospho (STY);	78325	0	0	0	0	0
A0A1S3XDR6	probable serine/threonine-protein kinase At1g01540	LOC107764085	VGSGGGSGQGSGEER	S123	Phospho (STY);Phospho (STY);	0	32033.5	0	0	0	0
A0A1S3XDU0	BTB/POZ domain-containing protein At1g67900-like	LOC107764007	SAENIDLEFQESR	S380	Phospho (STY);	1851100	1.6816e+06	1.39045e+06	1.18349e+06	1.58333e+06	1.15455e+06
A0A1S4B8D4	uncharacterized protein LOC107805582 isoform X1	LOC107805582	AVEPHNAAEQPISPK	S34	Phospho (STY);	1490700	1.4081e+06	1.57149e+06	1.42439e+06	1.60593e+06	1.24129e+06
A0A1S3YBR4	proteasome subunit beta type-1-like isoform X2	LOC107774588	SPSPLLLPAK	S147	Phospho (STY);	0	0	135749	0	146305	0
A0A1S4BY82	probable xyloglucan glycosyltransferase 5	LOC107813103	GASESELSVLNR	S616	Phospho (STY);	414740	303655	353119	112902	0	0
A0A1S3XE16	60S ribosomal protein L5-like	LOC107764090	LEMDEEYQGNPEASGEDYSVEPAESR	S126	Oxidation (M);Phospho (STY);	0	0	63323.2	0	0	0
A0A1S3XE39	uncharacterized protein LOC107764097 isoform X2	LOC107764097	VDLNSFGNWEDSPEK	S505	Phospho (STY);	0	0	0	0	0	45743.2
A0A1S3XE39	uncharacterized protein LOC107764097 isoform X2	LOC107764097	VDLNSFGNWEDSPEK	S512	Phospho (STY);	82492	118173	90363.9	0	84249	69092.3
A0A1S3XE58	protein NUCLEAR FUSION DEFECTIVE 4-like	LOC107764082	QDPENSEHDDGHEIIFSEVEEEKPK	S303	Phospho (STY);	550740	1.01932e+06	973952	0	738166	959365
A0A1S4BDD6	uncharacterized protein LOC107807095 isoform X2	LOC107807095	LSHLDSIPHTPR	S59	Phospho (STY);	0	0	0	188705	0	0
A0A1S3XEC4	UDP-glucose 6-dehydrogenase	LOC107764147	FDWDHPLHLQPMSPNNVK	S393	Oxidation (M);Phospho (STY);	702610	451312	749434	870452	711132	0
A0A1S3XEG0	organic cation/carnitine transporter 3-like	LOC107764342	MAEKTEPFLSNDK	S10	Oxidation (M);Phospho (STY);	0	0	0	0	0	958545
A0A1S3XEG8	protein PAT1 homolog 1-like	LOC107764136	SAFTSFPPPGGR	S204	Phospho (STY);	0	213670	0	0	0	0
A0A1S3XEM9	protein CASEIN KINASE I-LIKE 3-like	LOC107764400	HEDSIEAGNVGHAQSGK	S183	Phospho (STY);	119750	0	113232	183457	0	0
A0A1S3XEM9	protein CASEIN KINASE I-LIKE 3-like	LOC107764400	NITTDASVPSTSLADAFK	S164	Phospho (STY);	200000	0	237291	0	394535	0
A0A1S3XEM9	protein CASEIN KINASE I-LIKE 3-like	LOC107764400	SQLELPSLHPLSVTTGTGALPK	S104	Phospho (STY);	0	0	178105	187078	191149	166602
A0A1S3XEN1	Ribosomal protein L19	LOC107764242	PVQPAAPAAAAPAQPAQGSK	S207	Phospho (STY);	25752	0	0	0	0	0
A0A1S3XEQ6	protein IQ-DOMAIN 1-like	LOC107764428	KHSVEINSDLLQK	S43	Phospho (STY);	500100	407046	499312	0	1.06598e+06	795178
A0A1S3XEQ8	RRP12-like protein	LOC107764304	KSESEDEAEIDSEGR	S174	Phospho (STY);	177890	80194.3	97245.1	66269.6	97637.3	0
A0A1S3XEV6	inositol 1,3,4-trisphosphate 5/6-kinase 4-like	LOC107764478	VSDVEYSPGTENPGK	S90	Phospho (STY);	0	0	0	0	0	116374
Q9FES7	Mg-protoporphyrin IX chelatase	Su-s	NALSAVTIDHDLR	S338	Phospho (STY);	0	20040.7	0	32393.2	0	0
A0A1S3XEW2	phototropin-2-like	LOC107764484	NRLSEQTEQSSAK	S557	Phospho (STY);	2847000	3.63972e+06	2.52827e+06	1.05391e+07	0	1.12962e+07
A0A1S3XEW2	phototropin-2-like	LOC107764484	NEGIDVQEISMK	S43	Phospho (STY);	0	0	0	237591	0	0
A0A1S3XEW2	phototropin-2-like	LOC107764484	SLDVFDPTLTR	S14	Phospho (STY);	243130	289266	244144	0	963963	1011110
A0A1S3XEW2	phototropin-2-like	LOC107764484	SGENSFADGER	S114	Phospho (STY);Phospho (STY);Phospho (STY);Phospho (STY);	1371500	1.55591e+06	1.35431e+06	0	0	362627
A0A1S3XEW2	phototropin-2-like	LOC107764484	SGENSFADGER	S118	Phospho (STY);Phospho (STY);Phospho (STY);Phospho (STY);	0	0	0	0	0	144944
A0A1S3XEW2	phototropin-2-like	LOC107764484	SSSMSAPLENEQNIGPEILMTK	S391	Phospho (STY);Oxidation (M);	638580	374498	487379	0	641456	594965
A0A1S3XEW2	phototropin-2-like	LOC107764484	TDVGEGSFHAISR	S107	Phospho (STY);Phospho (STY);Phospho (STY);Phospho (STY);	208640	10613710	9741789	1.22149e+07	1.47904e+07	1.25093e+07
A0A1S3XEW2	phototropin-2-like	LOC107764484	TDVGEGSFHAISR	S112	Phospho (STY);Phospho (STY);Phospho (STY);Phospho (STY);	208640	0	0	427894	476437	0
A0A1S3XEW2	phototropin-2-like	LOC107764484	TSEESYEDTK	S140	Phospho (STY);	0	0	0	0	532104	0
A0A1S3XEX0	peptide methionine sulfoxide reductase B5-like isoform X2	LOC107764271	AILSPEQFR	S21	Phospho (STY);	242640	0	0	252821	0	257054
A0A1S3XEX9	uncharacterized protein LOC107764379	LOC107764379	ILSSPEHDR	S411	Phospho (STY);	42403	0	43935.3	0	0	0
A0A1S3XEY1	Kinesin-like protein	LOC107764343	RHSFGEDELAYLPDR	S362	Phospho (STY);	212480	169116	236450	180262	172215	177381
A0A1S3XF20	nuclear transcription factor Y subunit B-10-like	LOC107764423	AEPASPGGGGGSHESGGER	S6	Phospho (STY);Phospho (STY)	208610	272259	0	222063	0	0
A0A1S3XF20	nuclear transcription factor Y subunit B-10-like	LOC107764423	SPQSNLR	S21	Phospho (STY);Phospho (STY);	0	0	0	0	0	126289
A0A1S3XF48	Nuclear transcription factor Y subunit	LOC107764454	MLTLKSKEMK	S6	Phospho (STY);Phospho (STY);Oxidation (M);	2729900	0	0	0	0	0
A0A1S3XF52	L-arabinokinase-like	LOC107764455	SLAGLDALIDSPTK	S468	Phospho (STY);	0	388154	340993	0	403666	356468
A0A1S4C4F9	1-phosphatidylinositol-4-phosphate 5-kinase	LOC107814967	GSGSISLR	S254	Phospho (STY);	0	0	191936	152014	170234	0
A0A1S4C4F9	1-phosphatidylinositol-4-phosphate 5-kinase	LOC107814967	SDFLETGSVAYER	S298	Phospho (STY);	0	0	0	0	0	29870.7
A0A1S3XFG5	serine/threonine-protein kinase EDR1-like isoform X2	LOC107764499	LHIGSNQSEDSEGSTSSSK	S21	Phospho (STY);Phospho (STY);	71146	0	0	117664	94682.5	0
A0A1S3XFG5	serine/threonine-protein kinase EDR1-like isoform X2	LOC107764499	MEHSDSVTIGELDAALDAVQR	S88	Oxidation (M);Phospho (STY);	265110	0	243246	119530	138542	0
A0A1S3XFG5	serine/threonine-protein kinase EDR1-like isoform X2	LOC107764499	SPSWTEGVSSPAVR	S472	Phospho (STY);	1540000	1646253	1.55512e+06	3.08295e+06	0	2.50462e+06
A0A1S3YL74	uncharacterized protein LOC107777239	LOC107777239	SKSTVAVSTVLR	S215	Phospho (STY);	0	497633	0	0	708050	611660
A0A1S3XFD7	uncharacterized protein LOC107764509	LOC107764509	ASSQEQTATTEETTNK	S27	Phospho (STY);	159010	180035	135613	178416	143953	158249
A0A1S3XFN2	zinc finger CCCH domain-containing protein 19-like	LOC107764512	TESFSGVSSVGSPAILQSK	S1169	Phospho (STY);	1491500	986364	1.41727e+06	971150	0	862754
A0A1S3XFN2	zinc finger CCCH domain-containing protein 19-like	LOC107764512	TESFSGVSSVGSPAILQSK	S1178	Phospho (STY);	0	0	0	54789.9	0	0
A0A1S3XFP9	uncharacterized protein LOC107764525	LOC107764525	VLEVNISSPHR	S9	Phospho (STY);	1152600	0	1.18202e+06	723399	972561	1.10449e+06
A0A1S3XFT3	ras-related protein RABA5b-like	LOC107764560	TELSVNR	S191	Phospho (STY);Phospho (STY);	0	0	0	255728	0	0
A0A1S3XFT3	ras-related protein RABA5b-like	LOC107764560	VLNSDSYK	S185	Phospho (STY);Phospho (STY);	0	0	0	216923	0	0
A0A1S3XFU2	eukaryotic peptide chain release factor subunit 1-3-like	LOC107764677	SFDEPSDEGEYFEGSD	S427	Phospho (STY);	0	0	0	0	0	209429
A0A1S4BI54	Non-specific serine/threonine protein kinase	LOC107808522	NNSNEAVTSPVGQR	S359	Phospho (STY);Phospho (STY);Phospho (STY);	234600	277601	209244	221676	0	438334
A0A1S4BI54	Non-specific serine/threonine protein kinase	LOC107808522	NNSNEAVTSPVGQR	S365	Phospho (STY);Phospho (STY);	1014200	1.14548e+06	1.04123e+06	1.98121e+06	1.69017e+06	2.14016e+06
A0A1S3XFX9	plasma membrane-associated cation-binding protein 1-like	LOC107764656	ELYSKEFEDK	S41	Phospho (STY);	0	0	0	0	194324	141721
A0A1S3XFX9	plasma membrane-associated cation-binding protein 1-like	LOC107764656	VEEAAVPVAASSSEEEAAASVAAASEAEAIAAAPVEVK	S161	Phospho (STY);	0	0	164320	70111.4	91716	0
A0A1S3XFY8	serine incorporator 3-like	LOC107764708	AGSSTTLLSPPSSPR	S188	Phospho (STY);Phospho (STY);Phospho (STY);	0	737357	0	0	895758	0
A0A1S3XFY8	serine incorporator 3-like	LOC107764708	AGSSTTLLSPPSSPR	S191	Phospho (STY);Phospho (STY);Phospho (STY);	0	1451960	959655	0	0	0
A0A1S3XG06	lysM domain receptor-like kinase 3	LOC107764633	HSLSSLK	S82	Phospho (STY);	0	0	33782.2	0	0	0
A0A1S3ZG90	Post-GPI attachment to proteins factor 3	LOC107786502	FGTSNLSK	S338	Phospho (STY);	120390	0	126680	0	0	0
A0A1S3XG37	serine/arginine-rich splicing factor RS41-like	LOC107764669	EKQSPDGYR	S172	Phospho (STY);	260540	152344	92411.8	0	127139	0
A0A1S3XG37	serine/arginine-rich splicing factor RS41-like	LOC107764669	ERGSPDYGR	S69	Phospho (STY);	326220	0	0	0	0	0
A0A1S3XG37	serine/arginine-rich splicing factor RS41-like	LOC107764669	SKPEEIDSPGYAAAESPLPER	S198	Phospho (STY);Phospho (STY);	0	142564	0	0	0	0
L8B897	SUPPRESSOR OF GENE SILENCING 3	NtSGS3a	SDDFDSDVAEMSYETR	S203	Phospho (STY);	125870	0	107047	0	0	0
A0A1S3XG87	zinc finger CCCH domain-containing protein ZFN-like	LOC107764729	LLGSSSGTSALTLTSEGLVEAVSTKPR	S391	Phospho (STY);	0	0	0	87273.4	0	0
A0A1S3XLC6	60S ribosomal protein L13	LOC107766512	SLEGLQTNVQR	S104	Phospho (STY);	214890	209323	236450	208589	247280	0
A0A1S3XGC0	aspartate--tRNA ligase, chloroplastic/mitochondrial-like	LOC107764780	SPSEVDPQQLK	S281	Phospho (STY);	0	0	0	1.34909e+06	0	0
A0A1S3XGC1	protein MEI2-like 2 isoform X2	LOC107764844	LGHLNQAITSPK	S441	Phospho (STY);Phospho (STY);	345580	0	0	101015	0	0
A0A1S3XGC1	protein MEI2-like 2 isoform X2	LOC107764844	SVQGVGYQHSHSVPEHIPR	S455	Phospho (STY);Phospho (STY);	0	0	96658.7	0	0	0
A0A1S3YQP7	NAC domain-containing protein 62-like	LOC107778750	DSGSCSESEAEVTQR	S377	Phospho (STY);	93512	0	0	45378	0	78010.1
A0A1S3YQP7	NAC domain-containing protein 62-like	LOC107778750	DSGSCSESEAEVTQR	S379	Phospho (STY);	0	35582.8	0	0	0	0
A0A1S4ABJ3	formin-binding protein 4-like isoform X1	LOC107795793	IHAELPNSPSSSGK	S55	Phospho (STY);	321950	282838	234121	295723	0	296569
A0A1S3XGK4	heat shock cognate protein 80-like	LOC107764955	EISDDEDEEEKKDEEGK	S219	Phospho (STY);	14594000	1.9483e+07	1.59706e+07	1.38768e+07	1.44196e+07	1.63489e+07
A0A1S3XGK4	heat shock cognate protein 80-like	LOC107764955	EVSNEWSLVNK	S259	Phospho (STY);	281840	204440	206096	225655	292252	176528
A0A1S3XGK4	heat shock cognate protein 80-like	LOC107764955	LGLSIDEDSGDADVDMPALEDPEADAEGSK	S668	Phospho (STY);Oxidation (M);	0	0	0	110213	0	0
A0A1S3XGP2	uncharacterized protein At4g15545-like	LOC107765051	IISTSVSPR	S222	Phospho (STY);	265260	237695	0	318167	0	0
A0A1S3ZQP2	MACPF domain-containing protein NSL1-like	LOC107789400	VDLNSAVYPGGPPSPAR	S544	Phospho (STY);	0	0	0	150397	0	0
A0A1S3YCC9	uncharacterized protein LOC107774739	LOC107774739	SGAQPIIVPIVLR	S344	Phospho (STY);	66579	50353.8	80262	101799	128437	78816.6
M4N8X4	Calcineurin B-like protein 2	CBL2	DITTTFPSFVFHSR	S209	Phospho (STY);	825650	547804	1.1402e+06	565729	1.33756e+06	0
A0A1S3XGW5	uncharacterized protein At3g49140-like	LOC107765057	YHPFEDISDSEIGENEEAQLTPAETSK	S86	Phospho (STY);	0	509954	932028	0	138437	0
A0A1S4BDY4	uncharacterized protein LOC107807162 isoform X2	LOC107807162	QDSDVDDDFSDLYK	S7	Phospho (STY);	444700	0	0	0	237512	0
A0A1S4AVL9	uncharacterized protein LOC107801689	LOC107801689	HFSFGSK	S397	Phospho (STY);	26346	26295	0	0	0	0
A0A1S3XH87	uncharacterized protein LOC107765164 isoform X2	LOC107765164	SYDSDDDVDTR	S62	Phospho (STY);	0	56850.3	0	60150.8	0	51497.1
A0A1S3XH88	cation-chloride cotransporter 1-like	LOC107765006	SMTGDQIQAPSSPR	S125	Phospho (STY);	0	0	0	0	0	914222
A0A1S3XH88	cation-chloride cotransporter 1-like	LOC107765006	SMTGDQIQAPSSPR	S126	Oxidation (M);Phospho (STY);	895150	1.17886e+06	843998	905099	986617	0
A0A1S3XHF8	auxin transport protein BIG-like	LOC107765175	ALIMTIDGDQFSPNR	S1058	Phospho (STY);Phospho (STY);	0	0	0	68430.6	0	0
A0A1S3XHF8	auxin transport protein BIG-like	LOC107765175	LSPTMSFVHAGFDK	S1067	Phospho (STY);Phospho (STY);	61257	0	66507.5	0	65605.6	94124.1
A0A1S3XHG5	cyclase-associated protein 1-like	LOC107765227	APTPSAPMPPPPPPASLFSSESPQASSSR	S247	Oxidation (M);Phospho (STY);	95107	0	0	0	0	0
A0A1S3XHG5	cyclase-associated protein 1-like	LOC107765227	EGHVSSPSFSK	S306	Phospho (STY);	220430	0	0	0	0	0
A0A1S3XHI5	uncharacterized protein LOC107765247	LOC107765247	AQSAEFVSKPK	S960	Phospho (STY);	71305	0	62836.8	112455	0	91441
A0A1S3XHI5	uncharacterized protein LOC107765247	LOC107765247	DPPSPFEGFIR	S1093	Phospho (STY);	0	0	164570	123469	0	0
A0A1S3XHI5	uncharacterized protein LOC107765247	LOC107765247	FSDSEPGSSSPLQR	S867	Phospho (STY);Phospho (STY);Phospho (STY);	170770	0	0	0	145656	142984
A0A1S3XHI5	uncharacterized protein LOC107765247	LOC107765247	FSDSEPGSSSPLQR	S875	Phospho (STY);Phospho (STY);	817600	786153	818792	478198	693763	825842
A0A1S3XHI5	uncharacterized protein LOC107765247	LOC107765247	LSLLSPFR	S1273	Phospho (STY);	0	0	52548.5	0	64174.6	44347.4
A0A1S3XHI5	uncharacterized protein LOC107765247	LOC107765247	SMSLDDVGPEGR	S665	Phospho (STY);	194600	0	0	228413	250698	0
A0A1S3XHI5	uncharacterized protein LOC107765247	LOC107765247	VSSVEDPSTR	S1144	Phospho (STY);Phospho (STY);	497630	0	0	0	0	442898
A0A1S3XHL9	E3 ubiquitin-protein ligase ATL6-like	LOC107765095	IEGDEEQREPVQQQQQEGSVR	S156	Phospho (STY);Phospho (STY);	47480	55229.5	0	0	50651.8	77378.6
A0A1S3XHL9	E3 ubiquitin-protein ligase ATL6-like	LOC107765095	NLSFNMPILSPR	S191	Phospho (STY);Oxidation (M);	111920	0	146341	0	100665	0
A0A1S3XHL9	E3 ubiquitin-protein ligase ATL6-like	LOC107765095	NLSFNVPNR	S166	Phospho (STY);Phospho (STY);	0	0	0	419837	527341	0
A0A1S3XHL9	E3 ubiquitin-protein ligase ATL6-like	LOC107765095	SFGVALPR	S254	Phospho (STY);	223990	223123	205744	130384	0	0
A0A1S3XHL9	E3 ubiquitin-protein ligase ATL6-like	LOC107765095	VGAETGEGSTSGSVK	S327	Phospho (STY);	0	0	61294.6	52959.4	0	60318.5
A0A1S3XHQ7	heat shock 70 kDa protein 16-like	LOC107765377	SFATDSER	S448	Phospho (STY);	116290	0	0	0	0	0
A0A1S3XHT6	Protein transport protein sec16	LOC107765157	FPSMDSISK	S1399	Phospho (STY);	786040	719853	712181	714747	602429	0
A0A1S3XHT6	Protein transport protein sec16	LOC107765157	FSFGSQLLQK	S1191	Phospho (STY);	0	0	0	93305.9	0	0
A0A1S3XHT6	Protein transport protein sec16	LOC107765157	SVSEPDFGR	S1150	Phospho (STY);	0	0	0	0	310641	0
A0A1S3XHT6	Protein transport protein sec16	LOC107765157	TASWSGGISDAFTPNK	S1424	Phospho (STY);	1340800	1.28206e+06	1.38977e+06	1.28896e+06	1152505	1.06379e+06
A0A1S3XHT6	Protein transport protein sec16	LOC107765157	VTASVSVDGNESDEAK	S38	Phospho (STY);Phospho (STY);	0	0	0	0	0	85319.3
A0A1S3XHT6	Protein transport protein sec16	LOC107765157	VTASVSVDGNESDEAK	S44	Phospho (STY);Phospho (STY);	208860	0	249713	0	211567	429128
O24153	Methyltransferase (Fragment)	-	QYWSFFR	S51	Phospho (STY);	0	0	0	24250.2	0	0
A0A1S3XHV8	regulation of nuclear pre-mRNA domain-containing protein 1B-like	LOC107765362	LTSPNVAAPPLSTGILPVDGTR	S289	Phospho (STY);	0	214194	235894	291745	286365	242386
A0A1S3XHX3	protein NUCLEAR FUSION DEFECTIVE 4-like	LOC107765436	QDPENSEQDDGHEIIFSEVEEEKPK	S190	Phospho (STY);	170200	282327	203732	0	0	232028
Q02585	Cytochrome b6-f complex iron-sulfur subunit 2, chloroplastic	petC2	DALGNDVIASEWLK	S116	Phospho (STY);	0	0	0	48003.3	0	0
Q02585	Cytochrome b6-f complex iron-sulfur subunit 2, chloroplastic	petC2	GPAPLSLALAHADIDDGK	S196	Phospho (STY);	0	0	0	0	0	73379.5
A0A1S3XI04	Vacuolar proton pump subunit B	LOC107765413	LEKSENLLEK	S193	Phospho (STY);	530010	532289	0	0	0	0
A0A1S3XI15	probable serine/threonine-protein kinase NAK	LOC107765422	AETTFYTGTGIGSR	S23	Phospho (STY);	0	45060.5	0	0	0	0
A0A1S3XI15	probable serine/threonine-protein kinase NAK	LOC107765422	PSASLHSI	S416	Phospho (STY);	0	17200.9	0	0	0	26591.6
A0A1S3XI55	protein NUCLEAR FUSION DEFECTIVE 4-like	LOC107765404	MGSFILSEVEDEK	S292	Oxidation (M);Phospho (STY);Phospho (STY);	274750	391846	331856	611281	0	650234
A0A1S3XI55	protein NUCLEAR FUSION DEFECTIVE 4-like	LOC107765404	MGSFILSEVEDEK	S296	Oxidation (M);Phospho (STY);Phospho (STY);	415270	303550	392247	242363	215808	213894
A0A1S4BDY5	T-complex protein 1 subunit delta	LOC107807204	TDIEQSIVVSDYTQMDR	S266	Phospho (STY);	0	0	0	0	47866.2	62749
A0A1S3XIC2	phosphoinositide phosphatase SAC2-like	LOC107765460	FSSTGNTGDQAGK	S435	Phospho (STY);	0	0	52963.3	0	0	0
A0A1S3XIC2	phosphoinositide phosphatase SAC2-like	LOC107765460	SAIISSPSGVVSSDGVTVESK	S757	Phospho (STY);	314020	0	297887	0	0	0
A0A1S3XIC2	phosphoinositide phosphatase SAC2-like	LOC107765460	SLSEGNLICGSSSPVK	S636	Phospho (STY);	958200	0	831645	475956	451338	711284
A0A1S3XIC2	phosphoinositide phosphatase SAC2-like	LOC107765460	YYSNAYMDAEK	S576	Phospho (STY);Oxidation (M);	17988	0	24952	27664.4	0	26905.1
A0A1S3XJ75	lipid droplet-associated hydrolase isoform X3	LOC107765580	SFSFFHSR	S11	Phospho (STY);	0	42964.4	0	0	0	0
A0A1S3XIE4	acyl-CoA-binding domain-containing protein 3-like	LOC107765587	VVLDEDSDDDWEGIER	S145	Phospho (STY);	1067400	1.27868e+06	950132	0	853116	0
A0A1S3YP79	RNA-binding protein 2-like isoform X3	LOC107778330	DTDPIEASYER	S64	Phospho (STY);	76779	0	0	0	35514.9	0
A0A1S3YP79	RNA-binding protein 2-like isoform X3	LOC107778330	SGQISSHVASESAR	S82	Phospho (STY);	13367	0	18051.4	0	0	0
A0A1S3ZXQ6	protein KAKU4-like	LOC107791612	KNSFASGSWNIHDEIR	S274	Phospho (STY);	311550	309036	0	369444	407919	393568
A0A1S3ZXQ6	protein KAKU4-like	LOC107791612	VVDFSSLEGEGSFGLR	S155	Phospho (STY);	0	59074.7	0	0	0	55745.5
A0A1S3XIS7	zinc finger CCCH domain-containing protein 30-like	LOC107765664	ANLEDLFSAESSSPR	S487	Phospho (STY);Phospho (STY);	342450	0	0	0	360004	0
A0A1S3XIS7	zinc finger CCCH domain-containing protein 30-like	LOC107765664	YSDQALAQAGFSPIHK	S501	Phospho (STY);Phospho (STY);	72170	0	59610.4	0	0	0
A0A1S3YQ25	Phosphatidate cytidylyltransferase	LOC107778349	MQNDSNSSAPGTPSGR	S8	Oxidation (M);Phospho (STY);	89239	0	0	0	0	0
A0A1S3XIW7	CSC1-like protein ERD4	LOC107765699	SDDHQFEDALSHVSK	S713	Phospho (STY);	0	0	0	0	101739	0
A0A1S3XIX4	sodium/hydrogen exchanger 5-like	LOC107765712	STTSFSALDK	S59	Phospho (STY);	0	0	0	0	317443	0
A0A1S3XIX6	2,3-dimethylmalate lyase-like	LOC107765651	AGFGGIILEDQVSPK	S194	Phospho (STY);	105920	0	0	0	0	132072
A0A1S3XJ34	Ribulose bisphosphate carboxylase small subunit, chloroplastic	LOC107765795	SATSFPVSR	S35	Phospho (STY);	0	0	0	0	1191903	1.63134e+06
A0A1S3XJ43	probable receptor-like protein kinase At5g24010	LOC107765709	GSFGYLDPDYIR	S665	Phospho (STY);Phospho (STY);	58729	56026.8	0	0	0	93726.4
A0A1S3XJ43	probable receptor-like protein kinase At5g24010	LOC107765709	SGPLDLTHISTDVK	S659	Phospho (STY);Phospho (STY);	215010	0	0	0	284430	0
A0A1S3XJ43	probable receptor-like protein kinase At5g24010	LOC107765709	TSPIGSTTPDMNLGLK	S467	Phospho (STY);	793830	957534	790960	0	0	740707
A0A1S3XJ74	AT-rich interactive domain-containing protein 1-like isoform X2	LOC107765838	TNASIIDSDDDEPEYGPR	S429	Phospho (STY);	0	188454	0	0	0	141876
A0A1S3XJ91	ribulose bisphosphate carboxylase/oxygenase activase 1, chloroplastic-like	LOC107765793	SFQCELVFR	S177	Phospho (STY);Oxidation (M);	626760	495486	669007	0	0	878008
Q5R216	Myosin XI	Ntmy170	ENSAFVFLHQR	S1519	Phospho (STY);	914460	880315	0	693732	785652	1.05285e+06
Q5R216	Myosin XI	Ntmy170	TSSASLFGR	S1215	Phospho (STY);	0	0	0	58974	0	0
A0A1S4CSM4	probable serine/threonine-protein kinase At5g41260	LOC107822115	SYSTNLAFTPPEYLK	S213	Phospho (STY);	332820	0	0	358648	477966	308987
A0A1S3XJD3	Photosystem I reaction center subunit III	LOC107765837	FSSQFSTKPR	S23	Phospho (STY);	0	0	65649.5	141775	0	207779
A0A1S3XJD3	Photosystem I reaction center subunit III	LOC107765837	GFSWPVAAYR	S209	Phospho (STY);	0	0	0	96227.9	152609	158759
A0A1S3XJD3	Photosystem I reaction center subunit III	LOC107765837	QGLLCGSDGLPHLIVSGDQR	S139	Phospho (STY);	0	0	255236	256988	0	274734
A0A1S3XJE3	la-related protein 1C-like isoform X2	LOC107765844	ADGAATGATVSSPQSR	S31	Phospho (STY);	549250	0	523075	426326	659289	0
A0A1S3XJE3	la-related protein 1C-like isoform X2	LOC107765844	ATAPDSSADNSPSSPAAK	S15	Phospho (STY);	132690	0	0	184439	0	153596
A0A1S3XJE3	la-related protein 1C-like isoform X2	LOC107765844	SPSPLSPAAVVSPEK	S63	Phospho (STY);Phospho (STY);	665820	156613	161842	0	0	0
A0A1S3XJE3	la-related protein 1C-like isoform X2	LOC107765844	SPSPLSPAAVVSPEK	S68	Phospho (STY);Phospho (STY);	0	156613	161842	0	0	0
A0A1S3XJE3	la-related protein 1C-like isoform X2	LOC107765844	SPSPLSPAAVVSPEK	S74	Phospho (STY);	279590	178215	204596	332117	399866	0
E5L8B6	Plastid thioredoxin F	LOC107803208	QSVVCVAGDYGFSPR	S40	Phospho (STY);	0	0	0	0	0	302363
A0A1S3XJF2	glycerate dehydrogenase	LOC107765918	AASMEEVLR	S229	Phospho (STY);	0	0	219745	0	0	0
A0A1S3XJJ1	probable solanesyl-diphosphate synthase 3, chloroplastic	LOC107765960	ASLSGVAPVLDLNK	S61	Phospho (STY);	0	0	0	51466.1	0	0
A0A1S3XJK0	40S ribosomal protein S27	LOC107765692	LTEGCSFR	S80	Phospho (STY);	0	0	0	1.9066e+06	0	0
A0A1S3XJK0	40S ribosomal protein S27	LOC107765692	LVQSPNSFFMDVK	S29	Phospho (STY);Oxidation (M);	0	0	240155	290376	230860	240304
A0A1S3XJL7	homeobox-DDT domain protein RLT2-like	LOC107765707	EASPVAMADEMAVSGEIGK	S107	Phospho (STY);	0	0	117430	0	0	0
A0A1S4DQB2	zinc phosphodiesterase ELAC protein 2-like	LOC107832311	RPGSPVDSAAVFPLLK	S228	Phospho (STY);	51448	0	52009.8	44340.2	48132.7	24066.9
A0A1S3XJS9	homeobox protein BEL1 homolog	LOC107766037	DQQENLESPDGSK	S457	Phospho (STY);	50269	59639	41094.1	37162.6	29882.2	36891.9
A0A1S3XJS9	homeobox protein BEL1 homolog	LOC107766037	SNQWEDENASSSK	S237	Phospho (STY);	25986	21520.2	0	0	0	0
A0A1S3XJX5	BTB/POZ domain-containing protein At1g63850-like	LOC107766035	SPGNQFNDSGSSDVK	S231	Phospho (STY);	330010	237184	383144	375605	316945	271488
A0A1S4BYT5	UPF0505 protein C16orf62 homolog isoform X2	LOC107813325	AEVEIHSFR	S18	Phospho (STY);	0	0	0	0	0	74462.9
A0A1S3XK44	uncharacterized protein At4g15545-like	LOC107766011	RHSISFSTTR	S220	Phospho (STY);Phospho (STY);	436470	186660	386803	583142	638490	460102
A0A1S3XK44	uncharacterized protein At4g15545-like	LOC107766011	HSISFSTTR	S222	Phospho (STY);	0	0	0	0	0	2.49e+06
A0A1S3XK44	uncharacterized protein At4g15545-like	LOC107766011	ISPGLLLASQTSTPR	S178	Phospho (STY);	211960	0	0	168822	144556	0
A0A1S3XK44	uncharacterized protein At4g15545-like	LOC107766011	ISPGLLLASQTSTPR	S185	Phospho (STY);Phospho (STY);Phospho (STY);Phospho (STY);	942430	650056	1069550	454951	574491	470859
A0A1S3XK44	uncharacterized protein At4g15545-like	LOC107766011	LTPPGSPPSLSAFVSPSR	S197	Phospho (STY);Phospho (STY);Phospho (STY);Phospho (STY);Phospho (STY);Phospho (STY);	0	0	0	0	1.2634e+06	0
A0A1S3XK44	uncharacterized protein At4g15545-like	LOC107766011	LTPPGSPPSLSAFVSPSR	S206	Phospho (STY);Phospho (STY);Phospho (STY);	0	0	0	0	1.90535e+06	0
A0A1S3XK44	uncharacterized protein At4g15545-like	LOC107766011	SDEDASLPPPR	S144	Phospho (STY);Phospho (STY);	0	0	473628	0	0	0
A0A1S3XK44	uncharacterized protein At4g15545-like	LOC107766011	SLNEEEDSPAGAPNLAK	S122	Phospho (STY);	64211	57643.7	0	0	0	70910.2
A0A1S3XK44	uncharacterized protein At4g15545-like	LOC107766011	SLNEEEDSPAGAPNLAK	S129	Phospho (STY);Phospho (STY)	0	0	0	0	138043	0
Q9SNY7	Sucrose-phosphate synthase	SPSA	EAVADMSEDLSEGEK	S119	Oxidation (M);Phospho (STY);Phospho (STY);	2486400	2.90903e+06	2.29132e+06	1915133	1.68971e+06	1.83319e+06
Q9SNY7	Sucrose-phosphate synthase	SPSA	EAVADMSEDLSEGEK	S123	Oxidation (M);Phospho (STY);Phospho (STY);	1346900	1.58302e+06	1.20044e+06	720958	112925	165694
Q9SNY7	Sucrose-phosphate synthase	SPSA	ISSVETMEAWVNQQR	S150	Phospho (STY);Oxidation (M);	2620800	2.867e+06	2.60782e+06	1.25513e+06	1.74637e+06	0
A0A1S3XK57	KH domain-containing protein At3g08620-like isoform X1	LOC107766092	AVSPHIR	S18	Phospho (STY);Phospho (STY);	0	0	0	0	0	496072
A0A1S3XK57	KH domain-containing protein At3g08620-like isoform X1	LOC107766092	SNLYNHNLNFSPAR	S12	Phospho (STY);Phospho (STY);	0	0	0	0	287686	0
A0A1S3XK83	transcription factor bHLH13-like	LOC107765893	DAMAAEDSPNSEIQIR	S507	Phospho (STY);	0	0	0	0	75440.1	0
A0A1S3XKE7	RNA helicase	LOC107765958	EIATIQSPEDR	S678	Phospho (STY);	140110	0	0	0	0	0
A0A1S3XLF2	DNA-directed RNA polymerase I subunit rpa49-like isoform X2	LOC107766237	QLAVTIETIAESPNK	S68	Phospho (STY);	104100	0	92700.5	138302	123744	91865.3
A0A1S3XKI8	uncharacterized protein LOC107766129	LOC107766129	NDAANDVQDAEDEVEQPGSPSVK	S186	Phospho (STY);	1323400	1.33963e+06	1.31783e+06	1.18885e+06	1.31126e+06	1.09254e+06
A0A1S3XKM0	Glutamine synthetase	LOC107766022	AILNLSLR	S334	Phospho (STY);Phospho (STY);	0	0	0	16385.1	0	0
A0A1S3XKM0	Glutamine synthetase	LOC107766022	EHISAYGEGNER	S342	Phospho (STY);Phospho (STY);	0	0	0	0	0	53416.9
A0A1S3XKR7	UPF0613 protein PB24D3.06c isoform X1	LOC107766197	NPAAAAGGADSVSGAGPITGK	S45	Phospho (STY);	0	0	0	0	92195.8	99794.9
A0A1S4AF47	uncharacterized protein LOC107796979 isoform X2	LOC107796979	EYQPSSPSGPDPK	S112	Phospho (STY);	293160	307844	287216	328258	322287	294497
Q9FEV9	65-kDa microtubule-associated protein 1-like	map65-1a	DDAASHISGSEHSPSTP	S571	Phospho (STY);Phospho (STY);Phospho (STY);	529160	436072	486300	454494	526600	351737
Q9FEV9	65-kDa microtubule-associated protein 1-like	map65-1a	DDAASHISGSEHSPSTP	S576	Phospho (STY);Phospho (STY);	0	0	0	251234	0	0
Q9FEV9	65-kDa microtubule-associated protein 1-like	map65-1a	DDAASHISGSEHSPSTP	S578	Phospho (STY);Phospho (STY);Phospho (STY);	0	0	0	251234	1.19851e+06	923771
A0A1S4DR07	regulator of nonsense transcripts UPF2-like	LOC107832518	GVEGESGDETLDEGAGGSK	S1066	Phospho (STY);	429270	489870	338095	560014	510806	339762
A0A1S3XL21	probable ribosome-binding factor A, chloroplastic	LOC107766361	NAPSGASDNNDQSDDDGDWEGDDPDDEGIIYVK	S208	Phospho (STY);	1612600	958294	2.2479e+06	1.16563e+06	866117	1.39704e+06
A0A1S3XL25	homeobox-DDT domain protein RLT1-like	LOC107766373	DDDSEGEGDVAEGPEVDDLGTPYGANK	S801	Phospho (STY);	156880	0	159172	130851	120025	134930
A0A1S3XL25	homeobox-DDT domain protein RLT1-like	LOC107766373	MDGGSEGEGNR	S5	Oxidation (M);Phospho (STY);	0	46542.6	0	25337.7	0	0
A0A1S3ZEU2	translation initiation factor eIF-2B subunit delta-like isoform X1	LOC107786031	FATSLPSAGFEMPAAK	S124	Phospho (STY);Oxidation (M);	745670	679803	589819	1.23697e+06	0	1.07581e+06
A0A1S3ZEU2	translation initiation factor eIF-2B subunit delta-like isoform X1	LOC107786031	HLSADLSLPRPPQAPLSPLR	S77	Phospho (STY);	943100	0	1.01055e+06	1.02801e+06	0	0
A0A1S3XLF9	Sucrose synthase	LOC107766404	SESIADSMPEALR	S12	Phospho (STY);Oxidation (M);	800530	1.28943e+06	1097450	0	0	0
A0A1S3XLF9	Sucrose synthase	LOC107766404	VASGINVFDPK	S514	Phospho (STY);	0	335260	0	380010	259424	0
A0A1S3YZ04	probable LRR receptor-like serine/threonine-protein kinase At1g06840 isoform X2	LOC107781253	ASFGETTSSSSFSNTR	S838	Phospho (STY);Phospho (STY);	85524	0	0	14063.4	99421.8	214115
A0A1S3YZ04	probable LRR receptor-like serine/threonine-protein kinase At1g06840 isoform X2	LOC107781253	ASFGETTSSSSFSNTR	S847	Phospho (STY);Phospho (STY);	229710	285928	243440	222470	253039	296159
A0A1S3YZ04	probable LRR receptor-like serine/threonine-protein kinase At1g06840 isoform X2	LOC107781253	YQSIMSR	S519	Phospho (STY);	81918	0	61528.7	0	0	0
A0A1S3XLJ2	probable receptor-like protein kinase At5g47070	LOC107766285	GESAPELSNESR	S28	Phospho (STY);	246800	302817	236950	336394	333990	296635
A0A1S3XLJ2	probable receptor-like protein kinase At5g47070	LOC107766285	PTQLASPK	S387	Phospho (STY);	0	1.04535e+06	722296	650532	681758	738060
A0A1S3XMK5	FRIGIDA-like protein	LOC107766600	VLDLMSDEVFK	S96	Oxidation (M);Phospho (STY);	116340	0	0	0	0	0
A0A1S4D237	alpha,alpha-trehalose-phosphate synthase [UDP-forming] 5-like isoform X2	LOC107825166	SYSNLLDLTSGDSPTFGR	S5	Phospho (STY);	373680	0	0	37903.8	402021	440394
A0A1S4D237	alpha,alpha-trehalose-phosphate synthase [UDP-forming] 5-like isoform X2	LOC107825166	SYSNLLDLTSGDSPTFGR	S7	Phospho (STY);	0	0	0	232322	0	0
A0A1S3XLS3	oxygen-evolving enhancer protein 1, chloroplastic-like isoform X3	LOC107766588	QLVASGKPESFSGEFLVPSYR	S228	Phospho (STY);	262470	242735	281920	308215	0	229990
A0A1S3XLW3	Protein-serine/threonine phosphatase	LOC107766631	SSVTQLSPQDTSLQSSPAR	S536	Phospho (STY);	0	0	0	0	300398	0
A0A1S3XLW3	Protein-serine/threonine phosphatase	LOC107766631	SSVTQLSPQDTSLQSSPAR	S537	Phospho (STY);	0	0	446001	266245	0	296425
A0A1S3XLW3	Protein-serine/threonine phosphatase	LOC107766631	VQPHGWFPVEEEMSPR	S604	Oxidation (M);Phospho (STY);	204870	0	252190	229058	209191	0
A0A1S3XLW4	uncharacterized protein LOC107766666 isoform X3	LOC107766666	DKSFSSAASPINSLLAGEK	S1883	Phospho (STY);	0	0	0	102940	0	0
A0A1S3XLW4	uncharacterized protein LOC107766666 isoform X3	LOC107766666	LTTSASFDIPVLSR	S752	Phospho (STY);	143830	0	0	0	0	0
A0A1S3XLW4	uncharacterized protein LOC107766666 isoform X3	LOC107766666	NISPDESDCTLFFEK	S1939	Phospho (STY);	0	208367	0	226994	0	376928
A0A1S3XLW4	uncharacterized protein LOC107766666 isoform X3	LOC107766666	QPGIEAPSDEDDFIEVR	S1675	Phospho (STY);	1483600	1.55225e+06	1.61945e+06	1.52937e+06	1.44868e+06	1.32493e+06
A0A1S3ZGA8	receptor-like protein kinase HSL1	LOC107786509	WTLMSFHK	S665	Phospho (STY);	0	0	41687.4	0	0	0
A0A1S4C8H5	ADP-ribosylation factor GTPase-activating protein AGD2-like	LOC107813361	SSSLGEENLGCR	S227	Phospho (STY);	0	0	0	338745	0	0
A0A1S4A1N0	fruit protein pKIWI502-like	LOC107792815	SISGSTAELLCGLQK	S144	Phospho (STY);	31298	0	0	0	0	0
A0A1S4A1N0	fruit protein pKIWI502-like	LOC107792815	SISGSTAELLCGLQK	S146	Phospho (STY);	80450	0	0	0	0	0
A0A1S4CLH0	DNA-directed RNA polymerase subunit	LOC107820355	MSPITDAQFSPYVDK	S1519	Oxidation (M);Phospho (STY);Phospho (STY);	194290	0	160558	0	0	0
A0A1S4CLH0	DNA-directed RNA polymerase subunit	LOC107820355	MSPITDAQFSPYVDK	S1527	Oxidation (M);Phospho (STY);Phospho (STY);	194290	0	160558	0	0	0
A0A1S3XM28	enhancer of mRNA-decapping protein 4-like	LOC107766595	AFCSQASDLGIEMAR	S684	Phospho (STY);Phospho (STY);	226990	0	0	58661.5	45759.5	79402.6
A0A1S3XM28	enhancer of mRNA-decapping protein 4-like	LOC107766595	AFCSQASDLGIEMAR	S687	Phospho (STY);Phospho (STY);Oxidation (M);Phospho (STY);	2159400	727734	1.87481e+06	1.30364e+06	1.09388e+06	2.1663e+06
A0A1S3XM28	enhancer of mRNA-decapping protein 4-like	LOC107766595	ALSPETYTVEESR	S701	Phospho (STY);Oxidation (M);Phospho (STY);	5122600	5353137	4.51729e+06	4.91245e+06	4.62659e+06	5.24842e+06
A0A1S3XM28	enhancer of mRNA-decapping protein 4-like	LOC107766595	DAASIEGSAPADPPR	S432	Phospho (STY);	89438	0	82420.1	0	0	0
A0A1S3XM28	enhancer of mRNA-decapping protein 4-like	LOC107766595	EGTTPNVSDVTSLDDEPK	S572	Phospho (STY);	91825	0	0	176313	0	0
A0A1S3XM28	enhancer of mRNA-decapping protein 4-like	LOC107766595	GTSDNEQVGDPK	S541	Phospho (STY);	0	1.06348e+06	1.00607e+06	0	1.39851e+06	1314957
A0A1S3XM28	enhancer of mRNA-decapping protein 4-like	LOC107766595	SSSEVNIVNEQK	S618	Phospho (STY);Phospho (STY);	2957300	3.0008e+06	0	2.57385e+06	2.47952e+06	2.67467e+06
A0A1S3XM28	enhancer of mRNA-decapping protein 4-like	LOC107766595	SSVHESGFEISPTAR	S468	Phospho (STY);Phospho (STY);	214050	258708	229132	0	362426	340814
A0A1S3XM28	enhancer of mRNA-decapping protein 4-like	LOC107766595	TDVGSQEELHSFVSENK	S666	Phospho (STY);	278310	413619	266214	253337	218728	141455
A0A1S3XN05	E3 ubiquitin-protein ligase At3g02290-like isoform X3	LOC107766716	SDSDDGSEYLSGGSK	S116	Phospho (STY);	68653	101040	81696.2	0	0	0
A0A1S3XM49	protein CROWDED NUCLEI 1-like	LOC107766477	TSDELSPGAR	S782	Phospho (STY);	0	0	0	62177.8	0	0
A0A1S3XM86	Non-specific serine/threonine protein kinase	LOC107766758	GDIQSTQLNVASPESK	S297	Phospho (STY);	0	0	65143.8	66751.8	72503.8	0
A0A1S3XN61	uncharacterized protein LOC107766766 isoform X2	LOC107766766	DPSLYSENECR	S52	Phospho (STY);	125230	0	0	0	0	0
A0A1S4BXC7	BRI1 kinase inhibitor 1-like	LOC107812778	SFSLFGLPK	S148	Phospho (STY);	8469.6	0	0	0	0	0
A0A1S3XMG6	probable inactive receptor kinase At5g10020	LOC107766808	FIDTIEQPVTLDVYSPDR	S755	Phospho (STY);	1747100	2.07032e+06	1604558	1.68306e+06	2.26886e+06	2.0512e+06
A0A1S3XNH5	uncharacterized protein LOC107766837 isoform X3	LOC107766837	DGSISEENASSEEDEVR	S25	Phospho (STY);	0	0	98980.5	0	0	0
A0A1S4CCL5	uncharacterized protein LOC107817579	LOC107817579	LSPLSAQAVLR	S308	Phospho (STY);	0	0	0	202070	177383	0
A0A1S3XMP8	uncharacterized protein LOC107766836 isoform X3	LOC107766836	DLDEESQTESSR	S445	Phospho (STY);Phospho (STY);Phospho (STY)	144470	150747	0	107435	0	93225.7
A0A1S3XMP8	uncharacterized protein LOC107766836 isoform X3	LOC107766836	SDQSAVSDSPK	S328	Phospho (STY);	0	0	166411	0	141068	0
A0A1S3XMP8	uncharacterized protein LOC107766836 isoform X3	LOC107766836	VQNPGLTSPGSGVILDQK	S483	Phospho (STY);	2758800	2.59232e+06	2.72328e+06	3.83503e+06	0	3.06295e+06
A0A1S4AJ97	uncharacterized protein LOC107798315	LOC107798315	FASIPVSAK	S138	Phospho (STY);	0	0	0	49402.3	0	0
A0A1S3XMS9	Potassium transporter	LOC107766857	DTEMIEISSPEVPR	S675	Oxidation (M);Phospho (STY);Phospho (STY)	871230	905910	952825	634458	576681	650544
A0A1S3XMS9	Potassium transporter	LOC107766857	FLVPESPQMDLSVR	S690	Phospho (STY);Phospho (STY);Oxidation (M);	1004300	0	1.45886e+06	0	830670	0
A0A1S4AD68	Probable magnesium transporter	LOC107796245	GTSYTPLSPTLSTR	S314	Phospho (STY);	0	0	0	491712	0	605999
A0A1S3XMW5	serine/threonine-protein phosphatase 4 regulatory subunit 3-like	LOC107766687	SVGDLLDDPR	S444	Phospho (STY);	0	0	0	0	65236	0
A0A1S3XMZ2	Peroxisomal membrane protein PEX14	LOC107766911	SLSPPASVEPSVAPHPK	S304	Phospho (STY);Phospho (STY);	1792800	2.91557e+06	1.99027e+06	1.47728e+06	3.83006e+06	1085543
A0A1S3XMZ2	Peroxisomal membrane protein PEX14	LOC107766911	SLSPPASVEPSVAPHPK	S306	Phospho (STY);Phospho (STY);	4112500	0	4714689	5.37402e+06	896882	4.05266e+06
A0A1S3ZIS6	1,4-dihydroxy-2-naphthoyl-CoA synthase, peroxisomal-like isoform X2	LOC107787165	VGSFDAGYGSSIMSR	S153	Phospho (STY);Oxidation (M);	0	81015.2	78614.1	104865	91925.8	0
A0A1S4ACV3	uncharacterized protein LOC107796244	LOC107796244	SPDYYLELDTSR	S18	Phospho (STY);	153330	0	0	141179	0	0
A0A1S3XNB5	Hydroxymethylglutaryl-CoA lyase, mitochondrial	LOC107766932	LPSLSNIDWLER	S15	Phospho (STY);	0	0	82629.2	0	0	120041
A0A1S3XNF4	uncharacterized protein LOC107766970 isoform X3	LOC107766970	EFNTGATSPVDLMR	S507	Phospho (STY);Oxidation (M);	0	360450	339584	0	450620	0
A0A1S3XNF4	uncharacterized protein LOC107766970 isoform X3	LOC107766970	SQPNLVGIGGSVK	S402	Phospho (STY);	0	1.21687e+06	0	691033	0	0
A0A1S3XN44	zinc finger CCCH domain-containing protein 55-like	LOC107766755	GVSPHGGNAGNLNDLNISESSVMQK	S387	Phospho (STY);	113120	0	0	0	119237	0
A0A1S3XN65	zinc finger CCCH domain-containing protein 44-like	LOC107766768	WSSASSPVVGGVQLR	S1130	Phospho (STY);	0	72812.7	0	0	0	0
A0A1S3XN72	probable aldo-keto reductase 2 isoform X2	LOC107767026	LIENLSEDDFR	S162	Phospho (STY);	0	244935	159353	0	0	0
Q9XG70	Aquaglyceroporin (Tonoplast intrinsic protein (Tipa))	TIPa	THVPLPSDESF	S246	Phospho (STY);	0	0	0	102940	122945	0
A0A1S3XNF9	calcium-dependent protein kinase SK5-like	LOC107766827	VGSELMESEIK	S363	Phospho (STY);	51144	0	0	0	0	0
A0A1S4BGV1	WAT1-related protein	LOC107808107	ENLSQTIIHISPSR	S345	Phospho (STY);	0	0	0	236579	0	283020
A0A1S3XNL7	interactor of constitutive active ROPs 1-like	LOC107767156	HYGNVFEPAVGGYGSYMGSPGLVDDSDDVFGHGK	S335	Phospho (STY);	81042	0	0	0	0	0
A0A1S3Y2E9	uncharacterized protein LOC107771462	LOC107771462	NWLSSFGSER	S227	Phospho (STY);	0	0	0	115184	146340	0
A0A1S3XP19	LOW QUALITY PROTEIN: methyl-CpG-binding domain-containing protein 9-like	LOC107767283	ALPFHIDLNEAPLPSPR	S21	Phospho (STY);	144680	0	125237	87830	132308	91273.7
A0A1S3XP40	RNA-binding protein 25-like isoform X3	LOC107767286	AVSYEESNLESQDK	S463	Phospho (STY);	0	97156.9	128556	0	0	0
A0A1S3XP40	RNA-binding protein 25-like isoform X3	LOC107767286	HMVQPSISESPPAVGADLAK	S573	Phospho (STY);	0	0	95953	0	37534.6	0
A0A1S3XPA9	golgin subfamily A member 3-like isoform X2	LOC107767282	GGSVTAAEYVENDTK	S45	Phospho (STY);	0	0	13703.4	0	0	0
A0A1S3XP71	Glyceraldehyde-3-phosphate dehydrogenase	LOC107767301	AVSLVLPQLK	S302	Phospho (STY);Phospho (STY);Phospho (STY);Phospho (STY);	0	0	0	62833.7	0	0
A0A1S3XP71	Glyceraldehyde-3-phosphate dehydrogenase	LOC107767301	IVDNETISVDGK	S150	Phospho (STY);Phospho (STY);	0	409612	0	543425	0	506862
A0A1S3XP71	Glyceraldehyde-3-phosphate dehydrogenase	LOC107767301	LLDASHR	S276	Phospho (STY);Phospho (STY);	0	0	522212	0	0	0
A0A1S3XP71	Glyceraldehyde-3-phosphate dehydrogenase	LOC107767301	VVAWYDNEWGYSQR	S406	Phospho (STY);	0	0	0	218342	0	302296
A0A1S3XP71	Glyceraldehyde-3-phosphate dehydrogenase	LOC107767301	YDSMLGTFK	S132	Phospho (STY);Oxidation (M);	0	0	0	332127	0	0
A0A1S4C2P9	ABC transporter F family member 5-like	LOC107814438	EAEIEDKSPK	S651	Phospho (STY);	0	0	0	0	139017	114059
A0A1S3XP97	transcription factor MYB1R1-like	LOC107767321	VADEGYASADDAVPHHSGSGR	S92	Phospho (STY);	164400	0	0	144840	155286	0
A0A1S3XPA7	uncharacterized protein LOC107767311 isoform X5	LOC107767311	MLDFDDSGDEATK	S477	Oxidation (M);Phospho (STY);	0	88746.3	0	0	0	0
A0A1S3ZA30	heterogeneous nuclear ribonucleoprotein 1-like	LOC107784632	FSPIAAGGR	S231	Phospho (STY);	0	1.05829e+06	967031	0	0	0
A0A1S3ZA30	heterogeneous nuclear ribonucleoprotein 1-like	LOC107784632	SSTSIQGSPGPGR	S99	Phospho (STY);	235030	188140	216483	0	0	169515
A0A1S3XPB7	uncharacterized protein LOC107767325	LOC107767325	QTSNSPSEESVLPLK	S284	Phospho (STY);	308520	0	0	0	0	264420
A0A1S3XPB7	uncharacterized protein LOC107767325	LOC107767325	SNSIPINSSSVCDTK	S267	Phospho (STY);Phospho (STY)	203010	0	264816	0	0	254140
A0A1S3XPE4	serine/threonine-protein phosphatase 2A 65 kDa regulatory subunit A beta isoform-like	LOC107767339	FYANQALQSIDNVMMSG	S586	Oxidation (M);Oxidation (M);Phospho (STY);	0	0	0	0	0	62997.2
P93768	Probable 26S proteasome non-ATPase regulatory subunit 3	21D7	EQAAPPSNSLSSTAPSIFHHLK	S15	Phospho (STY);Phospho (STY);	1037700	0	951041	0	0	183706
A0A1S3XPF7	probable 20S rRNA accumulation protein 4	LOC107767304	DVASPVSSVSDSK	S117	Phospho (STY);	164760	0	0	0	0	0
A0A1S4DCP1	Calcium-transporting ATPase	LOC107828209	FTANLSK	S46	Phospho (STY);	2012800	2.37132e+06	0	0	0	2.29525e+06
A0A1S3XPI8	C-terminal binding protein AN-like	LOC107767382	DSVSEDEEESEIGYENER	S339	Phospho (STY);	1077500	1.00801e+06	1.18657e+06	1.05143e+06	1.11089e+06	925366
A0A1S3XPI8	C-terminal binding protein AN-like	LOC107767382	LVNDSRESPSQLQGSIVSQNSSGR	S390	Phospho (STY);	0	0	301978	287171	0	0
A0A1S3XPI8	C-terminal binding protein AN-like	LOC107767382	FASPEDLR	S466	Phospho (STY);Phospho (STY);	0	0	2.2595e+06	0	0	0
A0A1S3XPK8	DEAD-box ATP-dependent RNA helicase 42-like	LOC107767395	DQSQGPHAEK	S136	Phospho (STY);	0	0	374677	0	0	0
A0A1S3Y7V7	uncharacterized protein LOC107773147 isoform X4	LOC107773147	GDLVTVNSVGSDQR	S822	Phospho (STY);	131080	0	0	194798	215773	0
A0A1S3XPT7	6-phosphofructo-2-kinase/fructose-2, 6-bisphosphatase-like	LOC107767398	MPSGSAMAESK	S262	Phospho (STY);	0	0	663836	0	0	537604
A0A1S3XPT7	6-phosphofructo-2-kinase/fructose-2, 6-bisphosphatase-like	LOC107767398	SPSTTSFTLDLKPDSDAK	S303	Phospho (STY);	1054600	817549	0	1.38302e+06	555754	1.21138e+06
Q9XF71	Chloride channel protein	-	DPESNSLHQPLLK	S31	Phospho (STY);Phospho (STY);Phospho (STY);	0	0	0	0	0	37922.2
Q9XF71	Chloride channel protein	-	NRTLSSSPFALVGAK	S44	Phospho (STY);Phospho (STY);Phospho (STY);	0	0	0	1.98895e+06	1.75599e+06	1.68319e+06
A0A1S4CA92	uncharacterized protein LOC107816823	LOC107816823	LVDATSGQESYAGK	S524	Phospho (STY);Phospho (STY);	0	203196	79611.9	198608	243931	295228
A0A1S4CA92	uncharacterized protein LOC107816823	LOC107816823	LVDATSGQESYAGK	S528	Phospho (STY);Phospho (STY);	2977700	4.21226e+06	2.75135e+06	5.50469e+06	5.87585e+06	4.95319e+06
A0A1S3XU03	MACPF domain-containing protein At4g24290-like	LOC107768787	FADPNISGSYTHK	S250	Phospho (STY);	415760	0	0	0	0	0
A0A1S3XU03	MACPF domain-containing protein At4g24290-like	LOC107768787	FADPNISGSYTHK	S252	Phospho (STY);	0	448222	416271	0	323086	345810
A0A1S3ZDN7	protein UPSTREAM OF FLC-like	LOC107785558	NQSWCSADFHEYR	S179	Phospho (STY);	0	0	0	0	0	81351.2
A0A1S4CB27	Coatomer subunit delta	LOC107817076	GGFMSLQSMGSGR	S186	Oxidation (M);Phospho (STY);Oxidation (M);	262610	0	0	296626	256735	16312.3
A0A1S4CB27	Coatomer subunit delta	LOC107817076	GGFMSLQSMGSGR	S189	Oxidation (M);Oxidation (M);Phospho (STY);	1577500	701693	1.72843e+06	0	1.19828e+06	1.66613e+06
A0A1S3XQI7	Aspartate--tRNA ligase	LOC107767661	ASEESEVPQINQSQEEEGSNQGK	S20	Phospho (STY);	0	0	0	132716	143026	0
A0A1S4DHY9	eIF-2B GDP-GTP exchange factor subunit epsilon	LOC107830039	EASEEEDED	S727	Phospho (STY);	379400	0	0	0	0	0
A0A1S4C9N8	Protein-serine/threonine phosphatase	LOC107816609	SISAEGLNLLK	S373	Phospho (STY);	192490	148207	172536	111245	170790	160287
A0A1S3XQV2	ABC transporter G family member 32-like isoform X3	LOC107767674	MWGSAENLSVR	S4	Phospho (STY);	0	0	0	18745.5	43023.7	29604.8
A0A1S3XQV2	ABC transporter G family member 32-like isoform X3	LOC107767674	MWGSAENLSVR	S9	Oxidation (M);Phospho (STY);	51660	44223.9	40332.7	11633.5	27740.8	0
A0A1S3XQK9	zinc finger CCCH domain-containing protein 14-like	LOC107767677	NSIAPSFPDGSSPPAVK	S75	Phospho (STY);	0	0	0	0	569508	0
A0A1S3XR76	uncharacterized protein LOC107767800	LOC107767800	MEISSGLSPR	S8	Phospho (STY);	301470	278766	0	195542	204301	219865
A0A1S3XQR5	Fructose-bisphosphate aldolase	LOC107767727	FSSINVENVESNR	S42	Phospho (STY);Phospho (STY);Phospho (STY);Phospho (STY);	125770	122487	0	0	0	0
A0A1S3XQR5	Fructose-bisphosphate aldolase	LOC107767727	GILAADESTGTIGK	S32	Phospho (STY);Phospho (STY);Phospho (STY);Phospho (STY);	0	364561	226472	292935	282657	433194
A0A1S3XQR5	Fructose-bisphosphate aldolase	LOC107767727	YAGATNLSEGASESLHVK	S350	Phospho (STY);	997550	0	0	0	2.13421e+06	2.84427e+06
A0A1S3XQS5	nuclear pore complex protein NUP98A-like	LOC107767733	ISSLLTSR	S515	Phospho (STY);	36817	26230.9	0	46093.4	0	0
A0A1S3XQS5	nuclear pore complex protein NUP98A-like	LOC107767733	VPFFSDDEETPSTPK	S547	Phospho (STY);Phospho (STY);	1368300	0	0	2.0342e+06	1.43582e+06	0
A0A1S3XQW2	uncharacterized protein LOC107767699	LOC107767699	SWSFSDAELQR	S91	Phospho (STY);	818830	777316	749138	674593	0	0
A0A1S3XQX4	uncharacterized protein LOC107767782	LOC107767782	APSLPVFAER	S165	Phospho (STY);	0	487932	0	0	0	0
A0A1S3XQX4	uncharacterized protein LOC107767782	LOC107767782	TPSLPVFVDYK	S107	Phospho (STY);	0	0	70091.9	64589.8	73122.5	0
A0A1S3XRQ4	protein indeterminate-domain 9-like isoform X2	LOC107767790	NLPGKPDPDAEVIALSPK	S41	Phospho (STY);	0	623557	482333	699695	752361	511116
A0A1S3XR06	serine/threonine-protein kinase At5g01020-like	LOC107767808	GEEAILTSGSGGVTLYEAK	S382	Phospho (STY);	0	0	0	276425	0	244979
A0A1S3XR17	uncharacterized protein At3g28850-like	LOC107767590	ALEDIKPTLQNPPPPKSPK	S98	Phospho (STY);	2294700	2.66027e+06	3.28435e+06	2.85494e+06	3.3917e+06	3321402
A0A1S3XR17	uncharacterized protein At3g28850-like	LOC107767590	IESEGYKPVK	S195	Phospho (STY);	0	0	0	416642	667308	593891
A0A1S3XR17	uncharacterized protein At3g28850-like	LOC107767590	KPLLALTAPPPPPTTEDDGASPK	S121	Phospho (STY);Phospho (STY);	796350	666082	0	1.30642e+06	0	0
A0A1S3XR17	uncharacterized protein At3g28850-like	LOC107767590	SFSFHTLEELESK	S132	Phospho (STY);Phospho (STY);	2392300	2.59756e+06	2.41087e+06	2.10782e+06	2.50814e+06	2.85336e+06
A0A1S3XR17	uncharacterized protein At3g28850-like	LOC107767590	TESMPTYEENK	S158	Phospho (STY);Oxidation (M);	0	98645.6	0	61128.1	0	0
A0A1S3XR54	cyclic dof factor 1-like	LOC107767788	IQDADKETLSPK	S90	Phospho (STY);Phospho (STY);	0	0	0	200890	255078	0
A0A1S3XR54	cyclic dof factor 1-like	LOC107767788	SSSYSTSTASNEDK	S38	Phospho (STY);	0	0	0	91650	74936	0
A0A1S3XR72	33 kDa ribonucleoprotein, chloroplastic	LOC107767634	APVSSPPVVETSPENDSDNSELLSSLSS	S321	Phospho (STY);	0	0	0	0	0	169261
A0A1S3XRB1	Ubiquitin thioesterase OTU1	LOC107767833	SYTDTANFTLR	S167	Phospho (STY);	0	0	31995.7	0	0	49870.9
A0A1S3XRC7	probable polyamine oxidase 5	LOC107767845	SSNDNLSIGSFLR	S157	Phospho (STY);	0	0	35979	0	0	65911.8
A0A1S4CLK3	ubiquitin-conjugating enzyme E2 7-like	LOC107820117	ASGSPSQASLLLQK	S5	Phospho (STY);	131800	0	123430	0	0	0
A0A1S4ATW7	probable transcription factor PosF21	LOC107801377	SVSMDSFMGK	S355	Phospho (STY);Oxidation (M);	0	295001	350857	489608	0	418438
A0A1S4CAL9	probable serine/threonine-protein kinase At1g54610	LOC107816956	IHYSGPLLVPSGK	S657	Phospho (STY);	785150	699586	645324	225813	391847	315545
A0A1S3XRM3	oxygen-evolving enhancer protein 3-2, chloroplastic-like	LOC107767928	YYAETVSTLNDVLAK	S218	Phospho (STY);	0	0	112248	94028.2	112516	0
A0A1S4CYS9	Pre-mRNA-splicing factor SLU7	LOC107824087	GDSEDEDFEDALK	S193	Phospho (STY);	1297200	1.27914e+06	1.1007e+06	1.08e+06	0	1.15156e+06
A0A1S4B8C7	uncharacterized protein LOC107805499	LOC107805499	TFSGIGASFITR	S340	Phospho (STY);	154000	109350	0	101462	94651.2	0
A0A1S4B4N5	SAP30-binding protein-like	LOC107804423	LTIVDYGHDEVNMSPEPEEGEIMASGR	S140	Oxidation (M);Phospho (STY);	420840	358722	333788	0	470446	0
A0A1S3XRX0	serine/threonine-protein kinase CDL1-like	LOC107768101	GSSFDGMNE	S508	Phospho (STY);Oxidation (M);	0	0	0	47880.3	73482.9	0
A0A1S3YVK4	probable LRR receptor-like serine/threonine-protein kinase RKF3	LOC107780057	LDSISGSTTLIR	S324	Phospho (STY);	105450	0	0	0	0	0
A0A1S3XSU7	uncharacterized membrane protein At1g16860-like isoform X2	LOC107768166	KVSGPLDSMGSAK	S181	Phospho (STY);Phospho (STY);Oxidation (M);Phospho (STY);	517650	0	1.30351e+06	362657	418209	0
A0A1S3XSU7	uncharacterized membrane protein At1g16860-like isoform X2	LOC107768166	VSGPLDSMGSAK	S189	Phospho (STY);Oxidation (M);Phospho (STY);	1269600	0	0	362657	1.35691e+06	686403
A0A1S3XSU7	uncharacterized membrane protein At1g16860-like isoform X2	LOC107768166	SGPITGATSR	S64	Phospho (STY);	0	0	0	452728	580412	445036
A0A1S3XSU7	uncharacterized membrane protein At1g16860-like isoform X2	LOC107768166	SNSGPLSK	S119	Phospho (STY);Phospho (STY);	845560	0	0	520614	0	0
A0A1S3XSU7	uncharacterized membrane protein At1g16860-like isoform X2	LOC107768166	TGLYTGAASHSGPINPNAAAR	S84	Phospho (STY);Phospho (STY);	311390	211614	346300	186036	252251	136614
A0A1S3XS42	Pescadillo homolog	LOC107768178	DSVSEDIDTGGDSLPDIR	S531	Phospho (STY);	194770	212950	0	0	235032	0
A0A1S4AY65	Hydroxymethylbilane synthase	LOC107802603	GSPLALAQAYETR	S65	Phospho (STY);	0	0	0	24875.3	37847.5	0
A0A1S4AY65	Hydroxymethylbilane synthase	LOC107802603	ILSQPLADIGGK	S106	Phospho (STY);	151940	144384	0	55255.3	71640.5	0
A0A1S4AY65	Hydroxymethylbilane synthase	LOC107802603	YPSLNVLENFR	S198	Phospho (STY);	529920	558684	429898	471848	551768	0
A0A1S3XSD1	HMG1/2-like protein	LOC107767998	QAGEAEEEESDK	S117	Phospho (STY);Phospho (STY);Phospho (STY);	0	114042	41982.8	38266.9	64293.9	0
A0A1S3XSD1	HMG1/2-like protein	LOC107767998	SEVDEEEGSDEEEEDDD	S130	Phospho (STY);Phospho (STY);	66772	90719.4	84449.8	196990	0	94895.1
A0A1S4AW69	serine/threonine-protein kinase CDL1-like	LOC107801960	LGPVGDNTHVSTR	S226	Phospho (STY);	0	247043	213949	0	0	160797
A0A1S3XSM1	uncharacterized protein LOC107768083	LOC107768083	LPVSNQPLDLSSLEAPGSGQPSVRPPSPPK	S1386	Phospho (STY);	418180	364312	389496	385289	310479	254063
A0A1S4B1B9	Reticulon-like protein	LOC107803494	SGSFFEEEK	S27	Phospho (STY);	47526	34357.4	0	31451.6	0	0
P24929	50S ribosomal protein L12, chloroplastic	RPL12	TEFDVVIDEVPSNAR	S128	Phospho (STY);	317500	364483	295910	338348	318312	304645
P24929	50S ribosomal protein L12, chloroplastic	RPL12	VVQLGDEISNLTLADAQK	S69	Phospho (STY);	0	0	0	0	37158	0
A0A1S3XSR0	50S ribosomal protein L15, chloroplastic-like	LOC107768370	LEAAGCSLTVLPGR	S224	Phospho (STY);	0	43793.2	0	0	0	0
A0A1S3XSR6	probable 6-phosphogluconolactonase 5, chloroplastic	LOC107768137	GSFSVVVSGGSLIK	S123	Phospho (STY);	0	0	0	38609.2	0	0
A0A1S3XST3	uncharacterized protein LOC107768333	LOC107768333	KPEILLVSK	S428	Phospho (STY);Phospho (STY);Phospho (STY);	0	0	1.07923e+06	0	0	0
A0A1S3XST3	uncharacterized protein LOC107768333	LOC107768333	VAATATVVSNANTPSK	S411	Phospho (STY);Phospho (STY);	116460	84699.4	0	82557.5	60726.1	0
A0A1S3XST8	1-phosphatidylinositol 4-kinase	LOC107768401	SANEQLPVSSSFLK	S591	Phospho (STY);	0	181973	213790	0	0	144058
A0A1S3XST8	1-phosphatidylinositol 4-kinase	LOC107768401	SSSTPCLSPTGR	S125	Phospho (STY);	224910	0	196868	0	0	0
A0A1S3XST8	1-phosphatidylinositol 4-kinase	LOC107768401	SSSTPCLSPTGR	S130	Phospho (STY);Phospho (STY);	616170	0	0	0	320745	0
A0A1S4DEV3	pumilio homolog 4-like	LOC107828985	TLSPEFVSQK	S385	Phospho (STY);Phospho (STY);	70047	0	0	0	0	0
A0A1S3XT25	Non-specific serine/threonine protein kinase	LOC107768483	FEEVTYHSNSPR	S497	Phospho (STY);	26258	46685.3	0	0	0	18229.9
A0A1S4B144	protein indeterminate-domain 2-like isoform X4	LOC107803444	NLPGNPDPEAEVIALSPK	S48	Phospho (STY);	2239500	2.35927e+06	2.27916e+06	2.4147e+06	2.37859e+06	1.90641e+06
A0A1S3XYK1	vacuolar amino acid transporter 1-like	LOC107770046	LGSSFLASSLTR	S97	Phospho (STY);	110230	88936.2	88317.2	42969.9	69079.6	0
A0A1S3XTC5	uncharacterized protein LOC107768592 isoform X1	LOC107768592	SGSFAYENASGIGPR	S100	Phospho (STY);	1407400	1.72088e+06	0	362151	0	0
A0A1S3XTD5	K(+) efflux antiporter 2, chloroplastic-like	LOC107768522	ISDESDEEDR	S441	Phospho (STY);Phospho (STY);Phospho (STY)	3662200	4.2023e+06	3.94963e+06	1.00579e+06	1.04176e+06	1.40048e+06
A0A1S3XTD5	K(+) efflux antiporter 2, chloroplastic-like	LOC107768522	LVLDSSKDSDSDTEKPK	S456	Phospho (STY);Phospho (STY);	3529900	4.33192e+06	4.24363e+06	0	0	2.75233e+06
A0A1S3XTD5	K(+) efflux antiporter 2, chloroplastic-like	LOC107768522	NSVDSVIEIDR	S407	Phospho (STY);Phospho (STY);	52564	0	0	0	0	0
A0A1S3XTD8	serine/threonine-protein phosphatase 6 regulatory subunit 3-like isoform X3	LOC107768579	TRESDEEDVHDR	S376	Phospho (STY);	422220	0	469401	0	464756	0
U3PLK3	Leucine aminopeptidase	lap2	IALVGLGSSVSSTAAYR	S109	Phospho (STY);	0	0	0	0	112252	0
U3PLK3	Leucine aminopeptidase	lap2	IALVGLGSSVSSTAAYR	S110	Phospho (STY);	68954	0	0	0	67630	0
A0A1S3XTG9	uncharacterized protein LOC107768576	LOC107768576	SDVNVQTSPVR	S156	Phospho (STY);	1040100	1.11248e+06	0	0	995041	825388
A0A1S3XTG9	uncharacterized protein LOC107768576	LOC107768576	VNKPPINLVEAGETGKSPK	S229	Phospho (STY);	0	0	0	43595	0	0
A0A1S3XTN5	serine/threonine-protein kinase STY17-like isoform X3	LOC107768679	AMEPSSPK	S18	Oxidation (M);Phospho (STY);	0	1.33203e+06	970076	0	0	0
A0A1S3XTN9	probable serine/threonine protein kinase IREH1	LOC107768627	DIQHAVGSPDGAK	S633	Phospho (STY);	0	0	0	241133	0	254328
A0A1S3XTN9	probable serine/threonine protein kinase IREH1	LOC107768627	SLGSNSPIR	S33	Phospho (STY);	184070	224759	0	0	0	0
A0A1S3XTN9	probable serine/threonine protein kinase IREH1	LOC107768627	VSNSSVTEESELLSPK	S652	Phospho (STY);	306960	356444	0	0	401117	370248
A0A1S3ZF18	CASP-like protein	LOC107786110	SYLGIGVSPGNVPIHHR	S9	Phospho (STY);	0	0	0	0	0	48122.8
A0A1S3XTT6	SART-1 family protein DOT2-like	LOC107768479	INDEESDDEEK	S347	Phospho (STY);	383120	336163	264850	214492	319007	208787
A0A1S3XTT6	SART-1 family protein DOT2-like	LOC107768479	NSDTPSLSVER	S845	Phospho (STY);	0	0	0	101134	0	0
A0A1S3XTT6	SART-1 family protein DOT2-like	LOC107768479	VDDEDSDYQDVAK	S250	Phospho (STY);	251910	0	169809	90062.4	182598	0
A0A1S4A4W4	Anaphase-promoting complex subunit 10	LOC107793737	ADSSEGEEEGK	S5	Phospho (STY);	0	0	27829.5	0	0	0
A0A1S4BWY5	calcium-binding allergen Ole e 8-like	LOC107812761	ALGSDTSPDEVER	S44	Phospho (STY);	0	141491	0	0	0	129524
A0A1S3XU21	serine/threonine-protein kinase EDR1-like isoform X3	LOC107768748	FAESTTAGNESPSSSNSEQQIK	S423	Phospho (STY);	58282	0	0	0	0	0
A0A1S3XU21	serine/threonine-protein kinase EDR1-like isoform X3	LOC107768748	HSTFLSSR	S892	Phospho (STY);Phospho (STY);Phospho (STY);Oxidation (M);	0	533219	0	657537	0	0
A0A1S3XU22	plastoglobulin-1, chloroplastic-like isoform X2	LOC107768802	TTGFVDEWGEKSELESEPVTK	S76	Phospho (STY);	138930	0	0	0	0	0
A0A1S3XU32	BAG family molecular chaperone regulator 7-like	LOC107768598	ESSFLSPK	S27	Phospho (STY);	0	0	0	308235	392902	260067
A0A1S3XU32	BAG family molecular chaperone regulator 7-like	LOC107768598	VGLGTELQSLSDR	S103	Phospho (STY);	0	0	0	0	64435.3	0
A0A1S3XU32	BAG family molecular chaperone regulator 7-like	LOC107768598	VGLGTELQSLSDR	S105	Phospho (STY);	51721	0	0	0	0	0
A0A1S3XU32	BAG family molecular chaperone regulator 7-like	LOC107768598	YTWTAEIKSPEK	S140	Phospho (STY);	262840	182182	0	0	227175	0
A0A1S3XU39	Secretory carrier-associated membrane protein	LOC107768768	LSPLPPEPADFYDR	S55	Phospho (STY);Phospho (STY)	0	0	671394	545478	0	517996
A0A1S3XU39	Secretory carrier-associated membrane protein	LOC107768768	NASIDIPLDSSADLK	S70	Phospho (STY);Phospho (STY);	354510	406745	339447	402523	556785	441347
A0A1S3XU44	Carbonic anhydrase	LOC107768773	LLSEKGELGPIAAAR	S82	Phospho (STY);	0	0	80680.2	0	0	0
A0A1S3XU44	Carbonic anhydrase	LOC107768773	TRYSGVGAAIEYAVLHLK	S189	Oxidation (M);Phospho (STY);	0	0	33544.7	0	0	0
A0A1S3XU44	Carbonic anhydrase	LOC107768773	VDQITAELQSSDGSKPFDPVEHMK	S104	Phospho (STY);Oxidation (M);	0	0	0	848792	659428	0
A0A1S4A416	14-3-3 protein 9-like	LOC107793523	DNLTLWTSDIPEDSEDAQK	S242	Phospho (STY);	0	244529	330572	218263	264580	331254
P50218	Isocitrate dehydrogenase [NADP]	-	DLALIIHGSK	S385	Phospho (STY);	0	50963.9	0	0	0	0
A0A1S3XUJ9	fructokinase-like 2, chloroplastic	LOC107768955	EIVESSFGDSISDTEGNVTDAEAVTEPESSAK	S132	Phospho (STY);Phospho (STY);	225130	0	0	0	0	0
A0A1S3XUJ9	fructokinase-like 2, chloroplastic	LOC107768955	ETVESTFEDSTSDVEGNVTDEEVLPTSR	S175	Phospho (STY);	169440	0	0	526468	422983	0
A0A1S4BLX2	uncharacterized protein LOC107809733	LOC107809733	SVSLPTPLK	S138	Phospho (STY);	548450	552308	540554	521080	0	410229
A0A1S4A2C6	uncharacterized protein LOC107792916 isoform X2	LOC107792916	DMGTEMTPIASQEPSR	S303	Oxidation (M);Phospho (STY);	49780	67977.7	0	0	58604.4	49837.6
A0A1S3XUQ1	zinc finger CCCH domain-containing protein 17-like	LOC107768786	DDEISREPSPGFDVLVDDELR	S265	Phospho (STY);Phospho (STY);	46883	0	0	0	0	0
A0A1S3XUQ1	zinc finger CCCH domain-containing protein 17-like	LOC107768786	EPSPGFDVLVDDELR	S269	Phospho (STY);Phospho (STY);	180890	80170.7	188526	154494	163780	93102.7
A0A1S3XUQ1	zinc finger CCCH domain-containing protein 17-like	LOC107768786	GRLSSERPQLSSYQGR	S465	Phospho (STY);	0	0	0	0	2.02401e+06	0
A0A1S3XUQ1	zinc finger CCCH domain-containing protein 17-like	LOC107768786	LAADHQSPLCR	S631	Phospho (STY);	884030	0	0	589968	0	0
A0A1S3XUQ1	zinc finger CCCH domain-containing protein 17-like	LOC107768786	NTDCVYFLASPLTCK	S38	Phospho (STY);	51511	0	0	0	0	0
A0A1S3XUQ9	uncharacterized protein LOC107768943	LOC107768943	NNSYSGSSYDGLGSPIR	S966	Phospho (STY);	319190	411746	256077	247126	287095	264199
A0A1S3ZTH3	Ribosomal protein	LOC107790274	FPSLVSHQESLESK	S142	Phospho (STY);	0	0	0	94300.1	0	0
A0A1S3ZTH3	Ribosomal protein	LOC107790274	YHAFLASESVIK	S112	Phospho (STY);	0	0	0	39922.9	0	0
A0A1S4CFG2	protein SRG1-like	LOC107818364	PADFSETVEIYSREIR	S175	Phospho (STY);Phospho (STY);Phospho (STY);Phospho (STY);	1718600	0	1.02999e+06	0	0	0
A0A1S3XUT6	30S ribosomal protein S1 homolog A-like	LOC107768976	EESLEQESSDTEDTEQEEEEVHSVEAESK	S147	Phospho (STY);	1558000	1.41726e+06	1.75287e+06	0	2.36631e+06	2.39473e+06
A0A1S4C7M6	uncharacterized protein LOC107815820 isoform X3	LOC107815820	QEIQPQISVLGMELGR	S20	Phospho (STY);	0	0	0	31993.3	0	0
A0A1S4CAC5	armadillo repeat-containing kinesin-like protein 1 isoform X7	LOC107816679	LLPVSSILLK	S1138	Phospho (STY);	15064	0	0	13340	0	0
A0A1S3XUX8	uncharacterized protein LOC107768861	LOC107768861	SFSSYPDLCEVSPR	S173	Phospho (STY);	0	0	117850	0	0	0
A0A1S3XUX8	uncharacterized protein LOC107768861	LOC107768861	SVDNFDALLHK	S358	Phospho (STY);	191560	201991	179298	0	362948	247394
A0A1S3XUY1	suppressor of glycerol defect protein 1-like	LOC107769025	TSMESSVDLQASPR	S114	Oxidation (M);Phospho (STY);	86545	99812.1	0	0	0	89630.9
A0A1S3XV30	Translation initiation factor IF-3	LOC107769135	SDDDEALDISSIR	S115	Phospho (STY);	376440	455790	361631	252047	0	316775
A0A1S3XV36	acyl-CoA-binding domain-containing protein 3-like isoform X2	LOC107768900	DEDSDDDWEGIER	S140	Phospho (STY);	0	0	0	38493.2	33185.8	0
A0A1S3XVL4	serine/threonine-protein phosphatase 4 regulatory subunit 2-like isoform X3	LOC107769224	GSPQPGMESVK	S3	Phospho (STY);Oxidation (M);	0	0	519223	0	0	516123
A0A1S3XVF7	mitogen-activated protein kinase kinase kinase NPK1-like	LOC107769015	QSNSPIASFSEIQR	S609	Phospho (STY);	0	0	0	0	95837.8	108997
A0A1S4BFC2	serine/threonine-protein kinase SRK2E-like isoform X2	LOC107807681	DIGSGNFGVAR	S31	Phospho (STY);	0	0	0	0	183374	0
A0A1S4D1Q9	glycine-rich RNA-binding protein RZ1C-like isoform X2	LOC107825054	MGSEDPDHGYGGGYLSGGR	S65	Oxidation (M);Phospho (STY);	0	0	0	254270	0	0
A0A1S3XVM7	splicing regulatory glutamine/lysine-rich protein 1-like	LOC107769304	EDVIGGSSASQELLR	S47	Phospho (STY);	0	0	0	0	125923	0
A0A1S3XVN6	probable polyol transporter 4 isoform X1	LOC107769308	MDSDAVEEDGVLCEEK	S19	Phospho (STY);	0	0	56160.1	0	0	69161
B8PY97	Protein-serine/threonine phosphatase	-	DQLNQLSLSR	S58	Phospho (STY);	0	362309	0	193974	471315	0
A0A1S3XVW1	protein SSUH2 homolog isoform X3	LOC107769317	AGSVIPTTSLAGSEVSVDEIR	S40	Phospho (STY);	65428	77349.3	0	210325	156653	176085
A0A1S3XVZ2	transcription factor bHLH13-like isoform X1	LOC107769417	DANASASDSPSSETQNR	S512	Phospho (STY);	14179	0	0	0	0	0
A0A1S3ZUJ5	probable serine/threonine protein kinase IRE4 isoform X2	LOC107790559	AHSYNDLK	S163	Phospho (STY);	0	0	0	39255.2	0	0
A0A1S4ATN8	CCT-eta	LOC107801176	TFSYAGFEQQPK	S224	Phospho (STY);	0	0	0	147946	0	0
A0A1S3XW67	uncharacterized protein LOC107769424 isoform X2	LOC107769424	LVFGYEGNSFK	S229	Phospho (STY);	0	564536	617253	579025	458105	771416
A0A1S3XW71	mucin-2-like	LOC107769481	EMNPISSPTR	S351	Oxidation (M);Phospho (STY);	0	0	1.3825e+06	840051	868272	0
A0A1S3XWD3	Phosphoglycerate mutase (2,3-diphosphoglycerate-independent)	LOC107769473	AHGNAVGLPTEDDMGNSEVGHNALGAGR	S81	Oxidation (M);Phospho (STY);	0	0	1.54069e+06	1.51597e+06	1.52771e+06	1.4346e+06
A0A1S3XWI5	Ethanolamine-phosphate cytidylyltransferase	LOC107769594	STGDSPSHASLQR	S194	Phospho (STY);	326200	289803	343550	390776	409773	490766
A0A1S3XX69	uncharacterized membrane protein At4g09580-like isoform X3	LOC107769596	VDMSCVAAELDSPTGK	S31	Phospho (STY);	147130	68044.4	0	0	81532.8	127120
A0A1S3XWJ3	Conserved oligomeric Golgi complex subunit 4	LOC107769525	GESDDGNTTLSEMDSSSLK	S10	Phospho (STY);	0	372443	0	389476	376934	351338
A0A1S3XX16	protein EMSY-LIKE 3-like isoform X2	LOC107769540	LGELSDGESDER	S391	Phospho (STY);	0	0	0	201257	271220	0
A0A1S4D0P0	transmembrane protein 87A-like	LOC107824596	YAYSDDGEEFDK	S457	Phospho (STY);	0	0	0	0	0	27015.9
H6UM40	Calcium-dependent protein kinase	CDPK13	VGSDLTESEIR	S366	Phospho (STY);	223500	0	210198	0	0	0
Q04126	23 kDa subunit of oxygen evolving system of photosystem II	oee2-B	VSPADAAYGEAANVFGK	S76	Phospho (STY);	0	0	0	2.69063e+06	0	2.95417e+06
A0A1S3XWV2	Exocyst subunit Exo70 family protein	LOC107769630	MESPEKNDAVAFESAEK	S3	Oxidation (M);Phospho (STY);	564140	0	0	0	0	0
A0A1S4DR31	transcriptional corepressor LEUNIG_HOMOLOG-like	LOC107832527	NDGSICSPVQSNSPK	S179	Phospho (STY);Phospho (STY);	0	0	0	86191.9	102442	287429
A0A1S4DR31	transcriptional corepressor LEUNIG_HOMOLOG-like	LOC107832527	NDGSICSPVQSNSPK	S185	Phospho (STY);Phospho (STY);	0	0	572659	0	0	126898
A0A1S3XX03	31 kDa ribonucleoprotein, chloroplastic	LOC107769683	LLHLSCTYSPCILSPK	S63	Phospho (STY);	0	0	0	0	0	84671.3
A0A1S3XX08	protein indeterminate-domain 2-like	LOC107769684	NLPGMPDPDAEVIALSPK	S56	Phospho (STY);	449540	449950	407907	0	458661	379764
A0A1S3XX32	uncharacterized protein LOC107769748 isoform X3	LOC107769748	NLSVQDR	S1085	Phospho (STY);Phospho (STY);Phospho (STY);	0	0	0	1.2708e+06	0	0
A0A1S3XX32	uncharacterized protein LOC107769748 isoform X3	LOC107769748	SMSLPVGGPGLK	S1107	Oxidation (M);Phospho (STY);	0	0	0	526776	0	0
A0A1S3XX47	RPM1-interacting protein 4-like	LOC107769717	SGGNTNSPPKGDPAYNK	S44	Phospho (STY);	369980	337551	272590	394218	306133	305631
A0A1S4B8C3	calvin cycle protein CP12-2, chloroplastic-like	LOC107805556	LSDLVADSVK	S66	Phospho (STY);	0	0	0	117178	0	89954.4
A0A1S4D1I5	BEL1-like homeodomain protein 7 isoform X2	LOC107824990	EEFGEAEAGSGASPDR	S375	Phospho (STY);	42108	0	34741.4	0	40177.8	0
A0A1S3XXB0	uncharacterized protein LOC107769833	LOC107769833	AASLPVELEQTSPR	S435	Phospho (STY);Phospho (STY);Phospho (STY);	0	129611	156228	0	125401	0
A0A1S3XXB0	uncharacterized protein LOC107769833	LOC107769833	AASLPVELEQTSPR	S444	Phospho (STY);Phospho (STY);	0	0	156228	0	125401	0
A0A1S4CY86	probable glutamyl endopeptidase, chloroplastic	LOC107823911	SSEDVYSDPGSPMSR	S353	Phospho (STY);Oxidation (M);	163010	181187	203425	209829	183907	186642
A0A1S3YE84	TLD domain-containing protein 2-like	LOC107775141	PLQSHSFTWR	S69	Phospho (STY);	185940	0	0	148452	0	0
A0A1S4BEY9	Histone H2A	LOC107807559	GDIGSASQEF	S139	Phospho (STY);	0	0	35469.8	0	0	0
A0A1S3XXN7	Glutamate-1-semialdehyde 2,1-aminomutase	LOC107769957	AGSGVATLGLPDSPGVPK	S63	Phospho (STY);	0	0	0	0	179863	0
A0A1S3XXR6	protein IQ-DOMAIN 14-like	LOC107769988	LAAASSALSPPR	S49	Phospho (STY);	0	0	0	0	402276	0
A0A1S4C201	heat shock 70 kDa protein 8-like	LOC107814250	AEQAYTVASDSETTGEEK	S10	Phospho (STY);	764160	861802	805870	988771	936431	938693
A0A1S4C9S6	synaptotagmin-5-like isoform X2	LOC107816669	INELGQEIINSSPSYALGR	S756	Phospho (STY);	490070	553512	619321	0	400016	487609
A0A1S4CB43	ribosomal RNA processing protein 1 homolog	LOC107816947	DENEEESGDETLR	S350	Phospho (STY);	0	0	189560	0	119874	0
A0A1S3XY03	Mechanosensitive ion channel protein	LOC107769999	FGEQSVPIDANMFNEQAAEPSASSPNR	S119	Oxidation (M);Phospho (STY);	286160	0	317639	207964	358312	0
A0A1S3XY03	Mechanosensitive ion channel protein	LOC107769999	PTVQVSDSSPEIAR	S54	Phospho (STY);	121570	143559	0	0	0	0
A0A1S3XY03	Mechanosensitive ion channel protein	LOC107769999	SNSAASQFSFR	S374	Phospho (STY);Phospho (STY);	108010	0	97597.4	63100.6	127116	94159.6
A0A1S3XY03	Mechanosensitive ion channel protein	LOC107769999	SNSAASQFSFR	S380	Phospho (STY);Phospho (STY);	108010	0	97597.4	63100.6	127116	94159.6
A0A1S4B984	zinc finger CCCH domain-containing protein 25-like	LOC107805859	YDDVGNSGEDTER	S274	Phospho (STY);	0	37066.2	35241.4	82429.5	95025.5	86845.9
A0A1S3XY49	probable receptor-like protein kinase At5g15080	LOC107770104	NFRPESLLGEGGFGCVFK	S115	Phospho (STY);	33713	0	34139	0	0	39716.8
A0A1S3XY49	probable receptor-like protein kinase At5g15080	LOC107770104	TQGSFSR	S430	Phospho (STY);	0	0	88203.5	51122.8	0	0
A0A1S4BJS5	uncharacterized protein LOC107808985	LOC107808985	NPSSLDEDLEEMGSSSTGK	S28	Phospho (STY);	0	0	0	153840	0	0
A0A1S4DQM5	inositol transporter 1-like	LOC107832142	TIVSLPGSSGYLDVSNR	S9	Phospho (STY);	0	999915	836464	1.13269e+06	1.63501e+06	1.24417e+06
A0A1S4DQM5	inositol transporter 1-like	LOC107832142	TIVSLPGSSGYLDVSNR	S10	Phospho (STY);	766770	895502	0	795015	1258300	883702
A0A1S4AX91	probable inactive receptor kinase At5g58300	LOC107802339	EEFGSGVQEAEK	S329	Phospho (STY);	0	0	0	0	0	152023
A0A1S3XYM2	uncharacterized protein LOC107770061	LOC107770061	ISSPGDDPEDVK	S171	Phospho (STY);	0	0	0	552166	0	0
A0A1S3XYM2	uncharacterized protein LOC107770061	LOC107770061	NQVFLEGYVENSDEDELGR	S89	Phospho (STY);Phospho (STY);Phospho (STY);	0	0	316264	0	776950	0
A0A1S3XYM2	uncharacterized protein LOC107770061	LOC107770061	TKSLTDDDLEELK	S99	Phospho (STY);Phospho (STY);	252830	0	217188	0	0	388328
A0A1S3XYP9	nascent polypeptide-associated complex subunit alpha-like protein 2	LOC107770281	SDVSPSTAAAEADEEEEVDETGVEPR	S150	Phospho (STY);	345100	0	325253	331938	0	0
A0A1S3XYR2	la-related protein 1A-like	LOC107770309	SSPLSPVEHLVGK	S401	Phospho (STY);	0	808280	0	0	0	0
A0A1S3XYU0	eukaryotic initiation factor 4A-3	LOC107770285	MDAAATGSVIPANR	S8	Phospho (STY);	0	0	0	0	37331.8	0
A0A1S3XYV0	uncharacterized protein LOC107770296	LOC107770296	DVEGSSVGHLGSR	S439	Phospho (STY);	0	0	0	102057	0	0
A0A1S3XYV0	uncharacterized protein LOC107770296	LOC107770296	DVEGSSVGHLGSR	S440	Phospho (STY);	47102	0	0	0	89188.8	0
A0A1S3XYV0	uncharacterized protein LOC107770296	LOC107770296	INHQTEIDEVQGTDDSTAENLGSPPSR	S317	Phospho (STY);	2993200	2.88166e+06	3.61074e+06	4.03744e+06	3.94083e+06	3.36228e+06
Q9ZRC3	PK11-C5	PK11-C5	SGLLHSQPK	S155	Phospho (STY);Phospho (STY);	0	0	0	518144	0	0
A0A1S4BSS1	uncharacterized protein LOC107811485	LOC107811485	FGSYVDDSGYDSMK	S1105	Phospho (STY);Oxidation (M);	0	0	0	50934.3	0	0
A0A1S4BSS1	uncharacterized protein LOC107811485	LOC107811485	VNASASFGYR	S199	Phospho (STY);	0	0	0	42360.7	0	0
A0A1S3XZ05	MAP3K epsilon protein kinase 1-like	LOC107770294	ENTNLESLPR	S1002	Phospho (STY);	0	0	0	61651	56130.4	49783.4
A0A1S3XZ05	MAP3K epsilon protein kinase 1-like	LOC107770294	ESCSVLASPEVSEISK	S330	Phospho (STY);Phospho (STY);	99823	0	99872.6	0	0	88579.6
A0A1S3XZ05	MAP3K epsilon protein kinase 1-like	LOC107770294	HFSGQLEYVHNLPGLEK	S947	Phospho (STY);	0	1.22247e+06	1.49012e+06	1.01869e+06	1.19005e+06	0
A0A1S3XZ05	MAP3K epsilon protein kinase 1-like	LOC107770294	NIEEDGSADTDASNEDDK	S305	Phospho (STY);Phospho (STY);	0	0	0	64406.3	0	52363.4
A0A1S3XZ05	MAP3K epsilon protein kinase 1-like	LOC107770294	SEEVDGSTSNHLEGR	S347	Phospho (STY);	0	0	0	0	0	106129
A0A1S3XZ05	MAP3K epsilon protein kinase 1-like	LOC107770294	VGGAASNDGIASTSGLASQTASGVLSGSGVLNAR	S1042	Phospho (STY);	58486	64660	60790	0	0	0
A0A1S3XZ08	putative quinone-oxidoreductase homolog, chloroplastic	LOC107770378	NILVTAASGGVGHYAVQLAK	S165	Phospho (STY);	202530	0	0	250966	281417	322037
O82444	Peroxin-5 (Fragment)	PEX5	EQHGSVNDEWVNEFSK	S207	Phospho (STY);	0	0	0	44514.8	0	53805.8
A0A1S3XZ83	uncharacterized protein LOC107770417 isoform X6	LOC107770417	IVQEISLVSPLITDK	S926	Phospho (STY);	0	0	0	0	0	20974
A0A1S3XZS2	uncharacterized protein LOC107770418 isoform X2	LOC107770418	ASSTLSPGHR	S127	Phospho (STY);	45690	0	0	0	0	0
A0A1S3XZ84	protein CROWDED NUCLEI 1-like	LOC107770458	FWTGWSLSPR	S15	Phospho (STY);	0	65613.1	78535.7	0	0	0
A0A1S4BLH7	uncharacterized protein LOC107809544	LOC107809544	IHYSPILR	S34	Phospho (STY);	264520	219077	193913	269420	296771	284738
A0A1S3YDY5	uncharacterized protein LOC107775164	LOC107775164	SFSSLGLSGNK	S290	Phospho (STY);	0	0	104360	0	0	0
A0A1S3XZK3	membrane steroid-binding protein 2-like	LOC107770471	PSEDGPSESVAETVDKSDDDAEK	S219	Phospho (STY);	1295300	0	0	1.49415e+06	0	1.53419e+06
A0A1S3XZL9	1-phosphatidylinositol-3-phosphate 5-kinase	LOC107770585	IFSVASPHLSSTGSLDLTR	S1246	Phospho (STY);	0	0	0	348062	0	191239
A0A1S4D298	eukaryotic peptide chain release factor subunit 1-3-like isoform X1	LOC107825127	SFDEPSDEGEYFEDSD	S427	Phospho (STY);Phospho (STY);	83465	0	0	90460.3	0	0
A0A1S4D298	eukaryotic peptide chain release factor subunit 1-3-like isoform X1	LOC107825127	SFDEPSDEGEYFEDSD	S436	Phospho (STY);Phospho (STY);	83465	0	0	90460.3	0	0
A0A1S3XZS4	protein MEI2-like 4	LOC107770545	ASHSLPR	S103	Phospho (STY);	0	0	0	0	170581	0
A0A1S3Z0D3	uncharacterized protein LOC107781681 isoform X2	LOC107781681	LEDSPHYGNR	S478	Phospho (STY);	224230	236830	0	0	160280	192137
A0A1S3XZY6	uncharacterized protein LOC107770488	LOC107770488	QESGEFLASSLMK	S399	Phospho (STY);	135970	0	0	128211	148264	145299
A0A1S3Y015	E3 ubiquitin-protein ligase ATL42-like	LOC107770747	FSIGSISFK	S217	Phospho (STY);	18556	0	32341.2	0	0	0
A0A1S3Y028	uncharacterized protein ycf45-like	LOC107770606	FESDEEDEDHPNSK	S511	Phospho (STY);	152600	191085	189970	65912.4	0	99824.8
A0A1S4C3H7	Histone deacetylase	LOC107814744	GGNSGSVMIDGGQIK	S469	Phospho (STY);	0	0	0	1.43342e+06	0	0
A0A1S4C3H7	Histone deacetylase	LOC107814744	WDPDSDTNDEDR	S416	Phospho (STY);	0	697072	557498	0	598536	0
A0A1S3Y035	ribulose bisphosphate carboxylase/oxygenase activase, chloroplastic-like	LOC107770767	LSEQSSWEAK	S66	Phospho (STY);	0	0	0	0	298995	438799
A0A1S3Y0C9	1-aminocyclopropane-1-carboxylate oxidase homolog	LOC107770851	IFIHPEALENPSSPK	S59	Phospho (STY);	1291900	1.32536e+06	1.26499e+06	1.83288e+06	1.57847e+06	2.97942e+06
A0A1S3Y0D6	auxilin-related protein 2-like	LOC107770755	YSSSSSYNQYSESPK	S445	Phospho (STY);	0	0	71035.1	0	44180.1	0
A0A1S4DLJ6	BSD domain-containing protein 1-like	LOC107831064	DSILVNDSDSELSENSTSR	S145	Phospho (STY);	539850	453184	454888	348359	0	327000
A0A1S4DLJ6	BSD domain-containing protein 1-like	LOC107831064	TSSLEQNLNLDAK	S163	Phospho (STY);Phospho (STY);	571860	0	436693	460299	509172	404524
A0A1S3YXU7	peptidyl-prolyl cis-trans isomerase CYP71-like	LOC107780916	DVFNEKPSADELLAVSDIGK	S452	Phospho (STY);	71312	105540	0	0	0	0
A0A1S3Y0J3	protein NETWORKED 4A-like	LOC107770905	ISDEENATEEEPQVLDPESK	S291	Phospho (STY);	0	0	0	0	0	282057
A0A1S3Y0Y4	casein kinase I-like isoform X1	LOC107770829	SFELLTIGTGR	S478	Phospho (STY);	49327	8555.4	43971.6	0	56974	52493
A0A1S3Y0Y4	casein kinase I-like isoform X1	LOC107770829	LPVNPGPSAER	S343	Phospho (STY);	0	0	0	0	128055	0
A0A1S4C4Q9	Glucose-6-phosphate 1-epimerase	LOC107815055	QELSAVPSSYCSGQLDPK	S304	Phospho (STY);	874160	0	890286	0	221648	0
A0A1S3Y0P7	uncharacterized protein LOC107770978	LOC107770978	KEQSQVELEIR	S62	Phospho (STY);	288320	289057	0	0	377490	372774
A0A1S3ZLX0	chlorophyllide a oxygenase, chloroplastic-like	LOC107788114	TLSVSGPVQDYSSR	S200	Phospho (STY);	0	0	0	0	360294	0
A0A1S3Y0T4	elongation factor 2	LOC107770769	FSVSPVVR	S486	Phospho (STY);	336830	0	332697	0	0	0
A0A1S3Y0T4	elongation factor 2	LOC107770769	QAVTPLSEFEDKL	S837	Phospho (STY);	0	0	41091.9	0	0	0
A5A2F9	Phosphoinositide phospholipase C	LOC107804925	RLSLSEQALEK	S353	Phospho (STY);	0	338847	0	0	0	0
A0A1S4AXS1	uncharacterized protein LOC107802475	LOC107802475	AEELGFTLSSIEK	S101	Phospho (STY);	0	34326	0	52876	0	52693.6
A0A1S3Y0X2	rop guanine nucleotide exchange factor 1-like	LOC107770816	LWSYAGNLSAR	S565	Phospho (STY);	32444	0	0	37068.4	0	0
A0A1S3Y0Y1	60S acidic ribosomal protein P2A-like	LOC107771057	EESDDDMGFSLFD	S102	Phospho (STY);Oxidation (M);	2118600	3.63723e+06	0	0	1.45795e+06	0
A0A1S3Y100	Chlorophyll a-b binding protein, chloroplastic	LOC107770844	AKPVSSGSPWYGPDR	S46	Phospho (STY);	187130	0	0	0	0	0
A0A1S3Y100	Chlorophyll a-b binding protein, chloroplastic	LOC107770844	AKPVSSGSPWYGPDR	S47	Phospho (STY);	280740	361956	0	0	0	0
A0A1S3Y100	Chlorophyll a-b binding protein, chloroplastic	LOC107770844	AKPVSSGSPWYGPDR	S49	Phospho (STY);	3958600	3.12584e+06	2.99069e+06	5.46937e+06	3.57385e+06	2.71056e+06
A0A1S3Y124	60S acidic ribosomal protein P2-1-like	LOC107770879	KEEKEESDDDMGFSLFD	S103	Phospho (STY);Oxidation (M);	15021000	1.33256e+07	1.52512e+07	1.72503e+07	1.77905e+07	1.69416e+07
A0A1S3Y124	60S acidic ribosomal protein P2-1-like	LOC107770879	LASVPCGGGGGVAVAAPAGGSAAAAPAAEEK	S82	Phospho (STY);	163940	0	0	0	0	0
A0A1S3Y143	uncharacterized protein LOC107770903	LOC107770903	ELSLIDEEFTSYSDQR	S860	Phospho (STY);	0	0	0	0	98063.7	0
A0A1S3Y179	uncharacterized protein LOC107771036	LOC107771036	FLNFGTLGSPSAK	S67	Phospho (STY);	781660	766226	743956	603393	623206	571691
A0A1S3Y179	uncharacterized protein LOC107771036	LOC107771036	RFSFASDEGR	S315	Phospho (STY);	0	0	0	1.35792e+06	0	0
A0A1S3Y179	uncharacterized protein LOC107771036	LOC107771036	STQGSPNSSPPPIVK	S496	Phospho (STY);Phospho (STY);	0	0	170172	0	250664	0
A0A1S4BHM7	splicing factor 3B subunit 2-like	LOC107808380	FTFTDAAGSEENEK	S121	Phospho (STY);	162760	169718	121930	0	186827	0
A0A1S3Y185	Cellulose synthase	LOC107771167	HIHPLTYPTDANQSPNIR	S186	Phospho (STY);	209650	0	253179	128410	0	0
A0A1S3Y185	Cellulose synthase	LOC107771167	MLSWHATYGR	S114	Phospho (STY);	0	0	0	1.35365e+06	0	1.16574e+06
A0A1S3Y185	Cellulose synthase	LOC107771167	NVVPLTTSHPR	S229	Phospho (STY);	0	0	550236	0	0	0
A0A1S3Y185	Cellulose synthase	LOC107771167	SLLMSQMSLEK	S724	Phospho (STY);	0	0	95556.4	0	0	0
A0A1S3Y195	calmodulin-binding protein 60 B-like isoform X2	LOC107771176	LCSSLEPILR	S46	Phospho (STY);	278930	81634.5	244724	219880	0	496992
A0A1S3Y1B7	putative transcription elongation factor SPT5 homolog 1	LOC107770981	DNWEEGNPASWGSSPQYQPSSPR	S706	Phospho (STY);	531530	443077	455070	476263	628432	0
A0A1S3Y1C3	uncharacterized protein LOC107771089	LOC107771089	LLPVGSR	S1016	Phospho (STY);Phospho (STY);	313020	0	0	0	0	0
A0A1S3Y1C3	uncharacterized protein LOC107771089	LOC107771089	LPSAASEAELTSGVK	S1024	Phospho (STY);Phospho (STY);	0	0	0	990170	786672	0
A0A1S4AJI4	ATP-dependent Clp protease ATP-binding subunit ClpA homolog CD4B, chloroplastic-like	LOC107798347	MVGESNEAVGASVGGGTSGQK	S242	Oxidation (M);Phospho (STY);Oxidation (M);	0	0	0	82934.5	0	0
A0A1S3Y1U4	acyl-CoA-binding domain-containing protein 4 isoform X2	LOC107771151	ILQSPAAEAAAASVR	S248	Phospho (STY);	642080	621646	0	0	288300	0
A0A1S3Y1J2	BAG family molecular chaperone regulator 8, chloroplastic-like	LOC107771266	FVATVNESEEEEEEEEHLK	S281	Phospho (STY);	361530	257582	281272	214651	0	0
A0A1S3Y1M6	probable ADP-ribosylation factor GTPase-activating protein AGD8	LOC107771184	AEMEASVSLQK	S330	Phospho (STY);Phospho (STY);	0	0	51205.2	0	0	0
A0A1S3Y1M6	probable ADP-ribosylation factor GTPase-activating protein AGD8	LOC107771184	AISSAQFFGDK	S312	Phospho (STY);	0	0	77799.3	174497	0	0
A0A1S3Y1M6	probable ADP-ribosylation factor GTPase-activating protein AGD8	LOC107771184	EETPASPK	S169	Phospho (STY);	724280	962745	789414	0	832455	0
A0A1S3Y1M6	probable ADP-ribosylation factor GTPase-activating protein AGD8	LOC107771184	FSGSSAISSADLFGNDDR	S341	Phospho (STY);Phospho (STY);	115300	0	0	0	0	0
A0A1S3Y1M6	probable ADP-ribosylation factor GTPase-activating protein AGD8	LOC107771184	VLNHVSPPMSSSFFSDYGMDSGFTK	S265	Phospho (STY);Oxidation (M);Oxidation (M);	0	0	0	142400	0	0
A0A1S3Y1P3	coiled-coil domain-containing protein SCD2-like	LOC107771219	MTAESEASP	S567	Oxidation (M);Phospho (STY);	107540	120930	126612	0	0	141599
A0A1S3Y1P3	coiled-coil domain-containing protein SCD2-like	LOC107771219	TGSPVYAR	S8	Phospho (STY);Phospho (STY);	0	0	0	0	261162	0
A0A1S3Y1R7	putative UPF0481 protein At3g02645	LOC107771332	DKSLNQIFDER	S46	Phospho (STY);	77386	0	0	0	0	59049
A0A1S3YLM2	UDP-glucose 6-dehydrogenase	LOC107777397	FDWDHPLHLQPMSPTTK	S393	Oxidation (M);Phospho (STY);	14814000	1.22071e+07	0	1.84231e+07	1.559e+07	1.42485e+07
A0A1S3ZF99	mitosis inhibitor protein kinase wee1-like	LOC107786036	DILESPHAPEGEK	S149	Phospho (STY);	23765	0	0	0	0	0
A0A1S4AF88	receptor-like protein kinase HERK 1	LOC107797020	GSFGYLDPEYFR	S661	Phospho (STY);Phospho (STY);	138400	147631	105736	199044	0	224019
A0A1S4AF88	receptor-like protein kinase HERK 1	LOC107797020	IESPNLDDLSGVSMSR	S814	Phospho (STY);Phospho (STY);Oxidation (M);	1229700	1.36516e+06	1.16725e+06	996857	1.05177e+06	1.0316e+06
A0A1S4AF88	receptor-like protein kinase HERK 1	LOC107797020	IESPNLDDLSGVSMSR	S821	Phospho (STY);Phospho (STY);	63982	0	0	0	0	0
A0A1S4AF88	receptor-like protein kinase HERK 1	LOC107797020	IESPNLDDLSGVSMSR	S824	Phospho (STY);Phospho (STY);Oxidation (M);Phospho (STY);	0	0	233507	389367	379240	301310
A0A1S4AF88	receptor-like protein kinase HERK 1	LOC107797020	TGPELDQTHVSTAVK	S655	Phospho (STY);Phospho (STY);	0	301089	0	203668	322611	0
A0A1S4AF88	receptor-like protein kinase HERK 1	LOC107797020	VFSQLVK	S830	Phospho (STY);Phospho (STY);Oxidation (M);Phospho (STY);	0	0	0	371984	0	0
A0A1S3Y299	C2 domain-containing protein At1g53590-like isoform X2	LOC107771419	DNHAFGQTSSFK	S644	Phospho (STY);	256170	233309	0	0	217639	0
A0A1S3Y299	C2 domain-containing protein At1g53590-like isoform X2	LOC107771419	ISSLFHR	S452	Phospho (STY);	499850	0	406793	0	0	0
A0A1S3Y2K0	Glucosidase 2 subunit beta	LOC107771368	IGLLEDSPSIK	S253	Phospho (STY);	0	0	0	54560.8	50376	43151
A0A1S3Y2B4	nuclear pore complex protein NUP50A-like	LOC107771430	GTTTGSLKTPENSPK	S442	Phospho (STY);Phospho (STY);	1312200	1.5076e+06	1.44977e+06	828155	819871	560014
A0A1S3Y2D3	Pectinesterase	LOC107771445	MDTIKSFK	S6	Phospho (STY);	0	55895.9	0	0	113841	0
A0A1S3Y2F2	uncharacterized zinc finger protein At4g06634-like	LOC107771519	NAQSNADNEMDEGSDQDAYAAK	S278	Phospho (STY);	138140	0	0	0	0	0
A0A1S4B8R9	Non-specific serine/threonine protein kinase	LOC107805682	LIHVSGQGDR	S928	Phospho (STY);	0	0	0	0	0	229248
A0A1S4CBE0	Non-specific serine/threonine protein kinase	LOC107817187	LASIDSFDSK	S374	Phospho (STY);	0	283414	0	0	212390	0
A0A1S4CBE0	Non-specific serine/threonine protein kinase	LOC107817187	LASIDSFDSK	S377	Phospho (STY);	91486	97100.6	0	0	129700	0
A0A1S3Y2J0	villin-4-like	LOC107771362	SPAFNALAATFENPNAR	S785	Phospho (STY);	1304000	0	1.67536e+06	0	1.07641e+06	664989
A0A1S3Y2J0	villin-4-like	LOC107771362	NLSTPPPMVR	S804	Phospho (STY);	2681200	3.02398e+06	2.02936e+06	1.41288e+06	1.83826e+06	1.7018e+06
A0A1S3Y2J0	villin-4-like	LOC107771362	SAAIAALTASFDKPLPAK	S838	Phospho (STY);	75647	84139.1	91093.5	94006.4	103517	0
A0A1S3Y2J0	villin-4-like	LOC107771362	SIDTVPTR	S248	Phospho (STY);	0	0	0	117575	0	0
A0A1S4DHD5	uncharacterized protein At4g06598-like	LOC107829722	DASPNAKPHLR	S163	Phospho (STY);	0	0	0	109429	125030	0
A0A1S3ZQH2	protein argonaute 1-like	LOC107789474	FYMEPETSDGGSVTSGAAAGR	S950	Phospho (STY);	724700	0	709385	442142	0	0
A0A1S4ANC7	ELMO domain-containing protein C-like isoform X2	LOC107799602	ESDARPSFDLTPAQEECLLR	S38	Phospho (STY);	0	0	162410	150784	0	146152
Q53HY5	Uncharacterized protein c406	c406	VVDTQSIGSAYDR	S63	Phospho (STY);	121180	0	128817	0	0	127375
Q53HY5	Uncharacterized protein c406	c406	YLQSSQLSSLSVGEANNYK	S81	Phospho (STY);	98126	79331.5	0	0	0	0
A0A1S3Y357	stem-specific protein TSJT1-like	LOC107771538	RGSAANWAGATAVEGD	S242	Phospho (STY);	151570	0	0	0	0	0
A0A1S3Y381	stress protein DDR48-like	LOC107771681	SGYGDSGYENK	S114	Phospho (STY);	220680	242853	222211	0	0	0
A0A1S3Y381	stress protein DDR48-like	LOC107771681	SGYGDVPSETTYGEK	S147	Phospho (STY);Phospho (STY);	231290	0	255304	400588	0	0
A0A1S3Y381	stress protein DDR48-like	LOC107771681	SGYGDVPSETTYGEK	S154	Phospho (STY);	0	124689	0	0	0	0
A0A1S3Y381	stress protein DDR48-like	LOC107771681	TSDGDSGYENK	S93	Phospho (STY);Phospho (STY);	151820	0	0	0	190280	0
A0A1S3Y381	stress protein DDR48-like	LOC107771681	TSYGESGYENK	S137	Phospho (STY);Phospho (STY);	0	0	0	0	0	184892
A0A1S3Y3A2	eukaryotic translation initiation factor-like	LOC107771688	LLPQGSGGFVSGR	S547	Phospho (STY);Phospho (STY);	435470	0	434170	0	636230	657146
A0A1S3Y3A2	eukaryotic translation initiation factor-like	LOC107771688	SPSLNPR	S537	Phospho (STY);Phospho (STY);	0	0	0	1.76968e+06	1.46699e+06	0
A0A1S3Y3A2	eukaryotic translation initiation factor-like	LOC107771688	TQISPNR	S165	Phospho (STY);	0	0	1.16793e+06	0	495464	0
A0A1S3Y3I4	aquaporin AQPAn.G-like isoform X2	LOC107771761	ASNTSHVLGDEESQLSGGSNR	S20	Phospho (STY);	0	0	0	0	135459	0
A0A1S4CHJ0	uncharacterized protein LOC107819107	LOC107819107	SDSSDDDDDFILSPK	S191	Phospho (STY);	0	82591.5	0	0	0	0
A0A1S3Y3R2	uncharacterized protein LOC107771845 isoform X4	LOC107771845	TASLDQDSAGTGDGQK	S537	Phospho (STY);	0	24255.2	0	74057.4	0	0
A0A1S3Y3J6	binding partner of ACD11 1-like	LOC107771769	NSASGYVPIHAFSESPK	S258	Phospho (STY);Phospho (STY);	494770	422181	498619	530298	403527	759485
A0A1S3Y3J6	binding partner of ACD11 1-like	LOC107771769	TEEPANPSSPK	S272	Phospho (STY);Phospho (STY);	3378500	0	3.71984e+06	3.14208e+06	0	4.14084e+06
A0A1S4CKI1	protein ABHD17C-like	LOC107820050	STDCFEGPR	S284	Phospho (STY);	80415	0	63660.7	0	0	0
A0A1S4AAQ6	probable L-type lectin-domain containing receptor kinase S.5	LOC107795524	SQSNILGALK	S324	Phospho (STY);	0	401011	0	279481	378660	348824
A0A1S3Y3W7	methyl-CpG-binding domain-containing protein 11-like	LOC107771897	VEDAPSEETQVEK	S198	Phospho (STY);	571550	724749	533633	577606	652731	517331
A0A1S3Y3X3	uncharacterized protein LOC107771902	LOC107771902	SWSLNDPEFQR	S68	Phospho (STY);	805930	798120	668871	555718	680251	491552
A0A1S3Y418	protein EMSY-LIKE 3-like isoform X2	LOC107771941	NMGNQPVHEQLPSPTVSGSR	S87	Oxidation (M);Phospho (STY);	184710	205827	0	155933	219180	0
A0A1S4BWZ8	WEB family protein At2g38370-like	LOC107812768	TTSDLADIR	S188	Phospho (STY);	0	0	72626.2	76765.1	0	0
A0A1S3Y478	Coatomer subunit alpha	LOC107771989	GWSESASPNVR	S987	Phospho (STY);	0	0	134488	161787	173606	157662
A8UDT4	ACS5 (Fragment)	-	LEISLSFR	S448	Phospho (STY);	0	0	0	0	0	40815.7
A8UDT4	ACS5 (Fragment)	-	LEISLSFR	S450	Phospho (STY);	0	0	0	0	41161.6	0
A0A1S3Y4F0	testis-expressed sequence 2 protein-like isoform X2	LOC107772136	GTFISTSDHEER	S259	Phospho (STY);Phospho (STY);	0	0	45603.6	0	41250.8	41021.8
A0A1S3Y4F0	testis-expressed sequence 2 protein-like isoform X2	LOC107772136	SLDPQALLSVPTHSPDTGSTTSNAEGK	S670	Phospho (STY);	375020	0	393929	520832	454038	338632
A0A1S3Y4F0	testis-expressed sequence 2 protein-like isoform X2	LOC107772136	STEENIECKSPSR	S762	Phospho (STY);	214800	0	0	149047	0	0
A0A1S3Y4F0	testis-expressed sequence 2 protein-like isoform X2	LOC107772136	VHSFQDLAFAGVGVK	S272	Phospho (STY);Phospho (STY);Phospho (STY);	470320	484292	432511	509432	567214	448215
A0A1S3Y4G1	protein furry homolog-like	LOC107771830	ILAPQTSFK	S2078	Phospho (STY);	0	0	0	1.43084e+06	1.62377e+06	0
A0A1S3Y4H1	uncharacterized protein LOC107772086	LOC107772086	YGAYDSHYSSISPR	S490	Phospho (STY);	278670	211758	241019	204303	335972	236648
A0A1S3Y4L8	Thioredoxin reductase	LOC107772125	NLIPVAALSTTSSANSPK	S33	Phospho (STY);	443650	0	0	323048	0	0
A0A1S3Y4M9	protein WVD2-like 5	LOC107771882	QSGQPDATSPSPNADGLK	S171	Phospho (STY);	0	0	0	130781	0	0
A0A1S3Y4M9	protein WVD2-like 5	LOC107771882	VAPNQADGSEESPSSPAADAK	S216	Phospho (STY);	1571500	1737246	1.61479e+06	1.47023e+06	1.3948e+06	1.20562e+06
A0A1S3Y4M9	protein WVD2-like 5	LOC107771882	VHSPDIVK	S355	Phospho (STY);	938790	0	651563	0	706938	0
A0A1S3Y4N0	phosphatidate phosphatase PAH1-like isoform X3	LOC107772145	SWSFPFK	S659	Phospho (STY);	47530	0	0	0	0	0
A0A1S3Y4Z0	respiratory burst oxidase homolog protein D-like isoform X4	LOC107772249	KHSFGASVVR	S76	Phospho (STY);	0	0	0	0	94118.2	0
A0A1S3Y4Z0	respiratory burst oxidase homolog protein D-like isoform X4	LOC107772249	NLSHMLSLK	S299	Phospho (STY);Phospho (STY);	0	184971	135761	53519.9	0	0
A0A1S3Y4Z0	respiratory burst oxidase homolog protein D-like isoform X4	LOC107772249	NLSHMLSLK	S303	Phospho (STY);Phospho (STY);	89803	184971	0	94900.4	0	0
A0A1S3Y4T1	uncharacterized protein LOC107772191 isoform X2	LOC107772191	FLNLLSQNSAR	S29	Phospho (STY);	0	0	0	0	11285.5	0
A0A1S3Y4Y0	Trafficking protein particle complex subunit	LOC107771970	NPLYSPGAPIK	S147	Phospho (STY);	0	137628	0	0	0	0
A0A1S3YTP2	protein SPT2 homolog	LOC107779433	YRDEDDDSDMEANFDEILK	S450	Phospho (STY);	0	0	51712	0	0	0
A0A1S3Y518	uncharacterized protein LOC107772006	LOC107772006	SVVSTSVEDPSLEER	S241	Phospho (STY);Phospho (STY);	0	0	0	123181	0	0
A0A1S3Y518	uncharacterized protein LOC107772006	LOC107772006	PSNSNLESSPSLKR	S235	Phospho (STY);Phospho (STY);	58963	0	68596.3	0	0	0
A0A1S3Y518	uncharacterized protein LOC107772006	LOC107772006	SLSPQPELQR	S178	Phospho (STY);	369230	0	0	0	0	0
A0A1S4DA09	Protein-serine/threonine phosphatase	LOC107827417	KISNLSAVAAIPDDEITTGPTLK	S96	Phospho (STY);Phospho (STY);	596870	660426	741911	746805	656682	539000
A0A1S4DA09	Protein-serine/threonine phosphatase	LOC107827417	VISLEER	S85	Phospho (STY);Phospho (STY);	0	0	0	178555	0	0
A0A1S3Y5A7	Long-chain-alcohol oxidase	LOC107772444	KGSSIVVPEAEK	S13	Phospho (STY);	0	0	362176	0	0	0
A0A1S4B9L2	probable inactive leucine-rich repeat receptor-like protein kinase At3g03770 isoform X1	LOC107805898	GDDFTSWHMTK	S652	Phospho (STY);	55513	0	35075.5	0	0	0
A0A1S3Y5H5	8-hydroxygeraniol dehydrogenase-like	LOC107772344	FLSQLFFR	S7	Phospho (STY);	0	0	0	0	0	94827.6
A0A1S3Y5L0	homeobox protein knotted-1-like 3 isoform X1	LOC107772204	NVSDVQTSNNSSAVMAATDLK	S106	Phospho (STY);Oxidation (M);	479590	425926	0	0	436204	397988
A0A1S3Y5L1	casein kinase I-like	LOC107772563	PASTGEPTDSR	S166	Phospho (STY);	0	83257.9	0	0	0	0
A7BK76	Potassium channel	NtTPK1	SAPMAEFFPGEINDTK	S33	Phospho (STY);Oxidation (M);	650020	846876	661757	953965	783184	917579
A0A1S4B9D3	probable inactive leucine-rich repeat receptor-like protein kinase At3g03770 isoform X2	LOC107805898	GEAFLLNEMASFGSQDGR	S695	Phospho (STY);	0	0	0	0	80426.2	47016.1
A0A1S3Y5V8	60S acidic ribosomal protein P0	LOC107772468	EEPAEVSDDDMGFSLFD	S310	Phospho (STY);Oxidation (M);	830610	1.51729e+06	717579	532163	576461	520056
A0A1S3Y5V8	60S acidic ribosomal protein P0	LOC107772468	FAAVVAAPVAAAGSGAAPAAAK	S291	Phospho (STY);	640390	529710	656506	1.06105e+06	849014	822297
A0A1S4AVK0	protein FRIGIDA-ESSENTIAL 1-like	LOC107801745	DILPDNLSEK	S311	Phospho (STY);	0	0	0	0	567260	0
A0A1S3Y675	transcription factor MYB1R1-like	LOC107772806	AVESDKEHLAPSATK	S207	Phospho (STY);	0	0	0	243375	255623	0
A0A1S3YVN5	transcription initiation factor TFIID subunit 10-like isoform X2	LOC107780171	HQEYFADSPSAGLDPASR	S110	Phospho (STY);	278400	234566	261748	0	0	0
A0A1S3Y6A7	uncharacterized protein LOC107772741	LOC107772741	LVDESEDENEEEIEK	S120	Phospho (STY);	0	0	0	93072.8	0	0
A0A1S3Y6C7	uncharacterized protein At4g26450-like	LOC107772673	DVEVIDLENDSEQEEK	S328	Phospho (STY);	154070	0	0	0	0	138430
A0A1S3Y6H6	ABC transporter G family member 3-like	LOC107772752	INSGSLPSPR	S88	Phospho (STY);	0	0	0	0	0	42631.4
A0A1S3Y6I5	8-hydroxygeraniol dehydrogenase-like	LOC107772546	DTSGLLSPFK	S26	Phospho (STY);	0	49856.3	0	0	0	0
A0A1S3Y6K5	DENN domain and WD repeat-containing protein SCD1-like isoform X3	LOC107772888	AESLSPR	S542	Phospho (STY);	0	0	0	0	418024	462351
A0A1S3Y6K5	DENN domain and WD repeat-containing protein SCD1-like isoform X3	LOC107772888	LQSATTLGLPSPR	S780	Phospho (STY);	342340	399112	0	474656	515151	0
A0A1S3Y6L1	Dynamin GTPase	LOC107772803	ATSPQTGAQQGGGSLK	S532	Phospho (STY);	0	3.40301e+06	2.94239e+06	0	4.6697e+06	4.98709e+06
A0A1S3Y6L1	Dynamin GTPase	LOC107772803	HSLSDGSLETMTR	S717	Phospho (STY);Oxidation (M);	2883000	2.588e+06	0	839585	990406	948918
A0A1S3Y6L1	Dynamin GTPase	LOC107772803	QLSIHDNR	S821	Phospho (STY);	0	2.69562e+06	0	2.06535e+06	2.27025e+06	0
A0A1S3Y6T6	uncharacterized protein LOC107772995	LOC107772995	DAELIEEDEDSFGR	S179	Phospho (STY);	0	0	132158	150724	147870	0
A0A1S3Y6U7	uncharacterized protein LOC107772921	LOC107772921	LEAGLALDHSFSGLDETIR	S103	Phospho (STY);	0	0	0	0	32212.4	0
A0A1S3Y6W6	probable serine/threonine-protein kinase NAK	LOC107772725	AETTIFTGTGIGSR	S23	Phospho (STY);	0	53681.9	0	0	27963.3	30376.9
A0A1S3Y6W6	probable serine/threonine-protein kinase NAK	LOC107772725	LSSQSSSELNR	S383	Phospho (STY);	144310	0	163570	0	0	0
A0A1S3Y6Y8	uncharacterized protein LOC107773054	LOC107773054	EGSVHVTLPEPDPDDAK	S61	Phospho (STY);	318930	341256	344766	515276	367293	321428
A0A1S3Y702	sorting nexin-4-like	LOC107772765	TSSIVDDEELQPAR	S30	Phospho (STY);	0	65507.1	0	63271.2	0	61614.7
A0A1S3Y721	uncharacterized protein LOC107772896	LOC107772896	GISSWNFNLEDLK	S25	Phospho (STY);	0	0	33881.1	0	0	0
A0A1S4AAC2	RNA polymerase I-specific transcription initiation factor RRN3-like	LOC107795460	SYDQDLDEFDNEMSK	S574	Phospho (STY);Oxidation (M);	0	0	0	83865.2	0	0
A0A1S4AGL0	Delta-1-pyrroline-5-carboxylate synthase	LOC107797411	LINSSFADLQK	S79	Phospho (STY);	793720	1.14994e+06	685849	362974	258566	360024
A0A1S4BAT4	mannose-1-phosphate guanyltransferase alpha-B-like	LOC107806352	VSSFEALQPVNR	S217	Phospho (STY);	20824000	2.57674e+07	0	725066	2.3706e+07	2.43361e+07
A0A1S3Y7I8	Phosphoribulokinase	LOC107773234	LTSVFGGAAEPPR	S83	Phospho (STY);	0	0	0	0	97777.5	0
A0A1S3Y7Q1	protein SPIRAL1-like 1	LOC107773311	GVSYGGGQSSLGYLFGGGEAPK	S6	Phospho (STY);	0	0	0	489191	495637	383453
A0A1S3Y7Q1	protein SPIRAL1-like 1	LOC107773311	GVSYGGGQSSLGYLFGGGEAPK	S13	Phospho (STY);	0	0	0	193637	0	132116
A0A1S3Y7Q1	protein SPIRAL1-like 1	LOC107773311	QIPAGIQSTHSFNHFR	S67	Phospho (STY);	0	0	0	0	0	1.00879e+06
A0A1S3Y7Q1	protein SPIRAL1-like 1	LOC107773311	QIPAGIQSTHSFNHFR	S70	Phospho (STY);	4506500	0	5.00767e+06	5.49209e+06	0	4.45933e+06
A0A1S3Y7Q1	protein SPIRAL1-like 1	LOC107773311	VHAAPGGGSSLGYLFGDGSS	S102	Phospho (STY);Phospho (STY);	0	0	0	0	290942	0
A0A1S3Y7T3	uncharacterized protein At4g00950-like	LOC107773320	LCQIGSCR	S124	Phospho (STY);	64536	0	0	0	0	34868
A0A1S4C1M2	uncharacterized protein LOC107814198	LOC107814198	YASIPASAVGSMDLGK	S140	Phospho (STY);	0	0	0	0	340804	0
P27495	Chlorophyll a-b binding protein 40, chloroplastic	CAB40	AASTMALSSPSFAGK	S12	Oxidation (M);Phospho (STY);	0	0	0	0	35670.2	0
P27495	Chlorophyll a-b binding protein 40, chloroplastic	CAB40	TVSSGSPWYGPDR	S49	Phospho (STY);	0	2.72678e+06	1.93254e+06	2.63606e+06	0	0
A0A1S3Y8Q9	zinc finger CCCH domain-containing protein 53-like isoform X2	LOC107773546	GELSTCLSPSALESR	S181	Phospho (STY);	379100	238572	346720	274877	0	396725
A0A1S3Y8I8	peptidyl-prolyl cis-trans isomerase FKBP43-like	LOC107773409	SDSVADGHQLDK	S366	Phospho (STY);	35530	0	0	0	0	0
A0A1S4BM25	uncharacterized protein LOC107809768	LOC107809768	AAVILDESDFSGR	S241	Phospho (STY);	0	0	0	0	75009	0
A0A1S3Y8P6	uncharacterized protein LOC107773530	LOC107773530	AEESTPNSDVEAA	S152	Phospho (STY);	0	128910	107753	0	108975	0
A0A1S3Y8R2	Chlorophyll a-b binding protein, chloroplastic	LOC107773810	AAATMALSSPSFAGK	S12	Phospho (STY);	0	0	0	0	51142	0
A0A1S3Y8R2	Chlorophyll a-b binding protein, chloroplastic	LOC107773810	AKPVSSGSPWYGPDR	S44	Phospho (STY);	187130	0	0	0	0	0
A0A1S3Y8R2	Chlorophyll a-b binding protein, chloroplastic	LOC107773810	AKPVSSGSPWYGPDR	S45	Phospho (STY);	280740	361956	0	0	0	0
A0A1S3Y8R2	Chlorophyll a-b binding protein, chloroplastic	LOC107773810	AKPVSSGSPWYGPDR	S47	Phospho (STY);	3958600	3.12584e+06	2.99069e+06	5.46937e+06	3.57385e+06	2.71056e+06
A0A1S3Y8R3	8-hydroxygeraniol dehydrogenase-like	LOC107773552	DTSGVLSPFNFSR	S26	Phospho (STY);	0	175937	108534	186850	0	143471
A0A1S3Y8U4	probable LRR receptor-like serine/threonine-protein kinase At3g47570	LOC107773844	APQQADSLSIATR	S39	Phospho (STY);	0	181842	0	0	164220	133612
A0A1S4DS10	uncharacterized protein LOC107832845	LOC107832845	CDIQNSVAVDLR	S175	Phospho (STY);	0	0	60742.3	0	0	0
A0A1S4DS10	uncharacterized protein LOC107832845	LOC107832845	MEHSLLGDTSDEIVEGVENPR	S398	Oxidation (M);Phospho (STY);	228800	164363	232564	649590	617574	957293
A0A1S3Y933	stem-specific protein TSJT1-like	LOC107773590	ELQSPASLQASIK	S17	Phospho (STY);	71148	0	0	0	0	0
A0A1S3Y933	stem-specific protein TSJT1-like	LOC107773590	VDSEGSMCGAYFK	S211	Phospho (STY);Oxidation (M);	1473400	812037	0	0	0	84573.8
A0A1S3Y933	stem-specific protein TSJT1-like	LOC107773590	VGSAANWANWGQ	S236	Phospho (STY);	173480	164979	78168.6	0	0	0
A0A1S3Y9B8	Receptor-like serine/threonine-protein kinase	LOC107773857	SVHLCEDVGPR	S427	Phospho (STY);	0	0	0	98214.3	0	350840
A0A1S3Y9C0	la protein 1-like	LOC107773773	SMDSPTEEDDQAPAEEK	S313	Oxidation (M);Phospho (STY);	792020	778455	687725	836449	814019	600017
A0A1S3Y9C7	IQ domain-containing protein IQM3-like	LOC107773687	SYQLGHQLSR	S456	Phospho (STY);	142830	76851.8	0	0	200999	249897
A0A1S3Y9H9	uncharacterized protein LOC107773984	LOC107773984	GEIQPNQGTPALSPK	S77	Phospho (STY);	54801	0	0	62258.2	71552.4	61957
A0A1S3Y9K0	uncharacterized protein LOC107773960	LOC107773960	TTFSVLEGVGR	S205	Phospho (STY);	316510	232497	0	162819	0	0
A0A1S3Y9M0	diacylglycerol kinase	LOC107773804	SSVVESIR	S20	Phospho (STY);	0	0	0	0	0	51363.1
A0A1S4AQL8	Protein-serine/threonine phosphatase	LOC107800225	SISAEGLENLR	S370	Phospho (STY);	0	360856	0	216626	253317	0
A0A1S3Y9P7	Cytosine-specific methyltransferase	LOC107774010	LAAKPDPVVAPPADSDFEESEPVLSTK	S40	Phospho (STY);	1027900	575953	1266236	0	1.02715e+06	738016
A0A1S3Y9S7	uncharacterized protein LOC107773927	LOC107773927	NESDSNLFHR	S469	Phospho (STY);Phospho (STY);	0	22674.9	0	0	0	0
A0A1S3Y9S7	uncharacterized protein LOC107773927	LOC107773927	QTEIDEAQGGDDSANEDLGSSLSSR	S320	Phospho (STY);	0	0	0	0	131241	0
A0A1S3Y9T1	uncharacterized protein At5g39570-like	LOC107774073	KPSYGQEEEGER	S288	Phospho (STY);Phospho (STY);Phospho (STY);	0	0	0	0	1.01932e+06	0
A0A1S3Y9T1	uncharacterized protein At5g39570-like	LOC107774073	SEYEEPASEYGSGYGR	S144	Phospho (STY);Phospho (STY);	0	0	0	0	0	91187.3
A0A1S3Y9T1	uncharacterized protein At5g39570-like	LOC107774073	SEYEEPASEYGSGYGR	S148	Phospho (STY);	81128	0	0	151677	0	0
A0A1S3Y9T1	uncharacterized protein At5g39570-like	LOC107774073	SEYEEPTSEYGSGYGR	S233	Phospho (STY);	0	80094.8	81826.9	144027	0	0
A0A1S3Y9T1	uncharacterized protein At5g39570-like	LOC107774073	SEYVEPVSEYGSGYGR	S165	Phospho (STY);	0	91010	0	200136	266875	0
A0A1S3Y9T1	uncharacterized protein At5g39570-like	LOC107774073	NESEEYGSGGYGR	S280	Phospho (STY);Phospho (STY);	37430	37698.6	43902.3	81206.1	112818	103072
A0A1S3Y9T1	uncharacterized protein At5g39570-like	LOC107774073	SEYEEPTPQYGSGYGR	S199	Phospho (STY);	0	0	0	0	151798	0
A0A1S3Y9T1	uncharacterized protein At5g39570-like	LOC107774073	YGDDNSDDDEEKK	S353	Phospho (STY);	3373300	3.6845e+06	3.26094e+06	0	3.36725e+06	4.36894e+06
A0A1S3Y9U6	uncharacterized protein LOC107774093	LOC107774093	EAEEQSEEEK	S96	Phospho (STY);	0	0	0	0	63173.4	22347.6
A0A1S3Y9W3	PP2A regulatory subunit TAP46-like	LOC107773959	AAALSTPVETGEDDVSDDDGEEER	S182	Phospho (STY);	0	0	0	863745	0	799587
A0A1S3Y9W4	protein indeterminate-domain 7-like	LOC107773853	NQAGNPDPEAEVIALSPK	S78	Phospho (STY);	813430	792922	774913	0	1.11007e+06	653590
A0A1S4BGE9	Ribosome assembly factor mrt4	LOC107807980	EGLEESDIESS	S224	Phospho (STY);	0	0	47641.2	0	0	0
A0A1S3YA05	uncharacterized protein LOC107774133 isoform X8	LOC107774133	IHEDEDSGIQLNSPQK	S847	Phospho (STY);	185720	139200	153148	192644	174023	0
A0A1S3YA05	uncharacterized protein LOC107774133 isoform X8	LOC107774133	SSSEAYELSAQTSIGK	S1039	Phospho (STY);	330180	0	298808	0	0	0
A0A1S3YA01	Elongator complex protein 4	LOC107773993	NISSAATSQIPGVK	S16	Phospho (STY);	0	0	0	0	113328	0
A0A1S3YA15	probable inactive receptor kinase At2g26730	LOC107773926	SPNQASLGEEGIDLPR	S547	Phospho (STY);	0	0	0	414757	0	0
A0A1S3YA94	guanylate-binding protein 1-like	LOC107774169	FTGPEDGGSVFR	S1012	Phospho (STY);Phospho (STY);	299990	0	228734	0	0	0
A0A1S3YA94	guanylate-binding protein 1-like	LOC107774169	GDDDTSSQQTNTEDYTK	S1022	Phospho (STY);Phospho (STY);	326130	279748	240292	0	0	0
A0A1S4CTV1	phosphate transporter PHO1 homolog 9-like isoform X1	LOC107822632	AFSGLQNSFK	S64	Phospho (STY);	0	0	0	0	49314.6	0
A0A1S4CTV1	phosphate transporter PHO1 homolog 9-like isoform X1	LOC107822632	AFSGLQNSFK	S69	Phospho (STY);	303660	316551	0	336592	0	0
A0A1S3YAD5	serine/threonine-protein kinase HT1-like	LOC107774022	ELDFTNSIELSK	S158	Phospho (STY);	0	0	0	0	38721.2	0
A0A1S3YAD5	serine/threonine-protein kinase HT1-like	LOC107774022	MEQPNSPVR	S6	Oxidation (M);Phospho (STY);Phospho (STY);	0	448379	0	282001	354419	314781
A0A1S3YAD5	serine/threonine-protein kinase HT1-like	LOC107774022	QSSLAPER	S17	Phospho (STY);Phospho (STY);	0	0	0	0	0	338067
A0A1S3Z548	uncharacterized protein LOC107783064 isoform X2	LOC107783064	METQAASPGLGVSLQLK	S7	Oxidation (M);Phospho (STY);	316210	210541	328935	288867	179064	371456
A0A1S3YAN0	uncharacterized protein LOC107774328	LOC107774328	VGSHGSLEEGK	S7	Phospho (STY);	0	0	180196	0	0	0
A0A1S3YAT8	VAN3-binding protein-like isoform X2	LOC107774238	IMSVSDVSPR	S103	Phospho (STY);	169140	220347	180242	181968	0	0
A0A1S3YAT8	VAN3-binding protein-like isoform X2	LOC107774238	SWSVSAFEVSK	S28	Phospho (STY);	129240	0	144386	86246.5	0	179508
A0A1S3YAU9	Chlorophyll a-b binding protein, chloroplastic	LOC107774251	ATAAATSSFIGTR	S9	Phospho (STY);	0	0	0	51962.2	64370.4	62567.4
A0A1S3YAU9	Chlorophyll a-b binding protein, chloroplastic	LOC107774251	PAEYLQFDLDSLDQNLAK	S89	Phospho (STY);	0	1.1921e+06	289773	0	0	0
A0A1S3YAZ3	inactive protein RESTRICTED TEV MOVEMENT 2-like	LOC107774217	TTSPETNEQTTEDK	S164	Phospho (STY);	0	49326.1	0	0	0	0
A0A1S4CPM3	Beta-adaptin-like protein	LOC107821274	DLLLSTSDKEESK	S647	Phospho (STY);	129450	138624	0	130037	133408	144601
A0A1S3YB27	VAN3-binding protein-like isoform X1	LOC107774238	IMSVSQDVSPR	S104	Oxidation (M);Phospho (STY);	0	282838	0	291040	317281	290830
A0A1S3YBC3	protein REVEILLE 1-like isoform X2	LOC107774404	EGSVEASSTHSLK	S187	Phospho (STY);	0	0	27488.5	0	0	0
A0A1S3YBE7	amino acid permease 6-like	LOC107774423	NTMYVSTELESGDVQK	S13	Oxidation (M);Phospho (STY);	858520	815703	926516	348280	380352	489237
A0A1S4ATZ6	far upstream element-binding protein 1-like	LOC107801401	DMDADPNSPTR	S166	Oxidation (M);Phospho (STY);	86883	0	67375.8	77890.2	0	0
A0A1S4ALJ9	Glucose-1-phosphate adenylyltransferase	LOC107798981	NLSFSSSHLSGDK	S34	Phospho (STY);	0	0	98643	0	0	0
A0A1S4B410	T-complex protein 1 subunit gamma	LOC107804248	MHAPVLVLQDSMKR	S11	Oxidation (M);Phospho (STY);Oxidation (M);	67862	53442.3	49178.9	165726	169144	148633
A0A1S3YBY4	vesicle-associated protein 2-2-like isoform X2	LOC107774640	NTESDTDEVVENSK	S203	Phospho (STY);	69413	95969.5	96949.7	61301.7	60853.6	54440.6
A0A1S3YC03	serrate RNA effector molecule-like isoform X2	LOC107774571	GGYSPPHR	S107	Phospho (STY);Phospho (STY);	2087000	0	0	0	0	0
A0A1S3YC03	serrate RNA effector molecule-like isoform X2	LOC107774571	GRPSPSPPPPLPPYR	S89	Phospho (STY);Phospho (STY);	1492400	0	0	0	680738	0
A0A1S3YC03	serrate RNA effector molecule-like isoform X2	LOC107774571	GRPSPSPPPPLPPYR	S91	Phospho (STY);Phospho (STY);	1492400	0	0	0	680738	0
A0A1S3YC03	serrate RNA effector molecule-like isoform X2	LOC107774571	NRSPPPPLR	S73	Phospho (STY);	0	0	539736	0	0	0
A0A1S3YC03	serrate RNA effector molecule-like isoform X2	LOC107774571	SGQSSDPNSDEEADEGGK	S311	Phospho (STY);	0	0	83375.9	0	0	0
A0A1S3YC03	serrate RNA effector molecule-like isoform X2	LOC107774571	SPPFPPYK	S113	Phospho (STY);Phospho (STY);	1784500	0	0	0	0	0
A0A1S3YCR2	uncharacterized protein At3g49140-like isoform X2	LOC107774684	LSHSVSFFIPR	S30	Phospho (STY);	0	0	0	0	0	127397
A0A1S4AAH6	DNA replication licensing factor MCM7	LOC107795499	SEEGTENTDGSDPK	S103	Phospho (STY);	56597	24285.3	29356.9	0	104859	0
A0A1S3YC29	LOW QUALITY PROTEIN: protein transport protein SEC31 homolog B-like	LOC107774522	ADTPVSTSVSSFAVDESVDVK	S529	Phospho (STY);Phospho (STY);	0	0	263009	0	0	154538
A0A1S3YC29	LOW QUALITY PROTEIN: protein transport protein SEC31 homolog B-like	LOC107774522	AGVSFGFGGK	S370	Phospho (STY);	0	0	0	35647.5	0	0
A0A1S3YC29	LOW QUALITY PROTEIN: protein transport protein SEC31 homolog B-like	LOC107774522	ENLMHVTDNGEDFFNNLPSPK	S519	Oxidation (M);Phospho (STY);Phospho (STY);Phospho (STY);	719610	562337	922448	837164	696544	711506
A0A1S4B7Z9	uncharacterized protein LOC107805442	LOC107805442	LTVSDHDDPGSDEEEK	S21	Phospho (STY);	295970	280337	0	0	0	0
A0A1S3YC88	acyl-CoA-binding domain-containing protein 4-like isoform X1	LOC107774649	DMESEYGMGQDGK	S514	Oxidation (M);Phospho (STY);	98255	94944.3	0	50861.9	53588.1	57025
A0A1S3YC88	acyl-CoA-binding domain-containing protein 4-like isoform X1	LOC107774649	ITEIVMDNVESEPTVNK	S534	Phospho (STY);	123880	0	0	0	0	0
A0A1S3YCC6	serine/threonine-protein kinase HT1-like	LOC107774589	GVGTLSDNNMEAK	S35	Phospho (STY);Oxidation (M);	637220	0	501301	439909	0	0
A0A1S3YCE5	protein CYPRO4-like	LOC107774751	YAVSDSPEAPLVVATPMK	S614	Phospho (STY);	394080	0	385337	0	0	0
A0A1S4AYC5	uncharacterized membrane protein At3g27390-like isoform X2	LOC107802654	TNSINAPMVELK	S290	Phospho (STY);	0	0	73154.6	0	0	0
A0A1S3YCG7	RPM1-interacting protein 4-like	LOC107774615	SGGNTNSPPKDDPAYK	S44	Phospho (STY);	0	310044	0	0	0	0
A0A1S4CWR4	probable prefoldin subunit 2	LOC107823456	EGSAQGVLVGPAGSNE	S142	Phospho (STY);	25047	0	0	0	0	0
A0A1S4BJ96	Sodium/hydrogen exchanger	LOC107808863	GFVPFVPGSPTEPSDH	S531	Phospho (STY);	2373100	2.68135e+06	2.29541e+06	2208624	0	2.81204e+06
A0A1S4BJ96	Sodium/hydrogen exchanger	LOC107808863	MISSEPTTPK	S458	Oxidation (M);Phospho (STY);Phospho (STY);Phospho (STY);	2204600	2.72076e+06	1.92492e+06	2.24276e+06	2.24696e+06	1.64098e+06
A0A1S4BJ96	Sodium/hydrogen exchanger	LOC107808863	SFIVPLLDSAQDSEADLGQHIPRPNSLR	S491	Phospho (STY);	818700	678598	0	663292	858921	707828
A0A1S3YCM3	nucleolar and coiled-body phosphoprotein 1-like	LOC107774819	GGQIDLQSHSVK	S392	Phospho (STY);	0	0	27226	0	0	56402.5
A0A1S3YCR9	root phototropism protein 3-like isoform X2	LOC107774889	MWESETESVSGR	S4	Phospho (STY);	42717	0	0	0	0	0
A0A1S3YCR9	root phototropism protein 3-like isoform X2	LOC107774889	MWESETESVSGR	S8	Phospho (STY);Phospho (STY);	33936	0	0	0	0	0
A0A1S4A938	probable LRR receptor-like serine/threonine-protein kinase At1g67720	LOC107795092	EGSSDDISR	S893	Phospho (STY);	0	0	36484.7	72830	0	0
A0A1S4A938	probable LRR receptor-like serine/threonine-protein kinase At1g67720	LOC107795092	LAVDGASHVSSIVR	S758	Phospho (STY);	101970	0	0	0	96176.1	0
A0A1S4A938	probable LRR receptor-like serine/threonine-protein kinase At1g67720	LOC107795092	LAVDGASHVSSIVR	S759	Phospho (STY);	0	60073.7	0	48029.1	74170.1	51257.8
A0A1S4AT79	calmodulin-like protein 3	LOC107801119	SISTTCSTSR	S48	Phospho (STY);	0	0	0	0	0	57758.4
A0A1S3YD26	Phospholipid-transporting ATPase	LOC107774993	ASFVSDDHSQIGGPGFSR	S30	Phospho (STY);	0	0	0	0	92332.5	82333.8
A0A1S3YD26	Phospholipid-transporting ATPase	LOC107774993	DHAEDGAVSPR	S481	Phospho (STY);	0	0	249281	0	0	318880
Q93YM7	BZIP transcription factor	BZI-1	SLNPQDSGSTAHDK	S150	Phospho (STY);	0	0	0	91940.7	102752	0
Q93YM7	BZIP transcription factor	BZI-1	VASLEHLQK	S427	Phospho (STY);	0	0	0	0	604596	0
A0A1S4DNQ2	RNA-binding KH domain-containing protein PEPPER-like	LOC107831749	EPEPWSER	S268	Phospho (STY);	0	0	0	0	62176.9	0
A0A1S3YD72	mRNA-capping enzyme-like isoform X4	LOC107775031	SPGSHSVSLNR	S299	Phospho (STY);	176800	0	0	0	0	0
P27493	Chlorophyll a-b binding protein 21, chloroplastic	CAB21	AAATMALSSPSFAGQAVK	S10	Phospho (STY);	0	0	0	54796.9	138124	146950
P27493	Chlorophyll a-b binding protein 21, chloroplastic	CAB21	PVASSSPWYGPDR	S46	Phospho (STY);	0	0	298660	0	329031	0
P27493	Chlorophyll a-b binding protein 21, chloroplastic	CAB21	PVASSSPWYGPDR	S47	Phospho (STY);	0	0	1.52194e+06	0	0	0
A0A1S3YD75	Chlorophyll a-b binding protein, chloroplastic	LOC107774933	EVSFKPLTSSSYNSFK	S35	Phospho (STY);Phospho (STY);	923780	0	0	1.86503e+06	0	1.7141e+06
A0A1S3YD75	Chlorophyll a-b binding protein, chloroplastic	LOC107774933	NPGSVNQDPIFK	S165	Phospho (STY);	0	0	0	159813	0	0
A0A1S3YD84	Calcium-transporting ATPase	LOC107774818	SGEENVKTSPYR	S10	Phospho (STY);	0	0	0	91776	104466	0
A0A1S3YD84	Calcium-transporting ATPase	LOC107774818	SMDCGGSPFDIPR	S33	Phospho (STY);Oxidation (M);	114270	0	129772	192942	180512	329338
A0A1S3YD84	Calcium-transporting ATPase	LOC107774818	SMDCGGSPFDIPR	S39	Oxidation (M);Phospho (STY);	0	148888	0	201594	163548	301831
A0A1S3YD85	protein WEAK CHLOROPLAST MOVEMENT UNDER BLUE LIGHT 1-like	LOC107774943	AYEQASNTETDTSPEVK	S893	Phospho (STY);	281010	333191	294194	346415	309332	0
A0A1S3YD85	protein WEAK CHLOROPLAST MOVEMENT UNDER BLUE LIGHT 1-like	LOC107774943	EASPQLVDDLK	S110	Phospho (STY);	0	249988	0	250936	0	258915
A0A1S3YD85	protein WEAK CHLOROPLAST MOVEMENT UNDER BLUE LIGHT 1-like	LOC107774943	IDTAAPIESVK	S278	Phospho (STY);	0	0	0	0	76378.7	36005.7
A0A1S3YD85	protein WEAK CHLOROPLAST MOVEMENT UNDER BLUE LIGHT 1-like	LOC107774943	TKSEISLVQMK	S637	Phospho (STY);	179530	0	0	0	140442	0
Q43801	H(+)-exporting diphosphatase	-	YIEAGASEHAR	S700	Phospho (STY);	29199	25563.1	0	167006	197557	131773
A0A1S3YD89	uncharacterized protein LOC107774946	LOC107774946	ADGIGSDEAK	S95	Phospho (STY);	97195	0	0	0	0	0
A0A1S3YD89	uncharacterized protein LOC107774946	LOC107774946	NANEATPLVNSGVGGSR	S188	Phospho (STY);	22634	0	0	0	0	0
A0A1S3YDB6	transcription initiation factor TFIID subunit 15b-like	LOC107775077	NAGGYDSSPAEAPEK	S283	Phospho (STY);	417940	403956	384394	362220	353805	364998
A0A1S4A0M8	Coatomer subunit beta	LOC107792487	GMSQLELEDAVQDDLK	S686	Phospho (STY);	0	0	0	0	0	77981.3
A0A1S4C2S7	U4/U6.U5 tri-snRNP-associated protein 2-like	LOC107814517	EVEDSMVAEEASPK	S17	Oxidation (M);Phospho (STY);	557090	549179	513813	409935	599416	349289
A0A1S3YDQ0	girdin-like	LOC107774975	TSSGPDLTNIPNEVVGIK	S30	Phospho (STY);	369140	0	308138	0	0	0
A0A1S4AQ06	tRNA(Adenine(34)) deaminase, chloroplastic-like	LOC107800035	LNQESASFR	S66	Phospho (STY);	0	231711	209005	0	0	0
A0A1S3YDT5	uncharacterized protein At2g39795, mitochondrial-like	LOC107775212	VIQSEILCAEESDEHDEVEEAPK	S86	Phospho (STY);	1440600	686035	1.45273e+06	1.06195e+06	655790	1.67034e+06
A0A1S3ZMP5	protein NEDD1-like	LOC107788393	PSFSDGTLSVGSPK	S650	Phospho (STY);	340520	346415	0	172979	229586	184460
A0A1S3YDY8	RNA helicase	LOC107775248	EIATIQSPEGR	S678	Phospho (STY);	0	0	73834.2	0	0	0
A0A1S4D013	Deoxyuridine 5-triphosphate nucleotidohydrolase	LOC107824504	AENDINSPEIK	S8	Phospho (STY);	805650	538430	0	0	706127	0
A0A1S4A359	glycine-rich RNA-binding protein RZ1A-like	LOC107793299	DRSGPYER	S193	Phospho (STY);	0	0	355323	0	0	0
A0A1S3YEB9	uncharacterized membrane protein At1g16860-like	LOC107775269	SGPLEPTGSFK	S142	Phospho (STY);	0	1.58014e+06	0	0	0	0
A0A1S3YUZ1	Pyrophosphate--fructose 6-phosphate 1-phosphotransferase subunit beta	LOC107780108	LDHPLPLPSVLGSPFK	S50	Phospho (STY);	33942	0	0	0	0	0
A0A1S4D9Z9	syntaxin-132-like	LOC107827412	PMDSGELGLDDFFK	S35	Oxidation (M);Phospho (STY);	0	0	70056.6	0	0	0
A0A1S3YEJ5	inactive protein kinase SELMODRAFT_444075-like isoform X2	LOC107775224	LNFIGSPNTDTEVSR	S180	Phospho (STY);	0	68353.4	0	0	0	0
A0A1S3YEJ1	equilibrative nucleotide transporter 1-like	LOC107775438	GVIADSESTTSLLPPSPNPK	S17	Phospho (STY);	487230	561839	564465	0	0	0
A0A1S3YEJ2	CBS domain-containing protein CBSCBSPB5-like	LOC107775348	LASEGAETGR	S394	Phospho (STY);	0	0	0	0	241729	0
A0A1S3YEJ2	CBS domain-containing protein CBSCBSPB5-like	LOC107775348	SSMSLTSTTSNLKK	S23	Oxidation (M);Phospho (STY);	0	0	0	27246.6	0	0
A0A1S3YES1	uncharacterized protein LOC107775296	LOC107775296	DGSNSPDPVIDNPLSQNPDSMWGR	S75	Phospho (STY);	0	0	97794.1	121454	102661	115621
A0A1S3YES1	uncharacterized protein LOC107775296	LOC107775296	GHSHSVDLSSPK	S460	Phospho (STY);	0	0	0	0	185182	0
A0A1S3YES1	uncharacterized protein LOC107775296	LOC107775296	GHSHSVDLSSPK	S462	Phospho (STY);	0	0	0	0	107132	0
A0A1S4DGI0	RNA helicase	LOC107829423	MSSPEIWEAK	S396	Oxidation (M);Phospho (STY);	795750	0	0	0	996906	880091
A0A1S4DGI0	RNA helicase	LOC107829423	YSVDMSPVK	S460	Oxidation (M);Phospho (STY);	611510	618032	558339	650850	0	474193
A0A1S3YEW8	CDPK-related kinase 3	LOC107775516	TESGIFR	S348	Phospho (STY);	565290	0	0	0	651676	0
A0A1S3YEZ1	uncharacterized protein LOC107775564	LOC107775564	SDYSSTYTDDIIPSNDSTIPEHVEFQR	S47	Phospho (STY);Phospho (STY);	0	0	156853	564330	485904	457388
A0A1S4CTR5	sphingoid long-chain bases kinase 1-like	LOC107822472	ASSLSSIDSIMTPSR	S464	Phospho (STY);Oxidation (M);	285560	0	0	323684	0	0
A0A1S4CTR5	sphingoid long-chain bases kinase 1-like	LOC107822472	GELSLSNNDPK	S58	Phospho (STY);	0	0	0	77869.4	74496.8	0
A0A1S3ZLQ1	coiled-coil domain-containing protein 130-like	LOC107788053	ADNFYYPPEWSPK	S19	Phospho (STY);	0	0	0	0	0	186310
A0A1S3YF09	RING-type E3 ubiquitin transferase	LOC107775515	VGFPGASR	S966	Phospho (STY);	2383800	0	0	0	0	0
A0A1S3YF48	SNF1-related protein kinase regulatory subunit beta-1-like	LOC107775402	VASADLMVNSPPQSPHR	S48	Phospho (STY);Phospho (STY);Phospho (STY);	1374300	0	0	0	0	0
A0A1S3YF48	SNF1-related protein kinase regulatory subunit beta-1-like	LOC107775402	VASADLMVNSPPQSPHR	S55	Phospho (STY);Oxidation (M);Phospho (STY);Phospho (STY);	3846400	1.97592e+06	1.89969e+06	3.88702e+06	4081161	3.86112e+06
A0A1S3YF48	SNF1-related protein kinase regulatory subunit beta-1-like	LOC107775402	VASADLMVNSPPQSPHR	S59	Phospho (STY);Oxidation (M);Phospho (STY);Phospho (STY);	3450200	1.97592e+06	1.89969e+06	2.89473e+06	3.23747e+06	3.28141e+06
A0A1S3YFA7	flagellar radial spoke protein 5-like isoform X2	LOC107775472	SFVVQNIDVSR	S142	Phospho (STY);	50612	0	0	59996	50903.3	0
A0A1S3YFK6	NHL repeat-containing protein 2	LOC107775778	IQQFVDYISDVDAR	S412	Phospho (STY);	0	0	72639.8	113031	0	67196.9
A0A1S3YFV1	RING-type E3 ubiquitin transferase	LOC107775661	IVSSATVER	S521	Phospho (STY);	0	0	222540	169080	0	0
A0A1S3YG73	asparagine synthetase domain-containing protein 1-like isoform X2	LOC107775846	KEDSPLMESK	S323	Phospho (STY);Oxidation (M);	0	0	127237	0	0	0
A0A1S3YG10	microtubule-associated protein TORTIFOLIA1-like	LOC107775867	TVSLASSLELDNEDEQK	S380	Phospho (STY);	0	0	0	296795	0	0
A0A1S3YG87	protein IQ-DOMAIN 1-like	LOC107775857	ALAYSYSHQQTWK	S244	Phospho (STY);	0	0	0	215256	0	0
A0A1S3YG87	protein IQ-DOMAIN 1-like	LOC107775857	HPVPDSSTLVVTTVSPPHPVPPVEEVK	S54	Phospho (STY);	196280	0	0	315101	0	0
A0A1S3YG87	protein IQ-DOMAIN 1-like	LOC107775857	HQLNSELPSSPSSQK	S327	Phospho (STY);	912610	0	973599	472701	759638	706532
A0A1S3YG87	protein IQ-DOMAIN 1-like	LOC107775857	RLSYSASPAITR	S448	Phospho (STY);	0	0	0	189807	0	0
A0A1S3YG87	protein IQ-DOMAIN 1-like	LOC107775857	LSYSASPAITR	S452	Phospho (STY);	178690	205552	153876	138659	131450	0
A0A1S3YG87	protein IQ-DOMAIN 1-like	LOC107775857	SASMSIAGGEITK	S303	Phospho (STY);	0	0	365154	233245	0	0
A0A1S3YG89	Nonsense-mediated mRNA decay factor SMG8	LOC107775706	SLSPSGSGSPFASPSR	S250	Phospho (STY);	96910	82289.1	77594.7	186652	163050	159789
A0A1S3YGA6	translocase of chloroplast 159, chloroplastic-like	LOC107775871	DVEPSDTTYNSPR	S369	Phospho (STY);	0	0	0	115928	0	0
A0A1S3YGD6	UPF0481 protein At3g47200-like	LOC107775991	AISESVMNVR	S284	Phospho (STY);Oxidation (M);	0	0	0	0	936523	647231
A0A1S3YGE0	histone chaperone ASF1B-like	LOC107775902	FPINFHPENSESGEQAPPTDHVAEAAGNEDQLPSPK	S182	Phospho (STY);	323030	0	0	0	0	0
A0A1S4B3C2	Anaphase-promoting complex subunit 2	LOC107804103	LEELSTIAGANSEDDDELGMDDK	S200	Phospho (STY);Oxidation (M);	541370	545447	504790	527966	518847	477107
A0A1S3YGF5	CDT1-like protein a, chloroplastic isoform X3	LOC107776001	SSVLSPLPLQK	S32	Phospho (STY);	93610	85558.3	0	0	0	0
A0A1S3YGN1	protein BOBBER 1-like	LOC107775992	SMGLPTSDETQK	S266	Phospho (STY);Oxidation (M);	0	0	0	320131	0	0
A0A1S3YGN2	RPM1-interacting protein 4-like isoform X2	LOC107776106	TGGNPESPSK	S44	Phospho (STY);	584040	919579	617844	0	581606	545691
A0A1S3YGR7	RNA-binding protein 38-like	LOC107775859	LQFPSPTTDSQIPQQTSGETTEAGTVTTESPNT	S285	Phospho (STY);	545850	572235	442523	493240	0	229702
A0A1S3YLX1	upstream activation factor subunit UAF30-like	LOC107777697	QEEDEDSDEPK	S245	Phospho (STY);	0	126178	83688.4	80765.6	90415.9	76870.2
A0A1S3YGU6	protein IQ-DOMAIN 32	LOC107775883	AQVGGSECGTELSISSTLDSPDR	S597	Phospho (STY);	0	0	115782	76674.8	0	91972.8
A0A1S3YGU6	protein IQ-DOMAIN 32	LOC107775883	LLSNSFAQQLLESTPK	S322	Phospho (STY);	141770	223162	0	421792	1.11464e+06	650023
A0A1S3YGU6	protein IQ-DOMAIN 32	LOC107775883	LLSNSFAQQLLESTPK	S324	Phospho (STY);	598180	482918	617026	611846	608675	438134
A0A1S3YGU6	protein IQ-DOMAIN 32	LOC107775883	LYKVSPDASPR	S696	Phospho (STY);Phospho (STY);Phospho (STY);Phospho (STY);	0	0	0	179557	0	510496
A0A1S3YGU6	protein IQ-DOMAIN 32	LOC107775883	LYKVSPDASPR	S700	Phospho (STY);Phospho (STY);Phospho (STY);Phospho (STY);	0	0	20768.7	0	0	510496
A0A1S3YGU6	protein IQ-DOMAIN 32	LOC107775883	SHVTVPESQGTPSSQVSVNPK	S703	Phospho (STY);Phospho (STY);Phospho (STY);Phospho (STY);	104100	0	0	0	0	0
A0A1S3YGU6	protein IQ-DOMAIN 32	LOC107775883	SLVSEDEKPPVSK	S148	Phospho (STY);	259610	298117	0	0	372299	0
A0A1S3YGU6	protein IQ-DOMAIN 32	LOC107775883	TEVDSEDTHSLTVESPEMESK	S496	Phospho (STY);Oxidation (M);	136270	141124	0	0	0	0
A0A1S3YGU6	protein IQ-DOMAIN 32	LOC107775883	VLLDSESMDFR	S402	Phospho (STY);Phospho (STY);	0	474682	569204	0	0	541016
A0A1S3YGU6	protein IQ-DOMAIN 32	LOC107775883	VLSNTVVSETLSGNK	S53	Phospho (STY);	271230	377182	260793	466678	477619	0
A0A1S3YGU6	protein IQ-DOMAIN 32	LOC107775883	VSTDEKPIPLSVVDATLSEPVTSR	S188	Phospho (STY);	959680	769473	0	920131	1.16143e+06	874740
A0A1S3YGU6	protein IQ-DOMAIN 32	LOC107775883	WMSVSSPGNEPSAQLELSAEQQEK	S360	Phospho (STY);	0	36560.9	65584.7	0	0	0
A0A1S3YGY8	protein RCC2 homolog	LOC107776184	ASEEASVEPVSESPVSQK	S428	Phospho (STY);	0	752780	0	0	0	0
A0A1S3YH00	uncharacterized protein At4g06598-like	LOC107775928	NLTPVPSWGSQDFDYYK	S128	Phospho (STY);	0	0	0	0	0	105106
A0A1S3YH03	ABSCISIC ACID-INSENSITIVE 5-like protein 7	LOC107776093	QGSLTLPR	S98	Phospho (STY);	0	0	0	823442	0	0
A0A1S3YHQ4	uncharacterized protein LOC107776138 isoform X2	LOC107776138	LASEELVHDWDNK	S197	Phospho (STY);	286910	0	284909	0	0	0
A0A1S3YHR5	serine/threonine-protein kinase tricorner-like isoform X2	LOC107776300	AGDLDTEMITSTGNAISP	S457	Phospho (STY);	126090	134251	220358	119381	177870	189046
A0A1S3YHR5	serine/threonine-protein kinase tricorner-like isoform X2	LOC107776300	LAFSTVGTPDYIAPEVLLK	S233	Phospho (STY);	0	0	0	34093.8	0	0
A0A1S3YHG1	MLO-like protein	LOC107776206	FQGYNSDQEASDLENDPTPPMNR	S501	Phospho (STY);Phospho (STY);Oxidation (M);	60335	0	0	0	0	0
A0A1S3YHG1	MLO-like protein	LOC107776206	LTHETSFVR	S202	Phospho (STY);	0	1.29945e+06	0	1.54594e+06	0	0
A0A1S3YHI6	GATA type zinc finger protein asd-4-like	LOC107776224	AETYLHQYGSANPSTTTDAAAAKPPAAAPDTEETK	S98	Phospho (STY);	0	0	0	534029	420654	0
A0A1S3YHI6	GATA type zinc finger protein asd-4-like	LOC107776224	ASEGGSGPDYLK	S196	Phospho (STY);	0	0	0	748878	0	0
A0A1S3YHI6	GATA type zinc finger protein asd-4-like	LOC107776224	TAGEEASTTDLFSSAK	S28	Phospho (STY);	309990	306286	350266	582021	574051	608038
A0A1S3YHI6	GATA type zinc finger protein asd-4-like	LOC107776224	TAGEEASTTDLFSSAK	S35	Phospho (STY);Phospho (STY);	0	237760	198322	267902	253966	295040
A0A1S3YHI6	GATA type zinc finger protein asd-4-like	LOC107776224	VLAEAAQSQFNK	S45	Phospho (STY);Phospho (STY);Phospho (STY);	139420	140312	0	156906	0	0
A0A1S3YHI6	GATA type zinc finger protein asd-4-like	LOC107776224	VLAEAAQSQFNKDSGK	S51	Phospho (STY);Phospho (STY);	0	0	0	77402.1	0	0
A0A1S3YHS2	protein NAP1-like	LOC107776150	WTEYLGPDISPTIGHK	S41	Phospho (STY);	0	0	226813	263775	0	135949
A0A1S3YHV5	serine/threonine-protein phosphatase 4 regulatory subunit 2-like isoform X3	LOC107776329	GSPQPGMESEK	S3	Phospho (STY);Oxidation (M);	0	0	0	0	209041	0
A0A1S3YIE6	uncharacterized protein LOC107776499 isoform X3	LOC107776499	SETPDFSILDATSPR	S75	Phospho (STY);Phospho (STY);	691840	612232	693020	636076	645732	642468
A0A1S3YIE6	uncharacterized protein LOC107776499 isoform X3	LOC107776499	VQNEEGDSADEK	S85	Phospho (STY);Phospho (STY);	83979	72307.3	89702.5	79350.7	0	67470.5
A0A1S3YI75	uncharacterized protein LOC107776440	LOC107776440	DVLTGSDEGDGSPVAIPEEER	S703	Phospho (STY);	630450	629685	523223	243504	353631	162558
A0A1S3YI75	uncharacterized protein LOC107776440	LOC107776440	FDLNEGFISDEGK	S1170	Phospho (STY);	34199	0	0	0	0	0
A0A1S3YI75	uncharacterized protein LOC107776440	LOC107776440	LPQSALSGEK	S602	Phospho (STY);	144330	0	0	0	0	162060
A0A1S3YI75	uncharacterized protein LOC107776440	LOC107776440	SESLSPGPIK	S485	Phospho (STY);	0	0	0	39004.1	0	0
A0A1S3YI92	uncharacterized protein LOC107776383	LOC107776383	SMSLPVINK	S193	Phospho (STY);	137040	124772	0	0	0	197875
C5J0G6	Phosphopyruvate hydratase	-	IEEELGSDAVYAGASFR	S428	Phospho (STY);	0	0	0	0	0	100350
C5J0G6	Phosphopyruvate hydratase	-	IEEELGSDAVYAGASFR	S436	Phospho (STY);	425010	446690	507154	159336	274743	0
A0A1S3YIL4	protein SPIRAL1-like 1	LOC107776489	IHAAPGGGSSLGYLFGGGSS	S106	Phospho (STY);	0	0	0	165032	219018	237191
A0A1S3YIU6	nuclear transcription factor Y subunit B-3-like	LOC107776759	ADSDNESGGQR	S4	Phospho (STY);	0	0	477617	830724	967926	0
A0A1S3ZZ87	Ubiquitin carboxyl-terminal hydrolase	LOC107792007	MTEAEESSSGSGEASK	S388	Oxidation (M);Phospho (STY);	73855	0	0	41484.6	0	0
A0A1S3ZZ87	Ubiquitin carboxyl-terminal hydrolase	LOC107792007	MTEAEESSSGSGEASK	S390	Oxidation (M);Phospho (STY);	0	93828.8	76969.7	96638.7	83799.4	99121.4
A0A1S4B5J9	ABC transporter G family member 11-like	LOC107804722	QTIAPYGLTQSPSLR	S696	Phospho (STY);	0	1.23935e+06	0	1161760	1.15233e+06	910954
A0A1S3YJ23	calmodulin-binding receptor-like cytoplasmic kinase 3 isoform X2	LOC107776824	IGSIHLNVNQALR	S84	Phospho (STY);	622030	0	675564	463424	541594	484285
A0A1S4DAI8	uncharacterized protein LOC107827579 isoform X3	LOC107827579	ENVESCKDSEEELVER	S209	Phospho (STY);	0	0	62620.8	0	0	0
A0A1S4DAI8	uncharacterized protein LOC107827579 isoform X3	LOC107827579	SSDGIFAELTDNK	S386	Phospho (STY);	0	144096	0	0	0	174622
A0A1S3YJ34	probable mediator of RNA polymerase II transcription subunit 26c	LOC107776552	LNQPEQHGSSNLIAADGDSPQQNVPK	S216	Phospho (STY);	1044700	942412	1.30431e+06	730146	936315	697603
A0A1S3YJ34	probable mediator of RNA polymerase II transcription subunit 26c	LOC107776552	NNSESEYKPK	S253	Phospho (STY);Phospho (STY)	0	0	35923.3	0	0	0
A0A1S3YJ36	uncharacterized protein LOC107776828	LOC107776828	KDDEINSEAEDHDLYVER	S223	Phospho (STY);	507340	0	0	0	0	419623
A0A1S3YJ46	uncharacterized protein LOC107776728	LOC107776728	IESTVEEAD	S115	Phospho (STY);	30772	0	0	0	0	0
A0A1S4AEX5	midasin-like	LOC107796918	QSEIMDTEEQPESPSEVDAR	S327	Phospho (STY);	367300	0	320014	0	339471	0
A0A1S3YJ63	topless-related protein 3-like	LOC107776850	LRPAPSVEEVTYPTVR	S316	Phospho (STY);	355120	301206	344538	261989	263039	170302
A0A1S3YJ63	topless-related protein 3-like	LOC107776850	TVEAPPFEALRSPIEAAAIK	S681	Phospho (STY);	333970	338507	332015	272635	0	0
A0A1S3YJA4	cingulin-like	LOC107776777	ALSSSHSFASTEDSLGR	S193	Phospho (STY);	0	0	0	75901.9	0	0
A0A1S3YJA4	cingulin-like	LOC107776777	VNSQFLR	S1302	Phospho (STY);	0	0	0	0	0	101812
A0A1S3YJI5	protein OVEREXPRESSOR OF CATIONIC PEROXIDASE 3-like isoform X2	LOC107776842	IGSEDEDEEVVADDDNEDDKDEELPVK	S148	Phospho (STY);	1842700	1.58118e+06	0	0	0	0
A0A1S3YJI5	protein OVEREXPRESSOR OF CATIONIC PEROXIDASE 3-like isoform X2	LOC107776842	NDDLSLNDDDISEEDLAK	S114	Phospho (STY);	0	307635	307047	0	0	0
A0A1S3Z1Y3	AP-4 complex subunit epsilon-like	LOC107782050	LAASLFGGASK	S444	Phospho (STY);	0	0	85989.7	0	0	0
A0A1S3Z1Y3	AP-4 complex subunit epsilon-like	LOC107782050	LAASLFGGASK	S450	Phospho (STY);	0	0	0	0	53496.6	49500.9
E1APE9	Delta-1-pyrroline-5-carboxylate synthase	P5CS	LLNSSFLDLQKPQSELDGK	S79	Phospho (STY);	1702000	1.73214e+06	1.61456e+06	655791	411708	386821
A0A1S3YJQ8	protein TSS isoform X4	LOC107776855	IPDTSSDCEPAADSATEK	S1521	Phospho (STY);Phospho (STY)	272370	0	435625	137637	0	0
A0A1S3YJQ8	protein TSS isoform X4	LOC107776855	DELLSPTTPVVENSSDK	S1180	Phospho (STY);Phospho (STY);Phospho (STY);	2355000	2.79224e+06	2.61202e+06	3562572	3.79784e+06	5.30104e+06
A0A1S3YJQ8	protein TSS isoform X4	LOC107776855	DASLTNAGAAMEER	S1536	Phospho (STY);Phospho (STY);	0	0	0	74440.4	0	0
A0A1S3YJQ8	protein TSS isoform X4	LOC107776855	LNSASSPAASNPK	S1323	Phospho (STY);Phospho (STY);Phospho (STY);Phospho (STY)	1444500	1.93455e+06	0	0	0	0
A0A1S3YJQ8	protein TSS isoform X4	LOC107776855	LNSASSPAASNPK	S1324	Phospho (STY);Phospho (STY);Phospho (STY);Phospho (STY);	0	0	1.39329e+06	2.45637e+06	3.09644e+06	3.21239e+06
A0A1S3YJQ8	protein TSS isoform X4	LOC107776855	NDDVIQEDTSEEGWQEALPK	S1236	Phospho (STY);	0	0	0	830298	0	734991
A0A1S3YJQ8	protein TSS isoform X4	LOC107776855	WGDYSDGENEVVEVPS	S1858	Phospho (STY);	4132600	3.14103e+06	4.39625e+06	3.49818e+06	4.22508e+06	5.12401e+06
A0A1S3YJQ8	protein TSS isoform X4	LOC107776855	SAPISPSPTEQIVK	S1332	Phospho (STY);Phospho (STY);Phospho (STY);Phospho (STY);Phospho (STY);	0	1.46977e+06	0	6.98435e+06	6.45222e+06	6.76344e+06
A0A1S3YJQ8	protein TSS isoform X4	LOC107776855	SAPISPSPTEQIVK	S1336	Phospho (STY);Phospho (STY);Phospho (STY);Phospho (STY);Phospho (STY);Phospho (STY);	0	1.46977e+06	0	6.15914e+06	7.20252e+06	1.15632e+07
A0A1S3YJQ8	protein TSS isoform X4	LOC107776855	SAPISPSPTEQIVK	S1338	Phospho (STY);Phospho (STY);Phospho (STY);Phospho (STY);Phospho (STY);	487030	0	440171	0	0	787368
A0A1S3YJQ8	protein TSS isoform X4	LOC107776855	SSPNESTTSSTPSPASK	S1303	Phospho (STY);Phospho (STY);Phospho (STY);Phospho (STY);	1566500	1.96401e+06	1.85924e+06	1.44463e+06	2.22679e+06	2.58726e+06
A0A1S3YJQ8	protein TSS isoform X4	LOC107776855	SSPNESTTSSTPSPASK	S1306	Phospho (STY);Phospho (STY);	0	0	0	0	0	163445
A0A1S3YJQ8	protein TSS isoform X4	LOC107776855	TNSIVSSISVQAAGK	S1348	Phospho (STY);Phospho (STY);Phospho (STY);	647750	0	0	1.04696e+06	0	0
A0A1S3YJR9	Serine/threonine-protein phosphatase 2A 55 kDa regulatory subunit B	LOC107776791	SLSSSITR	S396	Phospho (STY);	1181900	0	0	1.19163e+06	0	0
A0A1S3YJT5	uncharacterized protein LOC107777053	LOC107777053	AGENFSSYSDER	S293	Phospho (STY);	0	47165.8	0	35826.1	0	0
A0A1S3YJV1	chromatin structure-remodeling complex protein SYD-like isoform X3	LOC107777060	MCLAESPQSPILR	S1482	Oxidation (M);Phospho (STY);	295510	0	277090	237630	0	285768
A0A1S3YJV1	chromatin structure-remodeling complex protein SYD-like isoform X3	LOC107777060	NSDVSEVALSPR	S2623	Phospho (STY);	569390	545827	418669	464783	622279	0
A0A1S3YJY6	transcription factor HY5 isoform X2	LOC107776843	EGMESDDEIR	S36	Oxidation (M);Phospho (STY);	0	0	132170	0	0	0
A0A1S3YKL9	non-lysosomal glucosylceramidase-like isoform X2	LOC107777104	IQVSPYTPQETGVR	S601	Phospho (STY);	277250	342107	0	300804	241637	0
A0A1S3YK27	uncharacterized protein LOC107777122	LOC107777122	DNYELGLPPIPGSAPSILVPR	S496	Phospho (STY);	0	0	0	0	84169	0
A0A1S3YK27	uncharacterized protein LOC107777122	LOC107777122	MASEGTSYSPFQR	S579	Phospho (STY);	36685	38757.8	0	0	0	0
A0A1S3YK27	uncharacterized protein LOC107777122	LOC107777122	SVSFFER	S817	Phospho (STY);	0	0	0	209889	0	250529
A0A1S3YK27	uncharacterized protein LOC107777122	LOC107777122	VSYLSPLLEER	S136	Phospho (STY);	0	0	0	0	35149.9	0
A0A1S3YKS5	alkylated DNA repair protein alkB homolog 8-like isoform X3	LOC107777356	YIAEWIGPGSPR	S206	Phospho (STY);	5152900	5.12991e+06	5.04392e+06	2.54547e+06	3.199e+06	4.17219e+06
A0A1S3YKS8	vam6/Vps39-like protein	LOC107777091	FVDVADAPYLSR	S407	Phospho (STY);Phospho (STY);Phospho (STY);	0	0	0	447063	380051	434512
A0A1S4CQ36	sulfate transporter 4.1, chloroplastic-like	LOC107821268	GADPQLEPLLSK	S709	Phospho (STY);Phospho (STY);	0	0	0	100043	125726	127087
A0A1S3YL73	eukaryotic translation initiation factor-like isoform X1	LOC107777479	FETSSSTINSDLLR	S33	Phospho (STY);Phospho (STY);	240340	0	0	401313	0	275731
A0A1S3YL73	eukaryotic translation initiation factor-like isoform X1	LOC107777479	PHVGSFK	S46	Phospho (STY);Phospho (STY);	0	221421	0	0	557585	0
A0A1S4CJL6	glycine-rich RNA-binding protein RZ1C-like isoform X2	LOC107819783	AVSPPPR	S108	Phospho (STY);	1478800	1.31986e+06	0	0	0	0
A0A1S3YLA5	Glyceraldehyde-3-phosphate dehydrogenase	LOC107777241	ASAALTVANSSLQVSNK	S11	Phospho (STY);	56941	0	75586.6	396501	513216	327709
A0A1S3YLA5	Glyceraldehyde-3-phosphate dehydrogenase	LOC107777241	ASAALTVANSSLQVSNK	S16	Phospho (STY);	0	0	0	0	201996	0
A0A1S3YLA5	Glyceraldehyde-3-phosphate dehydrogenase	LOC107777241	AVALVLPSLK	S288	Phospho (STY);Phospho (STY);Phospho (STY);Phospho (STY);	0	0	50351.7	72315.1	68730.8	58171.6
A0A1S3YLA5	Glyceraldehyde-3-phosphate dehydrogenase	LOC107777241	VIAWYDNEWGYSQR	S386	Phospho (STY);	0	0	0	300208	0	514307
A0A1S3YLA5	Glyceraldehyde-3-phosphate dehydrogenase	LOC107777241	YDSTLGIFDADVK	S115	Phospho (STY);	0	0	0	420859	0	0
A0A1S3YLD4	THUMP domain-containing protein 1-like isoform X2	LOC107777364	DNISADEQIQGDADK	S116	Phospho (STY);	47283	0	0	0	0	0
A0A1S3YLD9	basic leucine zipper 61-like	LOC107777300	SVTSLQTEVSALSPR	S216	Phospho (STY);	164760	165372	0	0	0	0
A0A1S3YLE3	NADH dehydrogenase [ubiquinone] 1 alpha subcomplex subunit 2-like	LOC107777309	EASSIEPQLWAR	S54	Phospho (STY);	0	0	0	42470.9	0	0
A0A1S3YLV1	patellin-3-like	LOC107777688	DAVAESASFK	S72	Phospho (STY);Phospho (STY);Phospho (STY);	0	2.28896e+06	0	0	0	0
A0A1S3YLV1	patellin-3-like	LOC107777688	DAVAESASFKEESNK	S74	Phospho (STY);Phospho (STY);	3377500	4.15766e+06	2.85409e+06	4.33867e+06	4.49356e+06	5.00947e+06
A0A1S4AJE0	40S ribosomal protein S18-like	LOC107798308	SLVANEEFQHILR	S2	Phospho (STY);	0	212243	292546	0	380317	0
Q3LAG5	Cysteine synthase	oas7	YLSSVLFESVR	S307	Phospho (STY);Oxidation (M);	0	41343.5	0	50069.1	35652.8	45650.2
A0A1S3YMA2	uncharacterized protein LOC107777777 isoform X2	LOC107777777	SEDGELKPSEEIR	S470	Phospho (STY);	0	0	0	683592	681966	0
A0A1S3YMG8	homeobox-DDT domain protein RLT2-like	LOC107777592	SPASAEADAVPQR	S326	Phospho (STY);	106460	0	0	80062.1	0	84844.1
A0A1S4DLX7	putative MO25-like protein At5g47540	LOC107831187	SIQIEAFHVFK	S69	Phospho (STY);	34069	28539.1	0	0	28728	27141.1
A0A1S3YMI6	CHD3-type chromatin-remodeling factor PICKLE-like	LOC107777655	RPIYSLFDDSDDEVDKK	S24	Phospho (STY);	0	265268	545327	839952	589219	521441
A0A1S4CS55	Glutathione transferase	LOC107821964	TWSSPFGLR	S12	Phospho (STY);	890960	1.07513e+06	820008	815276	883498	1.11832e+06
A0A1S3YMM0	uncharacterized TPR repeat-containing protein At1g05150-like isoform X2	LOC107777882	NDNSDVYSDAGWSR	S186	Phospho (STY);	110120	126077	0	72413.3	0	0
A0A1S3YMM0	uncharacterized TPR repeat-containing protein At1g05150-like isoform X2	LOC107777882	TAAWAASPNHGIVFDDTWK	S138	Phospho (STY);	2064100	1940180	1.99004e+06	2.12518e+06	1.85599e+06	1.61739e+06
A0A1S3YMQ5	uncharacterized protein LOC107777914 isoform X2	LOC107777914	ESGDSDEEEDDDR	S142	Phospho (STY);	0	0	0	0	988853	0
A0A1S4APT5	50S ribosomal protein L31	LOC107799884	KFSGLSQIMQIPTLK	S101	Phospho (STY);	0	0	0	23941.6	0	0
A0A1S3YZ80	LRR receptor-like serine/threonine-protein kinase GSO1	LOC107781257	LENLQYIGFSR	S746	Phospho (STY);	0	0	66379.1	0	0	0
A0A1S3YMV5	ankyrin repeat domain-containing protein 13B-like	LOC107777962	NHSFQDEIDPFR	S597	Phospho (STY);	0	0	134567	72582	197024	0
A0A1S3YMW1	uncharacterized protein LOC107777791	LOC107777791	YLSPPYMSPTLTAGK	S521	Phospho (STY);Phospho (STY);	0	0	0	110560	0	0
A0A1S3YMX4	histone-lysine N-methyltransferase, H3 lysine-9 specific SUVH1-like	LOC107777978	SGENHEAFGFGTPISPVPLNSFR	S93	Phospho (STY);	85180	52155.3	91258.3	59767.8	113678	119332
A0A1S3YMZ8	serine/threonine-protein kinase HT1-like	LOC107778007	TVSPHPETAISDTFK	S75	Phospho (STY);	435760	432970	0	0	0	0
A0A1S4BJY6	stem-specific protein TSJT1-like	LOC107809032	VDSEGAMCGAYFK	S219	Phospho (STY);	74052	0	0	0	0	0
A0A1S3ZG42	probable protein phosphatase 2C 58	LOC107786314	ACFIPSMPDSPDTR	S24	Oxidation (M);Phospho (STY);	466200	404938	358676	0	187777	340205
A0A1S3YN61	putative MO25-like protein At5g47540 isoform X2	LOC107778064	EIAELEAIGPLFSGELHK	S355	Phospho (STY);	0	0	32646.9	0	0	0
A0A1S3YN94	probable ADP-ribosylation factor GTPase-activating protein AGD5 isoform X3	LOC107778090	SQSASAVEDLFK	S273	Phospho (STY);	549460	473530	476015	818927	766510	839711
A0A1S4CIH3	PGR5-like protein 1A, chloroplastic	LOC107819369	ILQYCSIDGK	S77	Phospho (STY);	218930	192643	271817	337792	188658	537482
A0A1S3YP74	probable LRR receptor-like serine/threonine-protein kinase At4g20940 isoform X2	LOC107778123	ASHFTWSPESGDSYTAESLPR	S670	Phospho (STY);Phospho (STY);	880370	692398	828315	997949	846499	800927
A0A1S3YP74	probable LRR receptor-like serine/threonine-protein kinase At4g20940 isoform X2	LOC107778123	ASHFTWSPESGDSYTAESLPR	S681	Phospho (STY);	0	0	0	41802.1	0	50466.9
A0A1S3YP74	probable LRR receptor-like serine/threonine-protein kinase At4g20940 isoform X2	LOC107778123	ASSSEIISPDEK	S648	Phospho (STY);Phospho (STY);Phospho (STY);Oxidation (M);Phospho (STY);	1039800	940710	866727	945859	968714	855774
A0A1S3YP74	probable LRR receptor-like serine/threonine-protein kinase At4g20940 isoform X2	LOC107778123	MTAITGFSPSK	S660	Phospho (STY);Oxidation (M);Phospho (STY);Phospho (STY);	0	1.39265e+06	0	0	1.50604e+06	0
A0A1S3YND8	titin homolog	LOC107777866	NDSAAEDNIDER	S20	Phospho (STY);	0	173162	112346	0	0	157174
A0A1S3YND8	titin homolog	LOC107777866	SSSTSSYDGGNTR	S94	Phospho (STY);	57010	0	0	51846.1	0	0
A0A1S3YND8	titin homolog	LOC107777866	VVDLQLETSSPR	S634	Phospho (STY);	377040	425926	0	173723	0	361043
A0A1S3YNF7	30S ribosomal protein S15, chloroplastic	LOC107777878	SSGASKPEIEAAVQALNALK	S75	Phospho (STY);	0	0	36458.5	43038.4	0	0
A0A1S3YNJ2	AP-3 complex subunit delta	LOC107778160	DWLSSTSFK	S600	Phospho (STY);	0	0	111289	181244	0	0
A0A1S3YNJ2	AP-3 complex subunit delta	LOC107778160	HGLYYLQSQK	S772	Phospho (STY);	0	0	0	35018.5	0	0
A0A1S4BAU5	LIM domain-containing protein WLIM1-like	LOC107806384	LSNYNSFEGVLYCR	S51	Phospho (STY);	0	0	0	0	0	54823.8
A0A1S4BAU5	LIM domain-containing protein WLIM1-like	LOC107806384	TGSLDKSFEGTPK	S75	Phospho (STY);	0	0	0	143471	0	0
A0A1S3YNS1	uncharacterized protein LOC107778230 isoform X2	LOC107778230	EWNSPAR	S902	Phospho (STY);	205190	0	0	318137	0	215777
A0A1S3YNS1	uncharacterized protein LOC107778230 isoform X2	LOC107778230	EIDGGSQTEFSDSSK	S381	Phospho (STY);	105960	137301	0	130404	164880	0
A0A1S3YNS1	uncharacterized protein LOC107778230 isoform X2	LOC107778230	NATGVISSASLNEGNDK	S677	Phospho (STY);	0	0	112852	0	0	0
A0A1S3YNV2	uncharacterized protein LOC107778254	LOC107778254	LSLLLAK	S166	Phospho (STY);	0	80529.4	220676	0	0	0
A0A1S3YNW9	glyoxylate/hydroxypyruvate reductase HPR3-like	LOC107778119	SFSGSPETTNQR	S2	Phospho (STY);	0	0	0	0	0	96644.4
A0A1S3YNW9	glyoxylate/hydroxypyruvate reductase HPR3-like	LOC107778119	SFSGSPETTNQR	S6	Phospho (STY);	62073	0	0	71780.3	0	0
A0A1S3YPQ8	nuclear pore complex protein NUP133-like isoform X2	LOC107778265	ATSEAWDAGDR	S478	Phospho (STY);Phospho (STY);	0	0	0	0	0	262582
A0A1S3YPQ8	nuclear pore complex protein NUP133-like isoform X2	LOC107778265	NLSFAGNVAPR	S466	Phospho (STY);Phospho (STY);	0	0	95154.1	0	0	0
A0A1S3ZM97	protein MKS1-like	LOC107788324	LTGSSTSSMEPSTSGASSGDGNLSPAAK	S118	Phospho (STY);	0	0	0	0	70882.7	0
A0A1S3YPC6	uncharacterized protein LOC107778354 isoform X2	LOC107778354	VSYVLEENASPR	S641	Phospho (STY);	0	0	0	126148	0	0
Q84TM7	Chlorophyll a-b binding protein, chloroplastic	-	SAPQSIWYGEDRPK	S43	Phospho (STY);	945110	0	841384	897251	1.0044e+06	1.09887e+06
A0A1S3YPI9	uncharacterized protein LOC107778310 isoform X2	LOC107778310	SHSVPTLIK	S212	Phospho (STY);	0	0	0	0	0	178799
A0A1S3YPJ4	Sulfotransferase	LOC107778316	SLSNLEENK	S282	Phospho (STY);	315240	0	0	254716	333353	0
A0A1S3YPL8	E4 SUMO-protein ligase PIAL2-like isoform X2	LOC107778433	AASPVLPGNSDGFR	S762	Phospho (STY);	0	81605.7	0	0	0	0
A0A1S3YPL8	E4 SUMO-protein ligase PIAL2-like isoform X2	LOC107778433	IPDFTQDSPQR	S424	Phospho (STY);	0	0	371052	272466	313040	0
A0A1S3YPM6	40S ribosomal protein S6	LOC107778441	LSAVSKPSIAA	S240	Phospho (STY);	797260	0	938631	0	0	0
A0A1S3YPM6	40S ribosomal protein S6	LOC107778441	LSAVSKPSIAA	S243	Phospho (STY);	158450	0	0	0	0	0
A0A1S4A6X8	protein PLASTID TRANSCRIPTIONALLY ACTIVE 12-like isoform X2	LOC107794404	AVDIGENDDEEEGSDAEVEEGDEK	S455	Phospho (STY);	6951900	7.01104e+06	7.44331e+06	7.52242e+06	7.16219e+06	6.80532e+06
A0A1S3YPW4	uncharacterized protein LOC107778476	LOC107778476	GFAAMNSPSGER	S210	Oxidation (M);Phospho (STY);Oxidation (M);	428800	0	373745	329339	464235	329360
A0A1S3YPW4	uncharacterized protein LOC107778476	LOC107778476	GFVAMNSPSGER	S226	Oxidation (M);Phospho (STY);	1250700	1.15938e+06	0	0	1.22249e+06	0
A0A1S4A0Y5	uncharacterized protein LOC107792514 isoform X2	LOC107792514	KASASELLQSLEK	S49	Phospho (STY);	0	0	0	284780	310050	422780
A0A1S3YQ07	uncharacterized protein LOC107778468	LOC107778468	MVSINDNVEEIYFSK	S241	Phospho (STY);	0	0	0	114460	0	126621
A0A1S3YQ08	programmed cell death protein 4-like	LOC107778399	EMLNVAPPNVEVLSSSPK	S29	Oxidation (M);Phospho (STY);	0	0	0	921153	0	823803
A0A1S3YQ08	programmed cell death protein 4-like	LOC107778399	NDPNYDSGEEPYELVGTAVSDPLDDYK	S113	Phospho (STY);	0	79290.9	0	0	0	0
A0A1S3YQ35	uncharacterized protein LOC107778552	LOC107778552	WITSPVSSYGVWK	S72	Phospho (STY);	31390	0	0	0	0	0
A0A1S4CIK7	ATP citrate synthase	LOC107819406	VLSPTESFIHSLDEK	S244	Phospho (STY);	397670	357321	0	415541	476981	0
A0A1S4CIK7	ATP citrate synthase	LOC107819406	VLSPTESFIHSLDEK	S248	Phospho (STY);	637200	631779	531008	692264	687076	651319
A0A1S3YQ67	Polynucleotide adenylyltransferase	LOC107778577	IGSVSPLGGSSR	S559	Phospho (STY);	166800	0	0	0	0	0
A0A1S3YQ87	photosystem II 22 kDa protein, chloroplastic	LOC107778533	SALGLSEGGPLFGFTK	S186	Phospho (STY);	0	26581.7	0	0	0	0
A0A1S4B6H8	uncharacterized protein LOC107805085	LOC107805085	ISPELLYAK	S125	Phospho (STY);	0	73552.4	0	0	55434	0
A0A1S3YQD0	Protein-serine/threonine phosphatase	LOC107778442	KPILSGASPR	S337	Phospho (STY);Phospho (STY);Phospho (STY);	0	0	0	524067	500087	0
A0A1S4DFH7	Non-specific serine/threonine protein kinase	LOC107829263	ASVGLAPTSGLR	S3	Phospho (STY);	198350	0	0	0	0	0
A0A1S3YQD5	uncharacterized protein LOC107778449	LOC107778449	VHSNIANTEVPDALLIK	S178	Phospho (STY);	0	0	0	0	49150.1	0
A0A1S3YQI2	Fructose-bisphosphate aldolase	LOC107778620	LASINVENIESNR	S42	Phospho (STY);Phospho (STY);Phospho (STY);Phospho (STY);	0	0	136693	0	0	0
A0A1S3YQJ9	uncharacterized protein LOC107778718	LOC107778718	NDSDVNQLSPSR	S385	Phospho (STY);	123790	0	0	111106	0	105465
A0A1S3YQL8	protein CHUP1, chloroplastic-like	LOC107778512	DDSSVMSSPAR	S466	Oxidation (M);Phospho (STY);Phospho (STY);	219870	170517	0	186612	247234	189766
A0A1S3YQL8	protein CHUP1, chloroplastic-like	LOC107778512	DTSSPLISSTSNTSDAR	S738	Phospho (STY);	232100	0	301467	0	0	0
A0A1S3YQL8	protein CHUP1, chloroplastic-like	LOC107778512	GPLESLMLR	S491	Phospho (STY);	0	0	0	0	36910.1	0
A0A1S3YQL8	protein CHUP1, chloroplastic-like	LOC107778512	GQGDTDLESNFSQPSSPGSEDFDNASIDSSTSR	S416	Phospho (STY);Phospho (STY);Phospho (STY);Phospho (STY);	0	0	0	361724	0	347339
A0A1S3YQL8	protein CHUP1, chloroplastic-like	LOC107778512	NAGDGVAITSFGTAEQEYDSPETPR	S515	Phospho (STY);	0	0	0	922314	0	782926
A0A1S3YQL8	protein CHUP1, chloroplastic-like	LOC107778512	QLMLEYAGSER	S402	Oxidation (M);Phospho (STY);Phospho (STY);	312460	196938	0	0	280003	120994
A0A1S3YQL8	protein CHUP1, chloroplastic-like	LOC107778512	SDEGDEKEEQLLYSTDGPK	S40	Phospho (STY);	136100	218200	0	0	0	151447
A0A1S3YQL8	protein CHUP1, chloroplastic-like	LOC107778512	SLGGASPGR	S475	Oxidation (M);Phospho (STY);Phospho (STY);Phospho (STY);	899720	789400	700623	0	0	1.16263e+06
A0A1S3YQP4	uncharacterized calcium-binding protein At1g02270-like isoform X3	LOC107778748	LTVVFSPVR	S433	Phospho (STY);	0	0	0	18020.2	0	0
A0A1S3YQR5	Serine/threonine-protein phosphatase	LOC107778697	LIHPLPPASPENSPER	S937	Phospho (STY);Phospho (STY);Oxidation (M);	1670900	1.19198e+06	1681155	2.148e+06	1.08614e+06	1.31562e+06
A0A1S3YQR5	Serine/threonine-protein phosphatase	LOC107778697	LIHPLPPASPENSPER	S941	Phospho (STY);Phospho (STY);Oxidation (M);	655570	0	680713	833532	0	524188
A0A1S3YQR5	Serine/threonine-protein phosphatase	LOC107778697	QLSIDQFENEGR	S591	Phospho (STY);	0	0	0	0	1.55286e+06	0
A0A1S3YQU0	ISWI chromatin-remodeling complex ATPase CHR17-like	LOC107778723	SADDYEEDDDAPASNR	S43	Phospho (STY);	0	0	0	76346.4	0	65864.2
A0A1S3YQX9	protein DEFECTIVE IN MERISTEM SILENCING 3-like isoform X1	LOC107778612	FLAHSSSFATPQK	S422	Phospho (STY);	0	0	0	0	50106	0
A0A1S3YQX9	protein DEFECTIVE IN MERISTEM SILENCING 3-like isoform X1	LOC107778612	MSIDGENVQLPISPK	S20	Oxidation (M);Phospho (STY);	504240	0	422522	530546	631224	478281
A0A1S4B3D7	uncharacterized protein At3g49720-like	LOC107804123	FAAGGSLGGIFHPK	S17	Phospho (STY);	83319	93361.4	87185.3	113834	99432.2	115056
A0A1S3YR12	60S ribosomal protein L29	LOC107778781	SVGSADEE	S54	Phospho (STY);Phospho (STY);	887760	674762	498573	784349	486344	842282
A0A1S3YR12	60S ribosomal protein L29	LOC107778781	SVGSADEE	S57	Phospho (STY);Phospho (STY);	887760	674762	498573	784349	486344	842282
A0A1S3YR15	uncharacterized protein LOC107778716	LOC107778716	FHQSAPVNVPLWQK	S122	Phospho (STY);	0	0	0	0	0	63907.8
A0A1S4CM79	Malic enzyme	LOC107820287	GGESVLDLSPR	S13	Phospho (STY);	0	0	0	1.57997e+07	0	23139699
A0A1S4CM79	Malic enzyme	LOC107820287	GGESVLDLSPR	S18	Phospho (STY);	337570	2.52777e+07	1.99595e+07	0	2.35739e+07	79354.9
A0A1S4CM79	Malic enzyme	LOC107820287	IWLVDSK	S374	Phospho (STY);	41266	0	0	0	0	0
A0A1S3YR25	protein WVD2-like 4	LOC107778724	ASIAGFSFR	S246	Phospho (STY);	0	0	0	0	29478.9	0
A0A1S3YR25	protein WVD2-like 4	LOC107778724	NSTSTTNSSESGGSCLSPR	S350	Phospho (STY);	0	0	123442	0	0	0
A0A1S3YR46	branchpoint-bridging protein-like	LOC107778813	DQSGGEEETSSR	S117	Phospho (STY);	446280	387826	476606	396054	497051	417286
A0A1S3YR67	protein CROWDED NUCLEI 1-like	LOC107778685	NDDQPDLAVSINDTCDDQR	S860	Phospho (STY);Phospho (STY);	523950	0	0	0	267605	0
A0A1S3YR67	protein CROWDED NUCLEI 1-like	LOC107778685	NSGAGLPTVADSPLK	S1070	Phospho (STY);Phospho (STY);	626530	796915	126430	565352	464050	0
A0A1S3YR67	protein CROWDED NUCLEI 1-like	LOC107778685	NSGAGLPTVADSPLK	S1080	Phospho (STY);Phospho (STY);	995320	1.01898e+06	629265	823571	813579	565033
A0A1S3YR67	protein CROWDED NUCLEI 1-like	LOC107778685	SVGELPDGLSK	S840	Phospho (STY);	0	0	0	0	0	121149
A0A1S3YR67	protein CROWDED NUCLEI 1-like	LOC107778685	SVGELPDGLSK	S849	Phospho (STY);Phospho (STY);	0	0	0	0	901100	0
A0A1S3YR71	uncharacterized protein LOC107778692	LOC107778692	EVQPSGGSPLHR	S846	Phospho (STY);Phospho (STY);	0	0	0	403248	0	0
A0A1S3YR71	uncharacterized protein LOC107778692	LOC107778692	LINSPNELPR	S97	Phospho (STY);	0	0	0	0	0	200966
A0A1S3YR73	microtubule-associated protein 70-2-like	LOC107778904	PSEVAVTPTPLTVSASFK	S33	Phospho (STY);	0	0	116100	0	97553.9	0
A0A1S3YR73	microtubule-associated protein 70-2-like	LOC107778904	RQSLSGAESISK	S409	Phospho (STY);	0	0	0	160825	0	0
A0A1S3YR73	microtubule-associated protein 70-2-like	LOC107778904	SPSFQLR	S431	Phospho (STY);	0	0	0	0	0	1.27541e+06
A0A1S3YR78	Pyruvate kinase	LOC107778911	PVVTATQMLESMIKSPR	S307	Phospho (STY);	0	0	0	20051.2	0	0
A0A1S3YR78	Pyruvate kinase	LOC107778911	SNIDISGILEELPHDGR	S2	Phospho (STY);	0	0	90538.9	0	0	73789.4
A0A1S3YR96	probable receptor-like protein kinase At1g33260	LOC107778925	SIDLFSDISEEGLSPR	S108	Phospho (STY);	368350	680431	0	402632	585789	438057
A0A1S3YS40	uncharacterized protein LOC107778950 isoform X2	LOC107778950	IQSANVGSNR	S323	Phospho (STY);	0	233675	451729	151716	0	152444
A0A1S3YS40	uncharacterized protein LOC107778950 isoform X2	LOC107778950	SLSLPVINK	S201	Phospho (STY);	753130	935565	817894	525317	562347	468322
A0A1S3YRC8	Exocyst complex component	LOC107778868	LFGSFGTR	S769	Phospho (STY);	0	0	0	0	2495163	2.63911e+06
A0A1S3YRD2	Inositol-tetrakisphosphate 1-kinase	LOC107778733	GYGEDEGTLPVSPLK	S347	Phospho (STY);	658540	760466	0	527560	0	0
A0A1S3YRD2	Inositol-tetrakisphosphate 1-kinase	LOC107778733	LESYLSFSQVSNLNTCEK	S217	Phospho (STY);	164140	0	167365	0	0	274867
A0A1S3YRH2	uncharacterized protein LOC107778916	LOC107778916	VVEISPDSAAEFSIDR	S42	Phospho (STY);	0	279512	234848	225724	371244	211866
A0A1S3YRN0	uncharacterized protein LOC107779043	LOC107779043	NFSPHDHQR	S139	Phospho (STY);	330360	231960	0	244486	0	255159
A0A1S3YRR1	uncharacterized protein C9orf78-like	LOC107778924	NNDVSDDEQER	S27	Phospho (STY);	0	210515	159308	0	186746	0
A0A1S3YRR6	nascent polypeptide-associated complex subunit alpha-like protein 2	LOC107778929	EEDDHDDGADDSDDDDDDDKEDGALGGSESSK	S38	Phospho (STY);	0	0	0	320856	0	0
A0A1S3YRR6	nascent polypeptide-associated complex subunit alpha-like protein 2	LOC107778929	SDVSPSTAAAEADEEEEEVDETGVEPR	S148	Phospho (STY);	814610	748211	0	0	0	0
A0A1S3YRV6	protein EARLY RESPONSIVE TO DEHYDRATION 15-like	LOC107779052	IVSPTNSFR	S151	Phospho (STY);	470100	529448	0	0	912804	0
Q76MF3	Calmodulin NtCaM11	NtCaM3	ADQLTDDQISEFK	S11	Phospho (STY);	0	0	0	0	135668	0
Q76MF3	Calmodulin NtCaM11	NtCaM3	MKDTDSEEELK	S82	Oxidation (M);Phospho (STY);	0	0	0	0	0	83965.6
Q0MW94	1-deoxy-D-xylulose-5-phosphate reductoisomerase	DXR	NESLVEELK	S135	Phospho (STY);	0	0	0	48664.1	0	0
A0A1S3YS55	uncharacterized protein LOC107779057	LOC107779057	SNASIPSPK	S34	Phospho (STY);	0	0	0	0	0	58029.8
A0A1S4CC47	serine/threonine-protein kinase CTR1-like	LOC107817407	SAAGTPEWMAPEVLR	S64	Phospho (STY);	0	0	0	0	163003	0
A0A1S3YSY2	RING-type E3 ubiquitin transferase	LOC107779205	QLSLPTK	S478	Phospho (STY);	168610	0	151682	0	0	0
A0A1S3YS76	MAP3K epsilon protein kinase 1-like	LOC107779210	GAAGSSFSDK	S318	Phospho (STY);Phospho (STY);Phospho (STY);	0	67586.2	0	0	0	0
A0A1S3YS76	MAP3K epsilon protein kinase 1-like	LOC107779210	SEEFDGSTSSHLEGR	S348	Phospho (STY);	0	0	0	287855	0	0
A0A1S3YSD2	plant UBX domain-containing protein 4-like	LOC107779032	TGGIHTFSDLNR	S119	Phospho (STY);Phospho (STY);	0	0	0	134909	0	0
A0A1S3YSD3	rho-N domain-containing protein 1, chloroplastic	LOC107779204	VDSSAHSDIEPIFSDEDVFDEMADDDAAK	S309	Phospho (STY);Oxidation (M);	509460	482695	451547	0	0	0
A0A1S3YSD8	eukaryotic initiation factor 4A-3-like	LOC107779209	MDGAATGSVIPANR	S8	Phospho (STY);	0	0	0	0	32832.4	27307.2
A0A1S3YSF1	uncharacterized protein LOC107779048	LOC107779048	KFSHLDSAQTEEAEISPQVQAR	S120	Phospho (STY);	231530	0	290705	0	499230	419246
A0A1S3YSF1	uncharacterized protein LOC107779048	LOC107779048	FSHLDSAQTEEAEISPQVQAR	S133	Phospho (STY);	45321	41389.4	44639.9	0	0	0
A0A1S3YSF1	uncharacterized protein LOC107779048	LOC107779048	KFSHLNSEQSNNAAESSSK	S81	Phospho (STY);	0	0	0	0	256944	0
A0A1S4DRE6	uncharacterized protein LOC107832639 isoform X2	LOC107832639	GVTFGSFK	S132	Phospho (STY);	0	0	0	0	103809	0
A0A1S3YSK8	probable receptor-like protein kinase At1g30570	LOC107779316	GTENSEDETHVDSK	S829	Phospho (STY);	210210	309952	198686	233076	254221	212708
A0A1S3YSK8	probable receptor-like protein kinase At1g30570	LOC107779316	TNAGEDSASDIR	S811	Phospho (STY);	114800	216891	0	0	0	0
A0A1S3YTC1	nuclear pore complex protein NUP88-like isoform X2	LOC107779325	VVLLPPSSPHLR	S509	Phospho (STY);	0	0	0	0	111239	0
A0A1S3YSS6	uncharacterized protein DDB_G0283697-like isoform X2	LOC107779372	QEIEAAESPRK	S102	Phospho (STY);	203760	314090	0	0	0	154028
A0A1S3YTK3	far upstream element-binding protein 1-like isoform X2	LOC107779386	AEEEVMVEATTTSGPVPSDHHK	S14	Oxidation (M);Phospho (STY);	0	0	0	604514	0	0
A0A1S3YTK3	far upstream element-binding protein 1-like isoform X2	LOC107779386	AEEEVMVEATTTSGPVPSDHHK	S19	Phospho (STY);	0	316891	0	0	0	0
A0A1S3YTK3	far upstream element-binding protein 1-like isoform X2	LOC107779386	DVIAEADAGGSPALVAR	S303	Phospho (STY);	2913900	2.81672e+06	2.41474e+06	1.93895e+06	2.3327e+06	1.90575e+06
A0A1S3YTK3	far upstream element-binding protein 1-like isoform X2	LOC107779386	SVSPQPGYAQYDANQMYGAPR	S766	Phospho (STY);	849410	0	717113	779736	915735	433725
A0A1S3ZX86	KRR1 small subunit processome component	LOC107791487	QKSIDKIDAEEFIAGSSR	S357	Phospho (STY);	0	0	0	68923.8	87301.2	0
A0A1S3YTL2	biotin carboxyl carrier protein of acetyl-CoA carboxylase, chloroplastic-like isoform X2	LOC107779394	PSNASTAAAPATSPGK	S171	Phospho (STY);	46264	0	34425.4	106214	95425.2	103166
A0A1S3YSX1	uncharacterized protein LOC107779345	LOC107779345	SQEFDTAR	S578	Phospho (STY);	173110	0	0	0	0	0
D2WKB6	Calcium-dependent protein kinase CDPK12	-	MLSAGLQVESVLK	S3	Phospho (STY);	33326	0	0	0	0	0
A0A1S4B2B4	ER membrane protein complex subunit 10-like	LOC107803736	AQSTVVR	S299	Phospho (STY);	0	0	37908.7	0	0	0
A0A1S3YT65	plastid division protein PDV2-like	LOC107779470	GYGAHLPSAR	S155	Phospho (STY);	0	0	0	0	124532	0
A0A1S3YTB7	probable LRR receptor-like serine/threonine-protein kinase At1g06840	LOC107779552	SSSSFSETTSR	S921	Phospho (STY);	0	194372	224302	0	0	0
A0A1S3YTB9	transcriptional regulator DEF1-like	LOC107779482	ILPQALPTASAVSSGSSSPGTGIR	S487	Phospho (STY);	401110	564720	501221	817211	809894	714696
A0A1S3YTB9	transcriptional regulator DEF1-like	LOC107779482	NYGSLDSTEAAK	S96	Phospho (STY);	0	60885.4	400952	0	0	0
A0A1S4AM18	Phospholipid-transporting ATPase	LOC107798955	PLLSPSELSSAPSPR	S18	Phospho (STY);	253000	290916	300944	114519	0	136104
A0A1S3YTG2	KH domain-containing protein At3g08620-like	LOC107779550	AASPQIR	S18	Phospho (STY);Phospho (STY);Phospho (STY);Phospho (STY);	1925300	0	0	0	0	0
A0A1S3YTG2	KH domain-containing protein At3g08620-like	LOC107779550	SGLYNNNHNFSPSR	S12	Phospho (STY);Phospho (STY);	0	189436	0	0	0	0
A0A1S4CVF0	MAG2-interacting protein 2-like	LOC107823031	LLSSSGIAQLK	S45	Phospho (STY);	211110	0	0	0	0	0
A0A1S4BTT8	uncharacterized protein LOC107811806	LOC107811806	LQIVTTTGDHEADDEMSPR	S346	Oxidation (M);Phospho (STY);	304650	394386	330856	0	0	192358
A0A1S3YTV3	FAM10 family protein At4g22670-like	LOC107779484	GAVEEDEEPEIIESDIEFDESDTVEPDNDEPQK	S90	Phospho (STY);	1059500	1.10379e+06	561476	783188	344152	765799
A0A1S3YTV3	FAM10 family protein At4g22670-like	LOC107779484	SHVVDESDDEVGDDENDAHAK	S62	Phospho (STY);	3022200	2.52044e+06	2.41985e+06	2.46699e+06	2.8998e+06	2.82854e+06
A0A1S3YTV5	far upstream element-binding protein 1-like isoform X2	LOC107779634	NDTHPEVSQEVATEAAESVR	S109	Phospho (STY);	0	48801	0	0	0	0
A0A1S3YTW7	serine/threonine-protein kinase CDL1-like	LOC107779645	TYSSSCPSNSFR	S433	Phospho (STY);	55419	0	0	0	0	0
A0A1S4CS20	Ketol-acid reductoisomerase	LOC107821876	APVSLDFETSVFK	S85	Phospho (STY);	47235	0	0	57808.2	0	0
A0A1S3YTZ8	uncharacterized protein At1g15400-like	LOC107779726	VSPAIEPPSPK	S82	Phospho (STY);Phospho (STY);	0	0	0	0	1063431	0
A0A1S3YTZ8	uncharacterized protein At1g15400-like	LOC107779726	VSPAIEPPSPK	S89	Phospho (STY);Phospho (STY);	1114900	0	0	973194	2.3962e+06	0
A0A1S3YU68	187-kDa microtubule-associated protein AIR9-like	LOC107779798	DNSDFDLQAR	S99	Phospho (STY);	0	0	40110	0	0	0
A0A1S3YUD3	protein NRT1/ PTR FAMILY 6.4-like	LOC107779762	LSSLEDSTK	S563	Phospho (STY);	611750	0	633050	804570	874576	815284
A0A1S3YUJ0	VHS domain-containing protein At3g16270-like isoform X2	LOC107779943	QGLNTLSQSPSLK	S187	Phospho (STY);	0	0	0	36463.1	67019.3	1.50716e+06
A0A1S3YUJ0	VHS domain-containing protein At3g16270-like isoform X2	LOC107779943	QGLNTLSQSPSLK	S189	Phospho (STY);	445490	422168	615480	470201	532532	476619
A0A1S3YUQ9	chloroplast stem-loop binding protein of 41 kDa a, chloroplastic-like	LOC107779757	AAGLSVEIVHYDPK	S318	Phospho (STY);	0	163355	0	0	0	192004
A0A1S4B740	protein PHOTOPERIOD-INDEPENDENT EARLY FLOWERING 1-like	LOC107805182	YSTMLAENLVSSPTTSK	S152	Phospho (STY);	51602	0	0	0	0	0
A0A1S3Z334	chloroplast stem-loop binding protein of 41 kDa b, chloroplastic	LOC107782473	LETESLLESR	S195	Phospho (STY);	0	573675	549361	508251	453748	667947
A0A1S3YUY6	Vacuolar cation/proton exchanger	LOC107780103	LELESDEEISFSSSQATNK	S12	Phospho (STY);Oxidation (M)	0	0	0	308940	0	0
A0A1S3YUY6	Vacuolar cation/proton exchanger	LOC107780103	MDGLHYEASHIASPR	S39	Oxidation (M);Phospho (STY);	0	0	53870.1	0	42687.6	0
A0A1S3YUZ7	chaperone protein dnaJ 6-like	LOC107779970	TKPPTSPLR	S210	Phospho (STY);	0	0	1.06142e+06	0	0	0
A0A1S3YV19	Glyceraldehyde-3-phosphate dehydrogenase	LOC107780142	ASAALSVANSSLQVSNK	S11	Phospho (STY);	0	0	0	269579	335983	195216
A0A1S3YV19	Glyceraldehyde-3-phosphate dehydrogenase	LOC107780142	ASAALSVANSSLQVSNK	S16	Phospho (STY);	0	0	0	127934	224093	114690
A0A1S3YW76	protein WVD2-like 7 isoform X3	LOC107780187	LNVADSPK	S585	Phospho (STY);	0	82523.4	0	0	0	0
A0A1S3YV96	tRNA pseudouridine synthase A, mitochondrial-like	LOC107780205	AVETVVEAGLGAVSNDER	S544	Phospho (STY);	0	64031.6	67625.8	0	0	0
A0A1S3YVB3	protein WVD2-like 5 isoform X1	LOC107779975	VAPTQADGSEESPLSPAADAK	S204	Phospho (STY);	3256200	3.76371e+06	3.52732e+06	3.66874e+06	3.94802e+06	0
A0A1S3YYA5	SUPPRESSOR OF ABI3-5-like isoform X3	LOC107781047	SYEEEYPVER	S83	Phospho (STY);	35322	0	0	0	0	0
A0A1S3YVG5	TBC1 domain family member 2B-like	LOC107780032	GVSEEDSEDEFYDIER	S173	Phospho (STY);Phospho (STY);	0	0	0	232223	0	0
A0A1S3YVG5	TBC1 domain family member 2B-like	LOC107780032	GVSEEDSEDEFYDIER	S177	Phospho (STY);Phospho (STY);	784050	850005	771595	1101137	896082	689516
A0A1S3YVG5	TBC1 domain family member 2B-like	LOC107780032	STQLSSPVR	S755	Phospho (STY);Phospho (STY);	0	1.64507e+06	1.19543e+06	0	904368	0
A0A1S3YX07	uncharacterized protein LOC107780367 isoform X3	LOC107780367	IASDGEEVFAEYNK	S524	Phospho (STY);	446190	367952	0	395737	437247	388793
Q6QND2	Glutaminase	Pdx2	VVGVLALQGSFNEHIAALK	S11	Phospho (STY);	59038	0	0	229118	293816	283796
A0A1S3YVT7	protein LURP-one-related 5-like	LOC107780128	VNDNQVDVEPIVADDPHLSP	S217	Phospho (STY);	1095200	1.38663e+06	1.29897e+06	1.27953e+06	1409055	1.09527e+06
A0A1S4DS01	transmembrane protein 135-like	LOC107832567	SASYTYLHTLDAMK	S154	Phospho (STY);	0	0	42355.6	0	0	0
A0A1S3YVW1	heat stress transcription factor A-5-like	LOC107780434	GNSYDEQDDR	S452	Phospho (STY);	0	0	0	20917.4	18325.8	0
A0A1S3YWL6	nucleolin-like isoform X3	LOC107780308	ASDADEAVQSTPEAK	S107	Phospho (STY);Phospho (STY);	242120	282118	224245	412842	455023	407869
A0A1S3YWL6	nucleolin-like isoform X3	LOC107780308	ASGSTIPSPAEEAK	S99	Phospho (STY);Phospho (STY);	110000	0	0	0	0	0
A0A1S3YW93	40S ribosomal protein S16-like	LOC107780276	AAAVASPMESVQCFGR	S7	Phospho (STY);Oxidation (M);	0	0	0	58095.9	0	0
A0A1S4BJC5	probable peroxygenase 5 isoform X2	LOC107808920	ASYNSIHQEGIEK	S3	Phospho (STY);	0	0	0	30271.8	29885.6	0
A0A1S4BJC5	probable peroxygenase 5 isoform X2	LOC107808920	ASYNSIHQEGIEK	S6	Phospho (STY);	0	0	0	0	128878	66464.6
A0A1S3YWD5	eIF-2B GDP-GTP exchange factor subunit alpha	LOC107780329	SASFILDER	S7	Phospho (STY);Phospho (STY);	1793200	0	0	0	0	1.68075e+06
A0A1S3YWG7	Chlorophyll a-b binding protein, chloroplastic	LOC107780379	AAATMALSSSSFAGK	S12	Oxidation (M);Phospho (STY);	0	0	0	35841	80128.4	43681.6
Q40593	Violaxanthin de-epoxidase, chloroplastic	VDE1	KSDVGDFPVPDPSVLVQK	S211	Phospho (STY);	154600	0	0	152520	75470.2	0
A0A1S3YWN7	translation initiation factor IF-2, chloroplastic-like	LOC107780681	MVDDGIPDEEASELDVSIPGAVAR	S361	Phospho (STY);	200880	0	0	0	160187	0
A0A1S3YWN7	translation initiation factor IF-2, chloroplastic-like	LOC107780681	NGPVSSSGSDDEK	S125	Phospho (STY);	415690	443483	615798	212776	170477	0
A0A1S3YWN7	translation initiation factor IF-2, chloroplastic-like	LOC107780681	VAASEAGGITQGIGAYK	S516	Phospho (STY);	0	0	0	28655.6	0	25312.1
A0A1S3YWP5	cyclic nucleotide-gated ion channel 4-like isoform X2	LOC107780545	LTLTSLSFIR	S578	Phospho (STY);	0	59855.1	0	0	0	0
A0A1S3YWR9	probable isoprenylcysteine alpha-carbonyl methylesterase ICMEL1 isoform X1	LOC107780702	TFSYTSSSSSSSNLLK	S52	Phospho (STY);Phospho (STY);	0	224105	512234	220386	152516	176760
A0A1S3YWV1	Starch synthase, chloroplastic/amyloplastic	LOC107780738	DDLSEDAEQK	S125	Phospho (STY);	196000	234068	0	0	0	0
A0A1S3YWY3	protein kinase APK1A, chloroplastic-like	LOC107780773	AESPFHTGLNSR	S13	Phospho (STY);	0	0	0	179974	0	0
A0A1S3YWY3	protein kinase APK1A, chloroplastic-like	LOC107780773	NFRPDSVLGEGGFGSVFK	S75	Phospho (STY);	0	36017.5	37298.4	0	0	44947.8
A0A1S3YWY3	protein kinase APK1A, chloroplastic-like	LOC107780773	PSASPLYAK	S399	Phospho (STY);	162090	0	0	235934	0	239783
A0A1S3YWZ2	PRA1 family protein	LOC107780542	MHAAYDFSFNR	S8	Oxidation (M);Phospho (STY);Phospho (STY);Phospho (STY);	91039	0	84401	71060.9	159295	128516
A0A1S3YWZ2	PRA1 family protein	LOC107780542	SGTLSFYAR	S14	Oxidation (M);Phospho (STY);Phospho (STY);	0	0	0	678820	513436	777453
A0A1S3YWZ7	vesicle-associated protein 4-1-like	LOC107780546	YLAQQQVEVVDSV	S222	Phospho (STY);	229540	0	194572	0	140106	138076
A0A1S3YX08	protein FAM63A-like	LOC107780665	SFEDSPVSITDNHTAR	S222	Phospho (STY);	1439200	1.3518e+06	1.65206e+06	1.69248e+06	1.94973e+06	1.65926e+06
A0A1S3YX78	DNA-damage-repair/toleration protein DRT111, chloroplastic-like	LOC107780693	SESGGLGLGAEGK	S200	Phospho (STY);Phospho (STY);	139910	0	0	0	135645	0
A0A1S3YX78	DNA-damage-repair/toleration protein DRT111, chloroplastic-like	LOC107780693	STSPPPGNEFSIGR	S186	Phospho (STY);Phospho (STY);	0	0	1.27749e+06	1.54872e+06	0	0
A0A1S4CC59	Protein-serine/threonine phosphatase	LOC107817486	ETSEIYFSPCASEGYR	S380	Phospho (STY);	128830	82527.4	137886	0	0	0
A0A1S3YXD3	Small ubiquitin-related modifier	LOC107780790	SGSGVTQQEEDK	S4	Phospho (STY);	0	0	0	44156.6	34767.5	0
A0A1S3YXH1	uncharacterized protein LOC107780496	LOC107780496	MLDESVSIPAR	S321	Phospho (STY);	0	0	0	195204	0	0
A0A1S3YXH1	uncharacterized protein LOC107780496	LOC107780496	MLDESVSIPAR	S323	Phospho (STY);	0	0	0	0	0	181192
A0A1S3YXI2	uncharacterized protein LOC107780763 isoform X1	LOC107780763	HPWLSYPYEPISS	S1160	Phospho (STY);	0	0	990532	909118	1.13524e+06	0
A0A1S4ARS3	eukaryotic translation initiation factor 5-like	LOC107800674	ASGSDEDHASPPR	S206	Phospho (STY);Phospho (STY);	282500	217715	653892	246808	0	262892
A0A1S4ARS3	eukaryotic translation initiation factor 5-like	LOC107800674	ASGSDEDHASPPR	S212	Phospho (STY);Phospho (STY);	0	0	355869	0	0	0
A0A1S3YY11	protein-tyrosine-phosphatase MKP1-like isoform X2	LOC107780873	TSSFSLPSFGDDTIK	S675	Phospho (STY);	217880	200355	206880	0	0	0
A0A1S3YY11	protein-tyrosine-phosphatase MKP1-like isoform X2	LOC107780873	VHALPVSPSSVLR	S261	Phospho (STY);	178350	0	102504	156558	206712	190896
A0A1S3YXY3	uncharacterized protein LOC107780879 isoform X1	LOC107780879	DKVEAPPQSPSTHATPVTTIPAAALPSAQSQPSPR	S742	Phospho (STY);	0	452032	0	712594	588663	458075
A0A1S3YXY3	uncharacterized protein LOC107780879 isoform X1	LOC107780879	LAEAILQEQDAAQSKSENDSDSTLGPK	S58	Phospho (STY);	242040	265830	0	382154	402438	0
A0A1S3YXY3	uncharacterized protein LOC107780879 isoform X1	LOC107780879	SAAHIDTNVEDDSPTVLSMK	S542	Phospho (STY);Oxidation (M);	58959	70926.1	82772.4	0	0	0
A0A1S3YXY3	uncharacterized protein LOC107780879 isoform X1	LOC107780879	SDSVSPDISIDEK	S388	Phospho (STY);	0	0	704612	0	0	0
A0A1S3YXY3	uncharacterized protein LOC107780879 isoform X1	LOC107780879	SPGEDSMEEDVSEGK	S479	Phospho (STY);Phospho (STY);Oxidation (M);	340170	398903	293921	607927	418464	300169
A0A1S3YXY3	uncharacterized protein LOC107780879 isoform X1	LOC107780879	SPGEDSMEEDVSEGK	S484	Phospho (STY);Phospho (STY);	0	0	0	277021	0	0
A0A1S4CQG4	chromosome segregation in meiosis protein 3-like	LOC107821293	AIGEPSQLSPQK	S227	Phospho (STY);	0	0	0	322900	0	0
A0A1S3YYP8	sialidase-like isoform X3	LOC107781110	PSSPSPQVR	S234	Phospho (STY);	205070	0	222813	0	0	0
A0A1S3YYP8	sialidase-like isoform X3	LOC107781110	PSSPSPQVR	S235	Phospho (STY);	0	247946	0	293422	292309	0
A0A1S3YY25	60S acidic ribosomal protein P2A-like	LOC107780915	LASVPCGGGGGGVAVAAPAGGAAAAASAAEEK	S88	Phospho (STY);	0	0	306615	213173	94223.6	265462
A0A1S3YY31	serine/threonine-protein kinase tricorner-like	LOC107780991	SIDSIFGDSK	S485	Phospho (STY);	66923	0	0	57327	0	73088.1
A0A1S3YY83	la-related protein 6A-like	LOC107780928	NTTIQASDLAVNEEHHSNEHHVDSPDEEEGDHR	S329	Phospho (STY);	168640	227299	238837	0	233074	0
A0A1S4D5B2	phytolongin Phyl2.2-like	LOC107826159	EFSVVMQK	S215	Phospho (STY);	0	95286	0	92809.8	0	0
A0A1S3Z7K6	probable LRR receptor-like serine/threonine-protein kinase At4g37250	LOC107783686	LNTSQIIVSPK	S491	Phospho (STY);	73518	0	0	0	0	0
A0A1S3YZQ9	protein EFR3 homolog B-like isoform X3	LOC107781178	ISLSNEPDFSYK	S855	Phospho (STY);	426440	0	0	0	0	303969
A0A1S3YZQ9	protein EFR3 homolog B-like isoform X3	LOC107781178	TSSTENITLETEQK	S529	Phospho (STY);	0	0	227836	0	162748	0
A0A1S3YZQ9	protein EFR3 homolog B-like isoform X3	LOC107781178	TVSVFSSSAALFGK	S510	Phospho (STY);	132510	161536	206084	0	132667	173359
A0A1S3YYD3	1,3-beta-glucan synthase	LOC107780981	ESGAVSANLGELGLR	S152	Phospho (STY);	110270	128799	0	0	66295.1	88450
A0A1S3YYD3	1,3-beta-glucan synthase	LOC107780981	KPSGIAGSVPDSLQR	S33	Phospho (STY);	921320	1.053e+06	1.05445e+06	1.65706e+06	1.51149e+06	1.00418e+06
A0A1S3YYE6	probable protein arginine N-methyltransferase 1.2	LOC107781211	AAAAAAAAADDDSIVDGDK	S74	Phospho (STY);	119190	0	132431	28299.4	0	125026
A0A1S3YYG2	Glycine cleavage system P protein	LOC107781010	HLAPFLPSHPVVPTGGIPSPDK	S817	Phospho (STY);	0	0	241690	245548	0	284837
A0A1S3YYG2	Glycine cleavage system P protein	LOC107781010	SISVEALKPSDTFPR	S73	Phospho (STY);	234640	217113	389917	1.38322e+06	837275	1.23763e+06
A0A1S3YYG7	homeobox-leucine zipper protein ANTHOCYANINLESS 2-like isoform X2	LOC107781109	EDEYESR	S30	Phospho (STY);Phospho (STY);	0	0	0	30442.5	0	0
A0A1S3YYG7	homeobox-leucine zipper protein ANTHOCYANINLESS 2-like isoform X2	LOC107781109	SGSDNLDGGASGDDLDAPLGK	S42	Phospho (STY);Phospho (STY);	299950	221525	233132	200473	0	153020
A0A1S3YYH8	protein JASON-like	LOC107781238	DDENSHISPK	S459	Phospho (STY);	0	0	0	0	59493.2	0
A0A1S4AVS4	protein HHL1, chloroplastic-like	LOC107801920	LTALPTSESSEEDSPK	S215	Phospho (STY);	0	489058	358562	424064	0	0
A0A1S4AVS4	protein HHL1, chloroplastic-like	LOC107801920	LTALPTSESSEEDSPK	S217	Phospho (STY);	884550	952965	0	0	0	277792
A0A1S4AVS4	protein HHL1, chloroplastic-like	LOC107801920	LTALPTSESSEEDSPK	S222	Phospho (STY);	378770	0	0	0	0	0
A0A1S3YYM0	uncharacterized protein LOC107781268 isoform X2	LOC107781268	ARSPLFMEANER	S318	Phospho (STY);	0	0	0	108725	0	44211.1
A0A1S3YYN8	patellin-3-like	LOC107780867	DDVAESASFKEESNK	S74	Phospho (STY);	150000	213984	119771	139820	178936	0
A0A1S3YYP2	protein MODIFIER OF SNC1 1-like	LOC107781084	GRPYSPNQGPLVK	S1099	Phospho (STY);	508200	0	0	0	582846	0
A0A1S6GXA8	Exocyst subunit Exo70 family protein	-	ILADLGTQLSSITR	S50	Phospho (STY);	211240	0	209301	201842	0	149398
A0A1S3ZTI1	40S ribosomal protein S9-2-like	LOC107790316	KASGGDGDEEDEE	S187	Phospho (STY);	1148400	1294025	0	1.12267e+06	1.22261e+06	1.22024e+06
A0A1S3YYT8	Chlorophyll a-b binding protein, chloroplastic	LOC107781331	ATQALLSSSSITSSVENDR	S11	Phospho (STY);	0	0	40752.1	138877	144637	121393
A0A1S3Z097	serine/arginine repetitive matrix protein 2-like isoform X6	LOC107781342	IHEAEVSAIQLISPK	S830	Phospho (STY);	0	194476	0	236301	280478	201110
A0A1S3Z097	serine/arginine repetitive matrix protein 2-like isoform X6	LOC107781342	SLLSASIGANK	S377	Phospho (STY);	0	0	0	82368	0	0
A0A1S3Z0E8	eukaryotic translation initiation factor-like isoform X2	LOC107781403	SKSAQFAAPVDDR	S125	Phospho (STY);	0	0	223756	289056	0	289014
A0A1S3YZV9	uncharacterized protein LOC107781472 isoform X2	LOC107781472	AADTQSMLEQSPSVSLR	S271	Phospho (STY);	0	156888	149353	0	0	0
A0A1S3YZV9	uncharacterized protein LOC107781472 isoform X2	LOC107781472	MEGGGSGGESVVGR	S6	Oxidation (M);Phospho (STY);	37483	0	0	0	0	0
A0A1S3YZD9	zinc finger CCCH domain-containing protein 30-like	LOC107781495	TLTPSNLEDSFSAESSSPR	S488	Phospho (STY);Phospho (STY);	0	571541	584137	543395	576276	0
A0A1S3YZH7	Receptor-like serine/threonine-protein kinase	LOC107781326	FLFAEDHSSGK	S578	Phospho (STY);	0	0	1.75912e+06	0	1.97639e+06	0
A0A1S4BKF3	Exocyst subunit Exo70 family protein	LOC107809230	ELEHQESNSSGSYR	S125	Phospho (STY);	119250	0	0	0	0	0
A0A1S3YZR9	HMG1/2-like protein	LOC107781188	QAGEAEDEESDK	S117	Phospho (STY);Phospho (STY);Phospho (STY);	0	169077	0	0	0	0
A0A1S3Z0G4	uncharacterized protein LOC107781411 isoform X2	LOC107781411	QGSGPNIIGTLVK	S795	Phospho (STY);	0	83552.5	0	0	0	0
A0A1S3ZLP9	Translation machinery-associated protein 22	LOC107788087	VSDQLQSTSISEGSSTSK	S67	Phospho (STY);	0	0	31951.4	0	48867.3	0
A0A1S4D5A4	40S ribosomal protein S6	LOC107826085	LSAASKPSIAA	S240	Phospho (STY);Phospho (STY);Phospho (STY);	946410	0	0	3980881	0	0
A0A1S4D5A4	40S ribosomal protein S6	LOC107826085	SRLSAASKPSIAA	S243	Phospho (STY);Phospho (STY);Phospho (STY);	862690	0	0	4.25115e+06	0	0
A0A1S4D5A4	40S ribosomal protein S6	LOC107826085	SRLSAASKPSIAA	S246	Phospho (STY);Phospho (STY);Phospho (STY);	862690	0	0	0	40364.3	0
A0A1S3YZX6	patellin-3-like	LOC107781650	IPESLVSFKEESNIVSDLSDSER	S121	Phospho (STY);	4626300	6.26123e+06	4.07362e+06	4.05629e+06	4.67931e+06	0
A0A1S3Z170	RNA polymerase I-specific transcription initiation factor RRN3-like isoform X2	LOC107781665	SYDQDVDEFDNEMSK	S525	Phospho (STY);	49664	0	0	0	0	0
A0A1S3Z949	Condensin-1 complex subunit CAP-D2	LOC107784324	DDDSVPDVGNLEQTR	S388	Phospho (STY);	27653	0	0	0	0	0
A0A1S3Z009	serine/threonine-protein kinase D6PKL2-like	LOC107781567	SMSFVGTHEYLAPEIIK	S392	Oxidation (M);Phospho (STY);	416110	270688	372336	474636	358927	292027
A0A1S4DRW8	uncharacterized protein LOC107832528	LOC107832528	SLSWSVSR	S205	Phospho (STY);	0	0	0	0	468534	508867
A0A1S4AM33	receptor-like protein kinase FERONIA	LOC107799134	VGPLGGTDITHVSTAVK	S685	Phospho (STY);	0	0	0	0	186120	0
A0A1S3Z1D2	probable ADP-ribosylation factor GTPase-activating protein AGD5 isoform X3	LOC107781706	DSPSLSSSISTSSLTEK	S296	Phospho (STY);	205200	0	0	181185	0	0
A0A1S4CHK0	ADP-ribosylation factor	LOC107819113	LGLHSLR	S130	Oxidation (M);Phospho (STY);	0	260292	231075	0	0	0
A0A1S3Z0A4	Phosphoinositide phospholipase C	LOC107781653	AWGAEISDLSK	S290	Phospho (STY);	0	570258	0	0	0	931736
A0A1S3Z0A4	Phosphoinositide phospholipase C	LOC107781653	AWGAEISDLSK	S293	Phospho (STY);	0	0	0	0	862571	0
A0A1S4A7S6	transportin-1-like	LOC107794641	EICGLLEQQMSPTSDK	S28	Oxidation (M);Phospho (STY);	450150	0	424090	369186	0	373505
A0A1S4A7S6	transportin-1-like	LOC107794641	FHGSEDGEDDDDEDIVNMWNLR	S351	Phospho (STY);Oxidation (M);	128470	81273.1	125146	90520.8	0	134243
A0A1S3Z0C6	calmodulin-binding receptor-like cytoplasmic kinase 2	LOC107781676	APSVASDGGSEK	S97	Phospho (STY);Phospho (STY)	0	323032	278181	244804	260096	0
A0A1S3Z0C6	calmodulin-binding receptor-like cytoplasmic kinase 2	LOC107781676	SIYASESNSIHAK	S114	Phospho (STY);	276790	306129	0	251730	223537	294508
A0A1S3Z0D0	RNA helicase	LOC107781594	IDSGSDSEELKK	S46	Phospho (STY);	0	0	0	356327	323584	0
A0A1S3Z0H0	uncharacterized protein LOC107781661	LOC107781661	ATTGGSISFSSFPSFSR	S17	Phospho (STY);	0	0	0	0	77200.2	0
A0A1S3Z0N4	Fructose-bisphosphate aldolase	LOC107781715	YVGSSNLSEGASESLHVK	S350	Phospho (STY);	95553	0	0	180242	181103	0
A0A1S3Z0Y4	uridine-cytidine kinase C-like isoform X1	LOC107781799	AQDTLSSADSPR	S11	Phospho (STY);	190270	227011	175071	187078	214116	238775
A0A1S3Z0Y4	uridine-cytidine kinase C-like isoform X1	LOC107781799	IPDSPAPVANQGVVSQLSEQISTLTER	S494	Phospho (STY);	55478	0	79543.8	63981.6	123802	136569
A0A1S3Z0Y4	uridine-cytidine kinase C-like isoform X1	LOC107781799	LSIDDDLVSSPR	S440	Phospho (STY);	0	0	0	0	1.64706e+06	0
A0A1S3Z0Y4	uridine-cytidine kinase C-like isoform X1	LOC107781799	LSIDDDLVSSPR	S441	Phospho (STY);	1878600	2218265	1.77275e+06	1.43799e+06	0	2.03647e+06
A0A1S3Z100	calcium sensing receptor, chloroplastic-like	LOC107781793	LGTDSYNFSFAQVLSPSR	S368	Phospho (STY);Phospho (STY);Phospho (STY)	0	0	0	155566	0	0
A0A1S3Z108	protein SPIRAL1-like 3	LOC107781596	PAAVSPPVDNTK	S49	Phospho (STY);	1427900	1.56835e+06	1.41784e+06	2.01773e+06	1.80964e+06	1.82997e+06
A0A1S3Z192	Rab3 GTPase-activating protein catalytic subunit	LOC107781904	INSLLDAEGHFPGSK	S216	Phospho (STY);	0	0	155535	180728	199690	179696
A0A1S3Z192	Rab3 GTPase-activating protein catalytic subunit	LOC107781904	TGSLGAGCSQLLSDMQAFK	S416	Phospho (STY);	0	0	0	0	0	140037
C3W4Q2	Chlorophyll synthase	CHLG	APAAGGSSINQILGIK	S65	Phospho (STY);	0	0	0	186949	0	152743
A0A1S3Z1F3	ferredoxin-dependent glutamate synthase, chloroplastic-like	LOC107781744	SGSAYSVYQQHLANRPVNVLR	S922	Phospho (STY);	0	0	0	0	110801	0
A0A1S3Z1F3	ferredoxin-dependent glutamate synthase, chloroplastic-like	LOC107781744	VADLDDIISER	S99	Phospho (STY);	0	0	0	60838.4	0	65536.3
A0A1S3Z1F5	uncharacterized membrane protein At4g09580-like	LOC107781916	DEEMNLGLLSESPTGK	S48	Phospho (STY);	0	188611	155990	142132	0	0
A0A1S4AWX4	uncharacterized protein LOC107802180	LOC107802180	TPQSPTSYAHEVK	S326	Phospho (STY);	104050	118545	0	119986	129422	155169
A0A1S4D6C3	homeobox-leucine zipper protein MERISTEM L1-like	LOC107826459	SGADTTELAPSGDDQDPNK	S47	Phospho (STY);	0	124960	0	0	0	0
A0A1S3Z1V9	Phosphoglucomutase (alpha-D-glucose-1,6-bisphosphate-dependent)	LOC107782098	EANGGFIMSASHNPGGPDYDWGIK	S188	Oxidation (M);Phospho (STY);	0	316996	178400	0	0	0
A0A1S3Z1W0	Kinesin-like protein	LOC107782123	AFDSDNDQQQK	S159	Phospho (STY);	229990	0	240542	0	0	0
A0A1S3Z231	inactive protein RESTRICTED TEV MOVEMENT 2-like	LOC107782065	ILEGLVGSIEPK	S253	Phospho (STY);	0	0	40888.4	41039.1	0	43754.7
A0A1S3Z2A7	dnaJ homolog subfamily C GRV2-like isoform X3	LOC107782199	EAYEADDSSMQPPSPTLQER	S2205	Oxidation (M);Phospho (STY);	223670	0	0	149871	156282	183795
A0A1S3Z260	probable receptor-like protein kinase At1g49730	LOC107782180	VADFGLAHASK	S476	Phospho (STY);	51318	0	0	54310.7	0	0
A0A1S3Z274	uncharacterized protein LOC107782130	LOC107782130	SPPLTLPFLEEEK	S34	Phospho (STY);	80764	76497	84556.7	74698.3	0	97262.5
A0A1S3Z295	probable ribosome-binding factor A, chloroplastic	LOC107782153	NAPSGASDNNDQSDDDGDWEGDDPDEEGIIYVK	S208	Phospho (STY);	1760800	758161	2.44815e+06	1.1571e+06	768874	1.74733e+06
A0A1S4DQK2	transcription initiation factor TFIID subunit 14b-like	LOC107832376	QLSVMDELPQTFK	S258	Phospho (STY);	0	63717.3	0	0	0	0
A0A1S3Z2E7	AMP deaminase	LOC107782250	VESVVKPMTPK	S166	Phospho (STY);Oxidation (M);Phospho (STY);	415900	0	0	0	0	146994
A0A1S3Z2E7	AMP deaminase	LOC107782250	VSSSMPNVR	S113	Phospho (STY);	156300	0	0	0	0	283884
A0A1S3Z2E7	AMP deaminase	LOC107782250	VSSSMPNVR	S114	Phospho (STY);Oxidation (M);	0	0	0	360107	346632	0
A0A1S3Z2G5	Small ubiquitin-related modifier	LOC107782020	SASGGGSGGAGEEEK	S8	Phospho (STY);	0	0	0	362954	202285	205929
A0A1S3Z2G7	Protein-serine/threonine phosphatase	LOC107782223	TEVLVESDVEDPVTR	S85	Phospho (STY);	0	0	0	0	118553	0
A0A1S3Z2G8	eukaryotic translation initiation factor 2 subunit beta-like	LOC107782025	TENLSVSEGLEATFSGK	S52	Phospho (STY);	0	0	68404.2	77589.6	81174.8	0
A0A1S3Z2G8	eukaryotic translation initiation factor 2 subunit beta-like	LOC107782025	TENLSVSEGLEATFSGK	S62	Phospho (STY);	63135	0	0	0	0	0
A0A1S3Z2I3	uncharacterized protein LOC107782301	LOC107782301	RPVYYVQSPSR	S31	Phospho (STY);Phospho (STY);Phospho (STY);Phospho (STY);Phospho (STY);	391210	276972	333833	376399	220072	179386
A0A1S3Z2I3	uncharacterized protein LOC107782301	LOC107782301	SESDITSLAPSSPSR	S6	Phospho (STY);Phospho (STY);Phospho (STY);	1411100	1.24846e+06	671303	893610	921842	763052
A0A1S3Z2I3	uncharacterized protein LOC107782301	LOC107782301	SESDITSLAPSSPSR	S16	Phospho (STY);Phospho (STY);Phospho (STY);Phospho (STY)	0	0	671303	893610	0	763052
A0A1S3Z2I3	uncharacterized protein LOC107782301	LOC107782301	SESDITSLAPSSPSR	S17	Phospho (STY);Phospho (STY);Phospho (STY);Phospho (STY);	986450	879660	0	0	921842	3.41723e+06
A0A1S3Z2I3	uncharacterized protein LOC107782301	LOC107782301	SESDITSLAPSSPSRSPK	S21	Phospho (STY);Phospho (STY);Phospho (STY);Phospho (STY);Phospho (STY);	732460	494491	945211	1.20413e+06	802895	729906
A0A1S4ACR7	probable protein phosphatase 2C 3 isoform X2	LOC107796113	LQSLFFR	S267	Phospho (STY);	0	0	0	0	0	20080
A0A1S3Z2M6	protein PHR1-LIKE 1-like	LOC107782085	ELTASFISPR	S59	Phospho (STY);	321730	286739	0	284899	496541	501855
A0A1S3Z2P0	RING-H2 finger protein ATL38-like	LOC107782335	LVDLSSDMPFSPER	S301	Phospho (STY);	0	0	0	0	71815.5	0
A0A1S3Z2P9	60S acidic ribosomal protein P1-like	LOC107782341	EEPKEESDDDMGFSLFD	S102	Phospho (STY);Oxidation (M);	2101200	2.28255e+06	2.17858e+06	2.51908e+06	1.62574e+06	2.21648e+06
A0A1S3Z2U8	uncharacterized protein LOC107782390 isoform X1	LOC107782390	AEVQENADSIHEHDTVAK	S778	Phospho (STY);	0	0	0	125056	0	139461
A0A1S3Z2U8	uncharacterized protein LOC107782390 isoform X1	LOC107782390	PMSDFPNSPSSSR	S257	Oxidation (M);Phospho (STY);	0	0	0	0	0	96759.6
A0A1S3Z2U8	uncharacterized protein LOC107782390 isoform X1	LOC107782390	SDSEPFLGDRPASLNR	S663	Phospho (STY);	0	0	249554	367876	248810	224163
A0A1S3Z2U8	uncharacterized protein LOC107782390 isoform X1	LOC107782390	YNEMEAPWSPAYYSPR	S239	Oxidation (M);Phospho (STY);Oxidation (M);	203130	169548	198402	0	208739	231386
A0A1S3Z2U8	uncharacterized protein LOC107782390 isoform X1	LOC107782390	YVDALNSLNESPEYR	S154	Phospho (STY);	415060	371958	514825	397929	351337	0
A0A1S3Z340	plasminogen activator inhibitor 1 RNA-binding protein-like isoform X1	LOC107782412	SFSAPSIEDVGQFPSLVAK	S355	Phospho (STY);	622810	427850	1.11629e+06	0	0	0
A0A1S3Z335	trihelix transcription factor ASIL2-like	LOC107782407	SSNLDVTVAETSPPAVEEKPPPPAR	S13	Phospho (STY);	299030	309913	314548	334280	324627	233424
A0A1S3Z342	uncharacterized protein LOC107782484	LOC107782484	SWIEIPR	S4	Phospho (STY);	0	0	11727.1	0	0	0
A0A1S3Z345	uncharacterized protein LOC107782416	LOC107782416	VVEDEDDSENTK	S96	Phospho (STY);	0	0	0	22029.7	0	0
A0A1S3Z363	uncharacterized protein LOC107782497	LOC107782497	LVVENQDSNQQK	S754	Phospho (STY);	39268	49840.6	0	176779	173907	147736
A0A1S3Z366	protein NETWORKED 1D-like	LOC107782260	NMEDSFGSSDMK	S1683	Phospho (STY);	0	0	49010.7	0	0	0
A0A1S3Z366	protein NETWORKED 1D-like	LOC107782260	SALESEEIGNVSR	S1699	Phospho (STY);Phospho (STY);	175030	0	0	0	0	0
A0A1S3Z366	protein NETWORKED 1D-like	LOC107782260	SEIFEAESGILTK	S1493	Phospho (STY);	0	0	0	0	65105.1	102146
A0A1S3Z371	uncharacterized protein LOC107782443	LOC107782443	QESGESAIVSPK	S47	Phospho (STY);	458160	418332	497573	0	438939	737628
A0A1S3Z371	uncharacterized protein LOC107782443	LOC107782443	QESGESATVSPK	S95	Phospho (STY);	354180	280455	367279	0	181230	340792
A0A1S3Z439	symplekin-like isoform X2	LOC107782573	IDTAIHVPLSSPGK	S646	Phospho (STY);	313060	279067	288773	160894	0	164209
A0A1S3Z439	symplekin-like isoform X2	LOC107782573	LGSLSLSR	S467	Phospho (STY);	0	0	180332	0	0	0
A0A1S3Z3G4	uncharacterized protein LOC107782593	LOC107782593	SDQDDDSNTLSLACLK	S231	Phospho (STY);	0	0	0	0	131462	0
A0A1S3Z3K3	Eukaryotic translation initiation factor 3 subunit A	LOC107782623	LGEALSNLAEIVEK	S551	Phospho (STY);	66902	60262.2	51258.6	65893.6	75022.9	0
A0A1S3Z3M0	Peptidyl-prolyl cis-trans isomerase	LOC107782644	YEMVFDEDAVGSPK	S393	Oxidation (M);Phospho (STY);	944970	845750	824474	927702	932862	784255
A0A1S3Z3P5	V-type proton ATPase catalytic subunit A	LOC107782425	PSLFGGPMTTFEDSEK	S3	Phospho (STY);	0	0	0	265075	284754	293412
A0A1S3Z3P5	V-type proton ATPase catalytic subunit A	LOC107782425	YSGALESFYEK	S461	Phospho (STY);	0	0	0	0	87233.9	0
A0A1S3Z401	Protein SCAR	LOC107782690	FLEATSPEHR	S261	Phospho (STY);Phospho (STY);Phospho (STY);	0	0	515393	471054	498187	358683
A0A1S3Z401	Protein SCAR	LOC107782690	SDVTDETASLAALAYK	S973	Phospho (STY);	91340	0	0	0	0	0
A0A1S3Z401	Protein SCAR	LOC107782690	SENPLTSIAEDAADLHASPPR	S570	Phospho (STY);	94413	105164	124373	0	144903	102914
A0A1S3Z401	Protein SCAR	LOC107782690	VVHEIGIDSSPLR	S274	Phospho (STY);Phospho (STY);	0	0	317354	344381	0	0
A0A1S3Z401	Protein SCAR	LOC107782690	VVHEIGIDSSPLR	S275	Phospho (STY);Phospho (STY);	448470	437958	0	0	0	300546
A0A1S3Z4H5	Protein-serine/threonine phosphatase	LOC107782695	TEVLAESDVEDTVTR	S85	Phospho (STY);	75371	114582	0	101224	0	73427.1
A0A1S3Z3Y2	LEAF RUST 10 DISEASE-RESISTANCE LOCUS RECEPTOR-LIKE PROTEIN KINASE-like 1.1	LOC107782730	TLESSDSFNLIK	S606	Phospho (STY);	83374	0	0	0	0	84658
A0A1S4BSE6	pentatricopeptide repeat-containing protein At3g29230-like	LOC107811398	LITAFSLCRQMGSALK	S62	Phospho (STY);Phospho (STY);	6620700	8.37594e+06	7.25159e+06	0	0	0
A0A1S4BSE6	pentatricopeptide repeat-containing protein At3g29230-like	LOC107811398	LITAFSLCRQMGSALK	S69	Phospho (STY);Phospho (STY);	6620700	8.37594e+06	7.25159e+06	0	0	0
A0A1S3Z465	HECT-type E3 ubiquitin transferase	LOC107782760	GNNSNADASSIEDPK	S700	Phospho (STY);	0	0	0	40996.5	32074.5	50000.5
A0A1S3Z465	HECT-type E3 ubiquitin transferase	LOC107782760	LSSGLSALSQPFK	S927	Phospho (STY);	0	0	21893.8	0	0	37238.7
A0A1S3Z465	HECT-type E3 ubiquitin transferase	LOC107782760	STVPGSGSPPNSLEIPK	S719	Phospho (STY);	0	0	1.34386e+06	1.65042e+06	0	0
A0A1S3Z475	uncharacterized protein LOC107782837	LOC107782837	VGSPAPTSAEEVNNTIDEGK	S333	Phospho (STY);	0	0	91464	0	0	0
A0A1S3Z480	uncharacterized protein LOC107782841	LOC107782841	FFPDAPEETVDGIAPFSPGR	S659	Phospho (STY);	146330	0	142909	0	0	0
A0A1S3Z480	uncharacterized protein LOC107782841	LOC107782841	IVLVSGEENSLSLNR	S755	Phospho (STY);	0	0	0	0	260177	0
A0A1S3Z4B7	putative clathrin assembly protein At5g35200	LOC107782807	DAGSHSPPPPEPEKEPEPKPEPVK	S335	Phospho (STY);	1378100	1.74628e+06	1626037	1.60805e+06	1.65413e+06	0
A0A1S3ZLR7	peroxisomal and mitochondrial division factor 2-like	LOC107788315	LSAIESER	S150	Phospho (STY);	216480	0	0	0	0	205740
A0A1S3Z4F4	protein MEI2-like 2	LOC107782856	GYSQSPGLR	S396	Phospho (STY);	586170	0	417987	355702	576206	0
A0A1S3Z4F4	protein MEI2-like 2	LOC107782856	IGHLNQVTTSPK	S445	Phospho (STY);Phospho (STY)	0	1.23435e+06	0	0	1.55436e+06	1.13328e+06
A0A1S3Z4F4	protein MEI2-like 2	LOC107782856	LAQGVGNYQHSFSVPER	S460	Phospho (STY);Phospho (STY);Phospho (STY);	629900	495120	617469	680109	932688	447562
A0A1S3Z4F4	protein MEI2-like 2	LOC107782856	LNFNESENYGQSVDDNSPSLSK	S69	Phospho (STY);	111630	109084	98443	0	91167.9	103771
A0A1S3Z4F4	protein MEI2-like 2	LOC107782856	PSGTATLSGPQFLWGSPPIHSER	S496	Phospho (STY);	0	0	0	305368	0	357797
A0A1S3Z4F4	protein MEI2-like 2	LOC107782856	QGSFLGSHHVGSAPSGIPLER	S545	Phospho (STY);	702340	466683	874466	776858	898748	614839
A0A1S3Z4F4	protein MEI2-like 2	LOC107782856	RPDGSYSGDSLDSPK	S824	Phospho (STY);Phospho (STY);Phospho (STY)	130530	115163	130397	87402.4	76119.1	72926.4
A0A1S3Z5I6	peroxisome biogenesis protein 1-like isoform X3	LOC107783025	TNSDIEMGTIDWSTHEK	S195	Phospho (STY);	0	0	0	0	731863	734626
A0A1S3Z4X4	serine-rich adhesin for platelets-like	LOC107782840	DEDDVSFSDLEDDDTDLSDR	S339	Phospho (STY);	820230	967511	749150	563001	416529	576166
A0A1S3Z4X4	serine-rich adhesin for platelets-like	LOC107782840	NDLVEIGDSFK	S95	Phospho (STY);	0	50563.3	0	0	0	0
A0A1S3Z545	protein SPIRAL1-like 5	LOC107783024	GVSYGGGQSSLGYLFGGDDK	S12	Phospho (STY);	0	0	0	74420.5	0	0
A0A1S3Z545	protein SPIRAL1-like 5	LOC107783024	IDDPPPSPTVYAPPYGIDDSTENPSENSPSTSITYQK	S40	Phospho (STY);	0	0	752832	0	477584	0
A0A1S3Z545	protein SPIRAL1-like 5	LOC107783024	SQGQNSGIFITGR	S76	Phospho (STY);Phospho (STY);	0	0	0	82892.9	0	0
A0A1S3Z550	transcription factor Pur-alpha 1-like isoform X2	LOC107783074	ISEVAGSDR	S242	Phospho (STY);	77656	0	0	0	92228.2	0
A0A1S3Z550	transcription factor Pur-alpha 1-like isoform X2	LOC107783074	LFISPNQTSEPSER	S156	Phospho (STY);	113640	0	0	118537	132539	111112
A0A1S3Z550	transcription factor Pur-alpha 1-like isoform X2	LOC107783074	TIDSPQR	S285	Phospho (STY);	362220	500370	0	0	0	0
A0A1S3Z5D0	RNA helicase	LOC107783100	AAVMDGVNVDQESPAESIEK	S244	Phospho (STY);	411020	0	0	0	0	0
A0A1S4AIR1	syntaxin-22-like	LOC107797911	SFQDLESGR	S2	Phospho (STY);	0	0	0	141884	0	0
A0A1S3Z5B4	UPF0503 protein At3g09070, chloroplastic-like	LOC107782953	SFSESWQDLR	S544	Phospho (STY);	40524	0	0	0	0	0
A0A1S3Z5C4	VQ motif-containing protein 4-like	LOC107782970	ENPSSINSPR	S18	Phospho (STY);	0	0	142364	0	0	0
A0A1S3Z5C4	VQ motif-containing protein 4-like	LOC107782970	FYMHPSPR	S199	Phospho (STY);	0	65394.5	0	71348.7	108560	0
A0A1S3Z5E3	uncharacterized protein LOC107783111	LOC107783111	YNSSYSAVGGGIGVAK	S23	Phospho (STY);	0	0	0	39543.9	40545.1	44737.3
A0A1S3Z5Q9	uncharacterized protein LOC107783268 isoform X2	LOC107783268	EVSLIDEEFTNYSGQR	S791	Phospho (STY);	105340	0	120612	0	144926	0
A0A1S3Z5Q9	uncharacterized protein LOC107783268 isoform X2	LOC107783268	MDSECASDITEFASAR	S109	Phospho (STY);	36193	0	37667.7	0	0	0
A0A1S3Z5S5	uncharacterized protein LOC107783365 isoform X2	LOC107783365	ALSGVSPVNK	S270	Phospho (STY);Phospho (STY);	233560	250656	0	0	0	0
A0A1S3Z5S5	uncharacterized protein LOC107783365 isoform X2	LOC107783365	GEATSPAPIPAPAWSTDSGK	S1451	Phospho (STY);	438120	479775	0	0	911668	741450
A0A1S3Z5S5	uncharacterized protein LOC107783365 isoform X2	LOC107783365	GSPHLQSFGSFSEK	S284	Phospho (STY);Phospho (STY);Phospho (STY);	764690	587042	760412	1067700	788990	621530
A0A1S3Z5S5	uncharacterized protein LOC107783365 isoform X2	LOC107783365	LESPPAAIPSEPQVER	S1090	Phospho (STY);	491680	421605	435852	484498	497804	0
A0A1S3Z5S5	uncharacterized protein LOC107783365 isoform X2	LOC107783365	LGSREDLSLDDSR	S389	Phospho (STY);	0	0	844873	0	585940	0
A0A1S3Z5S5	uncharacterized protein LOC107783365 isoform X2	LOC107783365	LHPQSPPMTNLLGQAMDNTSNILATEK	S814	Phospho (STY);Oxidation (M);Oxidation (M);	0	0	0	140624	294731	142972
A0A1S3Z5S5	uncharacterized protein LOC107783365 isoform X2	LOC107783365	LLSSSPASAHSSLK	S1600	Phospho (STY);Phospho (STY);	0	0	0	535606	474281	494222
A0A1S3Z5S5	uncharacterized protein LOC107783365 isoform X2	LOC107783365	LLSSSPASAHSSLK	S1601	Phospho (STY);	0	926361	0	0	0	0
A0A1S3Z5S5	uncharacterized protein LOC107783365 isoform X2	LOC107783365	LLSSSPASAHSSLK	S1602	Phospho (STY);Phospho (STY);	825090	0	852112	2.03975e+06	2.00535e+06	1.80649e+06
A0A1S3Z5S5	uncharacterized protein LOC107783365 isoform X2	LOC107783365	QLSAVMDK	S509	Phospho (STY);Oxidation (M);	0	0	0	239585	0	0
A0A1S3Z5S5	uncharacterized protein LOC107783365 isoform X2	LOC107783365	QSEFPQLGNQGSWGSK	S1568	Phospho (STY);	296820	0	336526	671457	685512	0
A0A1S3Z5S5	uncharacterized protein LOC107783365 isoform X2	LOC107783365	SLPKPFPLWPGR	S702	Phospho (STY);	409880	0	551407	565263	348695	190530
A0A1S3Z5S5	uncharacterized protein LOC107783365 isoform X2	LOC107783365	SWGFEEQIDDIQQK	S1004	Phospho (STY);	0	0	47300.3	0	0	0
A0A1S3Z5S5	uncharacterized protein LOC107783365 isoform X2	LOC107783365	TEFDSPHNQISK	S9	Phospho (STY);	29265	35458.5	22106.3	0	32981.9	0
A0A1S3Z5S5	uncharacterized protein LOC107783365 isoform X2	LOC107783365	VGGPSWSATGSSPAK	S1517	Phospho (STY);	817650	880786	0	1.99302e+06	1.92841e+06	0
A0A1S3Z5V9	uncharacterized protein LOC107783329	LOC107783329	SHVIESDDESTTVVR	S263	Phospho (STY);	3036300	4.01953e+06	3.03728e+06	3260945	4.12624e+06	4.31521e+06
A0A1S3ZTB4	calcium-dependent protein kinase 13-like	LOC107790154	FNSLSVK	S516	Phospho (STY);	0	0	0	120006	0	0
A0A1S3ZTB4	calcium-dependent protein kinase 13-like	LOC107790154	SQKPVTVLTDVK	S37	Phospho (STY);Phospho (STY);	92135	0	0	0	0	0
A0A1S3ZTB4	calcium-dependent protein kinase 13-like	LOC107790154	SSNFSGNDHGR	S22	Phospho (STY);Phospho (STY)	0	0	73656.9	0	0	0
A0A1S3Z637	Vacuolar protein sorting-associated protein 41 homolog	LOC107783405	DQEEEEDSVEEVEEEEEYEPR	S24	Phospho (STY);	210800	236870	0	0	229597	0
A0A1S4A1V5	root phototropism protein 3-like	LOC107792920	NFEDSPESVTALWMK	S85	Phospho (STY);Phospho (STY);Oxidation (M);	110360	110751	0	120690	0	125491
A0A1S4A1V5	root phototropism protein 3-like	LOC107792920	QQIDWSGSFISGTR	S307	Phospho (STY);Phospho (STY);	0	0	0	83761	0	0
A0A1S4A1V5	root phototropism protein 3-like	LOC107792920	QQIDWSGSFISGTR	S309	Phospho (STY);Phospho (STY);	0	0	93582.4	0	59359.9	0
A0A1S4A1V5	root phototropism protein 3-like	LOC107792920	SPNAGINDQPPAR	S316	Phospho (STY);Phospho (STY);Phospho (STY);	500990	0	0	392919	0	341767
A0A1S4A1V5	root phototropism protein 3-like	LOC107792920	WLPDLSTGEGSEVLSPK	S78	Phospho (STY);Phospho (STY);	850090	525429	570124	824632	987208	683789
A0A1S3Z676	tetratricopeptide repeat protein 7A-like	LOC107783403	SGNESAELGQVDIDPSVR	S2	Phospho (STY);	161270	0	192197	0	0	159501
A0A1S3Z676	tetratricopeptide repeat protein 7A-like	LOC107783403	SGNESAELGQVDIDPSVR	S6	Phospho (STY);	0	0	386053	0	0	0
A0A1S3Z684	lysine-specific demethylase JMJ25-like isoform X1	LOC107783445	CDSDEVTCGK	S145	Phospho (STY);	0	0	18335.5	0	0	12457.2
A0A1S3Z6C5	HMG-Y-related protein A-like	LOC107783486	VPLPPGAESAEIASPRPR	S107	Phospho (STY);	1475800	1.93966e+06	855260	1.16255e+06	2.81266e+06	1.40402e+06
A0A1S3Z6F7	apoptosis inhibitor 5-like isoform X3	LOC107783600	HIETVDEQMSDDNLR	S81	Phospho (STY);	0	0	0	235468	285021	202716
A0A1S3Z6G4	calcium permeable stress-gated cation channel 1-like	LOC107783514	HSPTHSGAFVTK	S50	Phospho (STY);	0	1.31711e+06	0	0	0	0
A0A1S3Z6S7	protein FAM91A1-like isoform X3	LOC107783623	LIDPASILQDPNVPGSPK	S228	Phospho (STY);	792030	863478	803063	687720	756649	633716
A0A1S3Z6S7	protein FAM91A1-like isoform X3	LOC107783623	TEVLSFDGNILR	S811	Phospho (STY);	0	0	0	222767	0	0
A0A1S4D4G8	chaperone protein dnaJ 49-like	LOC107825773	SDDVSDGER	S83	Phospho (STY);	53628	56407.8	0	0	0	0
A0A1S3Z6W8	protein REDUCED WALL ACETYLATION 3-like isoform X2	LOC107783485	AVLLEGGLSNSASTK	S75	Phospho (STY);	0	0	573954	681449	0	633007
A0A1S3Z6W8	protein REDUCED WALL ACETYLATION 3-like isoform X2	LOC107783485	VHSDNNLVELENATIK	S45	Phospho (STY);	134590	96723.6	0	0	0	0
A0A1S4ATD2	uncharacterized protein LOC107801072	LOC107801072	SPELPMYR	S75	Phospho (STY);Oxidation (M);	0	0	985600	991370	0	984578
A0A1S4ATD2	uncharacterized protein LOC107801072	LOC107801072	SHSSSPTYYQDDSGR	S26	Phospho (STY);	0	0	0	0	130986	0
A0A1S3Z751	inactive phospholipase C-like protein 2	LOC107783731	SDGISSGATSPR	S146	Phospho (STY);	0	380207	399100	378790	0	382423
A0A1S3Z796	uncharacterized protein LOC107783779	LOC107783779	EVEEYESDPEEAK	S15	Phospho (STY);	0	175544	165547	0	164637	125702
A0A1S3Z797	myosin-binding protein 1-like isoform X2	LOC107783727	FLEQMSFK	S425	Oxidation (M);Phospho (STY);	0	352477	238507	242413	292414	259734
A0A1S3Z797	myosin-binding protein 1-like isoform X2	LOC107783727	NESGLSLEGSAVSEIEGESVSDR	S492	Phospho (STY);	0	0	0	0	279957	273538
A0A1S3Z797	myosin-binding protein 1-like isoform X2	LOC107783727	VLLTQLSSPR	S445	Phospho (STY);Phospho (STY);Oxidation (M);Phospho (STY);	492080	370335	0	0	473783	232184
A0A1S3Z797	myosin-binding protein 1-like isoform X2	LOC107783727	VTDTTLSEMSPR	S457	Phospho (STY);Phospho (STY);Oxidation (M);Phospho (STY);	0	39682.1	0	0	29307.4	0
A0A1S3Z7B9	oligouridylate-binding protein 1-like	LOC107783740	SIVELTSGTSDDGHDK	S236	Phospho (STY);	2424600	2.33047e+06	2.43292e+06	3.93167e+06	3.72206e+06	3.57221e+06
A0A1S3Z7C0	protein IQ-DOMAIN 1-like isoform X2	LOC107783856	RLSFSASPGGGPR	S437	Phospho (STY);	0	0	0	0	404524	0
A0A1S3Z7C0	protein IQ-DOMAIN 1-like isoform X2	LOC107783856	LSFSASPGGGPR	S441	Phospho (STY);	430660	0	316104	412336	478963	328983
A0A1S3Z7C0	protein IQ-DOMAIN 1-like isoform X2	LOC107783856	SGELDSSNAETASVSPAPPHPVEQTK	S38	Phospho (STY);	192400	0	0	0	0	0
A0A1S3Z7G6	filament-like plant protein 4	LOC107783903	FSDSSSDPDIPSEGR	S791	Phospho (STY);	60561	65424.6	0	85651.2	73531.6	0
A0A1S3Z7H5	Cellulose synthase	LOC107783802	DLNSYGLGSVDWK	S211	Phospho (STY);	0	0	0	110362	0	0
A0A1S3Z7H5	Cellulose synthase	LOC107783802	SMSGPLGPGDK	S172	Oxidation (M);Phospho (STY);Oxidation (M);Phospho (STY);	494650	520951	0	0	336030	0
A0A1S3Z7H5	Cellulose synthase	LOC107783802	SMTDTQSVR	S167	Oxidation (M);Phospho (STY);Oxidation (M);Phospho (STY);	0	0	47329.9	0	0	0
A0A1S3Z7L0	F-box protein At3g12350-like	LOC107783880	GEEYEDLCGSPGSLPDR	S240	Phospho (STY);	134370	0	141261	88796.4	0	0
A0A1S3Z7M1	putative glycerol-3-phosphate transporter 1	LOC107783702	LVVAEVGANIHQLGSPR	S202	Phospho (STY);	0	0	0	88248.7	0	0
A0A1S3Z7M7	protein WEAK CHLOROPLAST MOVEMENT UNDER BLUE LIGHT 1-like	LOC107783957	AQALASSTEADSSPDVK	S928	Phospho (STY);Phospho (STY);Phospho (STY);Phospho (STY);	0	0	0	77497.3	0	0
A0A1S3Z7M7	protein WEAK CHLOROPLAST MOVEMENT UNDER BLUE LIGHT 1-like	LOC107783957	AQALASSTEADSSPDVK	S929	Phospho (STY);Phospho (STY);Phospho (STY);	36614	0	0	77497.3	44547.5	43638.4
A0A1S3Z7M7	protein WEAK CHLOROPLAST MOVEMENT UNDER BLUE LIGHT 1-like	LOC107783957	TSESAPEAAASHNSTSPK	S914	Phospho (STY);Phospho (STY);Phospho (STY)	322410	250970	378098	0	332565	217262
A0A1S4B9H4	Aminomethyltransferase	LOC107805971	GGDVSWHIHDER	S173	Phospho (STY);	0	0	0	0	81412.3	103465
A0A1S3Z7W3	la protein 1-like	LOC107783974	SVESPTEEDDQAPAEEK	S315	Phospho (STY);	2484000	2.60554e+06	2.49997e+06	2.92469e+06	2.74743e+06	2.42231e+06
A0A1S3Z7X0	vesicle-associated protein 4-1-like	LOC107784034	QQVEAVDSV	S219	Phospho (STY);	0	0	0	0	20119.6	28401.7
A0A1S3Z7X5	histone-lysine N-methyltransferase SETD1A-like	LOC107784039	LQSPPDQTR	S87	Phospho (STY);	611530	0	0	0	0	0
A0A1S3Z7Y5	protein CYPRO4-like	LOC107783950	FAVTDSPEAPLVVATPLK	S616	Phospho (STY);	185350	114237	78810.7	0	0	0
A0A1S3Z808	uncharacterized protein LOC107783832	LOC107783832	SISFPTALK	S126	Phospho (STY);	0	0	0	0	91808.7	0
A0A1S3Z812	LOW QUALITY PROTEIN: brefeldin A-inhibited guanine nucleotide-exchange protein 1	LOC107784009	YDQSSFK	S1352	Phospho (STY);	0	86047.9	90758.3	0	0	0
A0A1S3Z824	exocyst complex component EXO84C-like	LOC107784018	AVLDFASSDEGKPLSPR	S384	Phospho (STY);	0	0	0	132766	0	0
A0A1S3Z827	AT-rich interactive domain-containing protein 5-like isoform X2	LOC107784010	VQNEEGDSADENVLFK	S85	Phospho (STY);	393670	371828	380178	415313	428383	354318
A0A1S3Z828	Phosphoglycerate kinase	LOC107783850	GVTTIIGGGDSVAAVEK	S360	Phospho (STY);Oxidation (M);Phospho (STY);	0	0	0	87825.1	0	0
A0A1S3Z828	Phosphoglycerate kinase	LOC107783850	LASLADLYVNDAFGTAHR	S140	Phospho (STY);	0	0	165684	0	166572	252999
A0A1S3Z844	peroxisomal (S)-2-hydroxy-acid oxidase-like	LOC107783993	MVFDYYASGAEDQWTLAENR	S28	Phospho (STY);	56278	0	53896.3	0	0	0
A0A1S3Z857	uncharacterized protein LOC107784032 isoform X1	LOC107784032	SGPFAYENASGIGPR	S100	Phospho (STY);	0	169430	0	0	0	80738.6
A0A1S3Z8A9	CBS domain-containing protein CBSCBSPB3-like	LOC107783931	AAEQGSAIAAAVEGVER	S186	Phospho (STY);	88057	0	0	0	0	0
A0A1S3Z8A9	CBS domain-containing protein CBSCBSPB3-like	LOC107783931	QWGNNFSAPSAFIETLR	S204	Phospho (STY);	0	0	0	91345.4	0	172141
A0A1S4BWX4	uncharacterized protein LOC107812639	LOC107812639	AYFDSADWALGK	S54	Phospho (STY);	4458600	4653473	0	0	0	3.43772e+06
A0A1S3Z8F4	FAM10 family protein At4g22670-like	LOC107784193	SHVVDESDEEMGDLENETHK	S59	Phospho (STY);Oxidation (M);	4322700	4.828e+06	4.75606e+06	4.59564e+06	5.43911e+06	5.03794e+06
A0A1S3Z8G0	heterogeneous nuclear ribonucleoprotein 1-like	LOC107784125	ASSPELDSSEALTYGLR	S433	Phospho (STY);	305860	271028	343641	354660	272251	262150
A0A1S3Z8K3	sugar transporter ERD6-like 6	LOC107784164	KPFLHTGSWYR	S25	Phospho (STY);Phospho (STY);	3869900	3.45944e+06	0	5.38474e+06	5.87759e+06	5.32541e+06
A0A1S3Z8K3	sugar transporter ERD6-like 6	LOC107784164	TLEEIQFSFR	S487	Phospho (STY);	505400	0	0	514324	449403	650466
A0A1S3ZMA3	ubiquitin carboxyl-terminal hydrolase 14-like	LOC107788509	EELLPETAAGDGEESPK	S53	Phospho (STY);	653820	770455	698430	730800	698606	617409
A0A1S3Z8R2	protein MICRORCHIDIA 6-like	LOC107784180	NSFSAVGPITPQASSESR	S513	Phospho (STY);	0	0	0	0	60646.1	0
A0A1S3Z8V2	thiamine-repressible mitochondrial transport protein THI74	LOC107784313	KDSEENLSAEEEGKPLVAR	S111	Phospho (STY);Phospho (STY);	490810	381005	575420	331681	233201	288526
A0A1S3Z8V2	thiamine-repressible mitochondrial transport protein THI74	LOC107784313	VFEIEILKSFDR	S105	Phospho (STY);Phospho (STY);	0	0	51065.4	68048.6	70606.9	58687.9
A0A1S3Z8X6	Trafficking protein particle complex subunit	LOC107784262	NPLYSPGASIK	S147	Phospho (STY);	0	0	0	212300	0	0
A0A1S3Z901	uncharacterized protein At4g15545-like	LOC107784131	LTPPGSPPSLSASVSPSR	S197	Phospho (STY);Phospho (STY);Phospho (STY);Phospho (STY);Phospho (STY);Phospho (STY);	0	0	0	0	2028877	2.28672e+06
A0A1S3Z901	uncharacterized protein At4g15545-like	LOC107784131	LTPPGSPPSLSASVSPSR	S206	Phospho (STY);Phospho (STY);Phospho (STY);	0	0	0	0	2028877	2.28672e+06
A0A1S3Z914	protein DEFECTIVE IN MERISTEM SILENCING 3-like isoform X1	LOC107784268	MSIDGENVQLSISPK	S20	Oxidation (M);Phospho (STY);	299350	267611	279965	432626	466483	384916
A0A1S3Z923	Mediator of RNA polymerase II transcription subunit 14	LOC107784304	GVIQSGSAGSLATAPGR	S506	Phospho (STY);	51267	74399.5	41353.3	0	44122.2	0
A0A1S3Z923	Mediator of RNA polymerase II transcription subunit 14	LOC107784304	SEQDLTSLR	S528	Phospho (STY);	196260	0	147807	0	209423	0
A0A1S3Z926	clathrin interactor EPSIN 2-like	LOC107784283	DVETSSASAPK	S319	Phospho (STY);	42593	0	0	0	0	0
A0A1S3Z926	clathrin interactor EPSIN 2-like	LOC107784283	RFSEQNLSAPPSYEEAVGASR	S286	Phospho (STY);	3001300	2.88323e+06	3.18025e+06	2.85206e+06	3.12599e+06	2.59413e+06
A0A1S3Z926	clathrin interactor EPSIN 2-like	LOC107784283	STDDFNYGSR	S249	Phospho (STY);	0	83247.5	0	0	0	0
A0A1S3Z926	clathrin interactor EPSIN 2-like	LOC107784283	STDDFNYGSR	S257	Phospho (STY);	0	0	0	0	0	56874.4
A9CR84	Class 2 knotted1-like protein	NTH201	NWHSNPSTSTSQK	S384	Phospho (STY);	0	0	140011	0	0	147714
A9CR84	Class 2 knotted1-like protein	NTH201	SMLPEDHQSPR	S34	Oxidation (M);Phospho (STY);	0	503355	0	0	417502	439818
A0A1S4D0C1	14-3-3 protein 7-like	LOC107824572	DNLTLWTSDLEEGGEHSK	S232	Oxidation (M);Phospho (STY);	131440	169221	158535	0	0	129025
A0A1S4D0C1	14-3-3 protein 7-like	LOC107824572	QAFDEAIAELDSLSEESYK	S209	Phospho (STY);Oxidation (M);	0	0	0	148313	181995	0
A0A1S3Z980	calcium-dependent protein kinase 32-like	LOC107784355	DGSLQMNNETR	S522	Phospho (STY);Oxidation (M);	0	0	0	0	202308	209651
A0A1S3Z9B9	187-kDa microtubule-associated protein AIR9-like	LOC107784350	TADVTSPAESPVK	S31	Phospho (STY);Phospho (STY);	0	0	0	62053.8	0	0
A0A1S3Z9B9	187-kDa microtubule-associated protein AIR9-like	LOC107784350	TADVTSPAESPVK	S35	Phospho (STY);Phospho (STY);	0	0	0	62053.8	0	0
A0A1S3Z9E4	probable isoprenylcysteine alpha-carbonyl methylesterase ICMEL1	LOC107784456	TFSYTPSSSSSSNLLK	S52	Phospho (STY);	136180	0	186515	137131	91274.6	0
A0A1S3Z9M5	Peptidyl-prolyl cis-trans isomerase	LOC107784319	GGIVSLPLSENDDDDDLK	S183	Phospho (STY);	0	0	0	81457.1	0	0
A0A1S3Z9M7	calpain-type cysteine protease DEK1-like	LOC107784464	VDGWDSDPADVDLYDR	S496	Phospho (STY);	0	0	0	87581	0	0
A0A1S3Z9M9	protein NRT1/ PTR FAMILY 6.1-like	LOC107784452	EIKSPEVQLGENNSDSGK	S10	Phospho (STY);	272720	197370	196447	246223	0	102476
A0A1S3Z9M9	protein NRT1/ PTR FAMILY 6.1-like	LOC107784452	LGIYFIESDSR	S37	Phospho (STY);	613370	429919	427920	0	489253	434246
A0A1S3Z9Q4	sec-independent protein translocase protein TATC, chloroplastic-like	LOC107784471	NDESDSDGSIVYDFLYPSK	S98	Phospho (STY);	34485	0	184253	0	0	0
A0A1S3Z9R4	myosin-binding protein 2-like	LOC107784339	SDFSIEECCGNEEK	S203	Phospho (STY);	51646	0	62622	0	0	0
A0A1S3Z9S3	5-adenylylsulfate reductase-like 4	LOC107784348	SLASVSFGESSTSR	S308	Phospho (STY);	239220	218907	238769	275890	202899	206294
A0A1S3Z9S5	protein PLASTID MOVEMENT IMPAIRED 1-like	LOC107784536	EEEEDAEEEEQSEGNSDK	S466	Phospho (STY);Phospho (STY);Phospho (STY);	0	119871	0	108209	122110	270691
A0A1S3Z9S5	protein PLASTID MOVEMENT IMPAIRED 1-like	LOC107784536	EEEEDAEEEEQSEGNSDK	S470	Phospho (STY);Phospho (STY);Phospho (STY);	0	0	0	108209	0	171055
A0A1S3Z9S5	protein PLASTID MOVEMENT IMPAIRED 1-like	LOC107784536	EFLQMLEDSGGTNQFK	S547	Phospho (STY);	69198	0	0	0	0	0
A0A1S3Z9S5	protein PLASTID MOVEMENT IMPAIRED 1-like	LOC107784536	LSALDSIAQQIK	S495	Phospho (STY);	232280	0	0	387452	444687	419080
A0A1S3Z9S5	protein PLASTID MOVEMENT IMPAIRED 1-like	LOC107784536	LSALDSIAQQIK	S499	Phospho (STY);	276050	248823	276999	292548	391175	290321
A0A1S3Z9S5	protein PLASTID MOVEMENT IMPAIRED 1-like	LOC107784536	MSLSPWR	S131	Phospho (STY);Oxidation (M);	0	0	0	29432.4	0	0
A0A1S3Z9S5	protein PLASTID MOVEMENT IMPAIRED 1-like	LOC107784536	MSLSPWR	S133	Oxidation (M);Phospho (STY);Oxidation (M);	0	816384	551077	759792	742095	790481
A0A1S3Z9S5	protein PLASTID MOVEMENT IMPAIRED 1-like	LOC107784536	NVNYSSSSFAR	S368	Phospho (STY);Phospho (STY);Phospho (STY);	4663300	4634227	4.40967e+06	2.49954e+06	0	0
A0A1S3Z9S5	protein PLASTID MOVEMENT IMPAIRED 1-like	LOC107784536	TASLVLPR	S93	Phospho (STY);	0	0	5.18041e+06	0	4.10063e+06	0
A0A1S3Z9S5	protein PLASTID MOVEMENT IMPAIRED 1-like	LOC107784536	TEDDDSESQRLDADEENVTR	S526	Phospho (STY);	3427700	3.23542e+06	3.56869e+06	2.57286e+06	2.35437e+06	1871072
A0A1S3Z9S5	protein PLASTID MOVEMENT IMPAIRED 1-like	LOC107784536	TSFSVPSPR	S377	Phospho (STY);Phospho (STY);Phospho (STY);Phospho (STY);	0	584254	0	269728	0	0
A0A1S3Z9S5	protein PLASTID MOVEMENT IMPAIRED 1-like	LOC107784536	TSFSVPSPR	S382	Phospho (STY);Phospho (STY);Phospho (STY);	0	584254	0	0	0	0
A0A1S3Z9T9	Glycosyltransferase	LOC107784554	IEEEESMSPVIK	S198	Oxidation (M);Phospho (STY);	0	0	93290.3	164129	158542	0
A0A1S4BE34	monosaccharide-sensing protein 2-like	LOC107807257	AESLLGQQSIEEAVETQSDAVTK	S467	Phospho (STY);	168470	0	0	184816	361036	288593
A0A1S4BE34	monosaccharide-sensing protein 2-like	LOC107807257	AESLLGQQSIEEAVETQSDAVTK	S473	Phospho (STY);	0	0	0	77403	71165.4	0
A0A1S4BE34	monosaccharide-sensing protein 2-like	LOC107807257	HEQWDEESQK	S340	Phospho (STY);	0	33351.9	0	0	0	0
A0A1S4BE34	monosaccharide-sensing protein 2-like	LOC107807257	IYLHEEGGAGSR	S433	Phospho (STY);	0	0	0	0	633681	0
A0A1S4BE34	monosaccharide-sensing protein 2-like	LOC107807257	LPEMGSMR	S311	Phospho (STY);	0	0	0	0	62928.9	0
A0A1S4BE34	monosaccharide-sensing protein 2-like	LOC107807257	LYGAEEGLSWIAK	S264	Phospho (STY);Phospho (STY);	123560	88199	0	126773	167302	0
A0A1S4BE34	monosaccharide-sensing protein 2-like	LOC107807257	PVTGQSTLGLASR	S274	Phospho (STY);Phospho (STY);	0	379513	0	409965	543471	316498
A0A1S4BE34	monosaccharide-sensing protein 2-like	LOC107807257	PVTGQSTLGLASR	S280	Phospho (STY);	0	0	0	299414	503818	0
A0A1S4BE34	monosaccharide-sensing protein 2-like	LOC107807257	QGSNLVHANGEQASMGIGGGWQLAYR	S399	Phospho (STY);	225060	0	0	0	196943	0
A0A1S3Z9Y8	translocase of chloroplast 159, chloroplastic-like	LOC107784627	AATGADSDGGNITITSQDGSR	S703	Phospho (STY);	687590	0	540156	0	1042017	0
A0A1S3Z9Y8	translocase of chloroplast 159, chloroplastic-like	LOC107784627	EADPESGNISPDVK	S537	Phospho (STY);Phospho (STY);	0	236974	208062	0	158843	198241
A0A1S3Z9Y8	translocase of chloroplast 159, chloroplastic-like	LOC107784627	EADPESGNISPDVK	S541	Phospho (STY);Phospho (STY);	1172800	1.43023e+06	1.35079e+06	1.40743e+06	1.47881e+06	1.44944e+06
A0A1S3Z9Y8	translocase of chloroplast 159, chloroplastic-like	LOC107784627	EVEQHVESPADVSESLLIEADGEK	S395	Phospho (STY);	0	0	587001	0	0	0
A0A1S3Z9Y8	translocase of chloroplast 159, chloroplastic-like	LOC107784627	SISGSQQILEADGEAK	S591	Phospho (STY);	8567000	0	7.23921e+06	7.49662e+06	492880	363701
A0A1S3Z9Y8	translocase of chloroplast 159, chloroplastic-like	LOC107784627	SISGSQQILEADGEAK	S593	Phospho (STY);	0	309075	160456	58887.7	0	0
A0A1S3Z9Y8	translocase of chloroplast 159, chloroplastic-like	LOC107784627	TVIEESATHSDDAEKPNK	S233	Phospho (STY);	501580	549846	503278	809065	0	656404
A0A1S4CBW5	Chlorophyll a-b binding protein, chloroplastic	LOC107817323	ATQALISSSSIASSAEAAR	S11	Phospho (STY);	0	0	0	114251	0	146296
A0A1S3ZA22	FK506-binding protein 5-like isoform X1	LOC107784592	IEDTKSEAPVIEEPK	S68	Phospho (STY);	0	0	0	57472.8	0	0
A0A1S3ZA22	FK506-binding protein 5-like isoform X1	LOC107784592	SDEEEKPIVDEPSPPAIEEVK	S174	Phospho (STY);	0	0	0	0	167858	0
A0A1S3ZA22	FK506-binding protein 5-like isoform X1	LOC107784592	SVATEELAAPEAK	S485	Phospho (STY);	0	0	0	0	102490	93496
A0A1S3ZA22	FK506-binding protein 5-like isoform X1	LOC107784592	TMEEESVTPTK	S33	Oxidation (M);Phospho (STY);	36947	0	0	0	67253.4	676366
A0A1S4A1U1	uncharacterized protein LOC107792834 isoform X2	LOC107792834	SNSPGNDSTFEGVLK	S367	Phospho (STY);	117210	95622.5	0	0	0	0
A0A1S3ZA25	uncharacterized protein LOC107784628	LOC107784628	KLSLSTSTDK	S266	Phospho (STY);	0	0	500323	0	0	0
A0A1S3ZA25	uncharacterized protein LOC107784628	LOC107784628	PLSPPQLSSSASIR	S368	Phospho (STY);	1700800	1.82065e+06	1.40204e+06	1.89122e+06	0	1.73437e+06
A0A1S3ZA25	uncharacterized protein LOC107784628	LOC107784628	PLSPPQLSSSASIR	S377	Phospho (STY);	1821300	0	1.89174e+06	0	0	0
A0A1S3ZA25	uncharacterized protein LOC107784628	LOC107784628	PTLSGSSGSQLFSFGNFR	S397	Phospho (STY);	109780	0	118805	118359	0	0
A0A1S3ZA25	uncharacterized protein LOC107784628	LOC107784628	SLSQSVSFSER	S759	Phospho (STY);	0	208865	177094	352338	0	0
A0A1S3ZA25	uncharacterized protein LOC107784628	LOC107784628	SLSQSVSFSER	S763	Phospho (STY);	0	0	0	955433	0	0
A0A1S3ZA25	uncharacterized protein LOC107784628	LOC107784628	TAASTWHHFSNVEER	S608	Phospho (STY);	0	0	0	80830.1	0	0
A0A1S3ZA25	uncharacterized protein LOC107784628	LOC107784628	TGSEGLLSFR	S454	Phospho (STY);	0	34566.9	0	0	0	0
A0A1S3ZA41	uncharacterized protein LOC107784467	LOC107784467	SMEEVPVNSR	S206	Oxidation (M);Phospho (STY);	0	1.55408e+06	2.26961e+06	1.82266e+06	89315.1	3.74746e+06
A0A1S3ZA92	uncharacterized protein LOC107784657	LOC107784657	SADFVETANFLK	S78	Phospho (STY);	120180	73796	131794	266166	0	367158
A0A1S4BSK3	uncharacterized protein LOC107811460	LOC107811460	SLPTDFNLGNR	S201	Phospho (STY);	0	0	0	102057	0	0
A0A1S3ZAC5	villin-3-like	LOC107784667	AAAIAALSGVLTAEK	S800	Phospho (STY);Phospho (STY)	138230	0	163695	190005	210860	188625
A0A1S3ZAC5	villin-3-like	LOC107784667	ASALAALNSAFSSPSPPK	S767	Phospho (STY);	0	0	0	146626	0	0
A0A1S3ZAC5	villin-3-like	LOC107784667	ASALAALNSAFSSPSPPK	S773	Phospho (STY);	0	542030	683792	823660	821250	0
A0A1S3ZAC5	villin-3-like	LOC107784667	EAYLSDEEFESVLGMK	S917	Phospho (STY);Oxidation (M);	141710	234147	175400	125741	179110	0
A0A1S3ZAC5	villin-3-like	LOC107784667	QSSEGGSPVR	S815	Phospho (STY);Phospho (STY);	273040	454913	313922	401094	0	329072
A0A1S3ZAD5	plant UBX domain-containing protein 4-like	LOC107784723	DDSDSDSDAPQEYYTGGEK	S36	Phospho (STY);	0	503983	0	285623	314813	225127
A0A1S4A655	protein LIGHT-DEPENDENT SHORT HYPOCOTYLS 10-like	LOC107794180	SPGDQPATLSR	S17	Phospho (STY);	0	0	0	0	177163	0
A0A1S3ZAM8	ribonuclease P protein subunit p25-like protein	LOC107784638	VLTDFDYDGGSPSGGR	S145	Phospho (STY);	8835000	9.33706e+06	8.88911e+06	7.68534e+06	7315962	7.42901e+06
A0A1S3ZAP3	RING-type E3 ubiquitin transferase	LOC107784817	LQSMLESVHLANQLIK	S86	Oxidation (M);Phospho (STY);	0	0	377416	0	0	0
A0A1S3ZAP6	uncharacterized protein LOC107784855	LOC107784855	ELLDELKNGDANDDSEAER	S153	Phospho (STY);	252840	0	341663	0	0	0
A0A1S3ZAP6	uncharacterized protein LOC107784855	LOC107784855	SLSSADTSPNGQAIK	S473	Phospho (STY);	0	0	58881.9	0	0	0
A0A1S3ZAR1	uncharacterized protein LOC107784773	LOC107784773	NPSSAAAASGSGDPNSKPSPK	S53	Phospho (STY);	400770	382590	394270	230546	189319	217793
[truncated: 3,127 more rows]

## Sheet: R_phos
Protein	Description	Gene Name	Modified sequence	Amino acid_Position	Modifications	R_0h_1	R_0h_2	R_0h_3	R_24h_1	R_24h_2	R_24h_3
A0A024AYA9	Metal tolerance protein C2	-	MNQSHTPSFHYR	S8	Oxidation (M);Phospho (STY);	263670	276994	224472	0	0	0
A0A059TCI1	Cysteine proteinase inhibitor	LOC107761445	EAGGSENSLEINDLAR	S13	Phospho (STY);	98066	0	0	0	0	0
A0A068JIB0	Fructose-bisphosphate aldolase	-	LNASSSSLIGQQSFNQR	S22	Phospho (STY);	0	68012.9	0	61924	0	66982
A0A075EYQ6	Eukaryotic translation initiation factor 5A	eIF-5A3	SDEEHQFESK	S2	Phospho (STY);	0	1.20321e+07	1.21777e+07	9.9576e+06	77073.7	0
A0A076KWF7	Alkaline/neutral invertase	-	LGAGVMPASFK	S194	Phospho (STY);	0	0	0	0	105073	119916
A0A076KWF7	Alkaline/neutral invertase	-	SFSEMSITHSPPR	S60	Oxidation (M);Phospho (STY);Phospho (STY);	110890	552949	114977	469876	326035	0
A0A076KWF7	Alkaline/neutral invertase	-	STFGFEPHPIIGEAWEALR	S96	Phospho (STY);Phospho (STY);Phospho (STY);Phospho (STY);Phospho (STY);	1956000	822215	976052	592200	603230	703340
A0A076KWF7	Alkaline/neutral invertase	-	VFDNMVGVYSPGR	S84	Oxidation (M);Phospho (STY);Phospho (STY);Phospho (STY);Phospho (STY);	7354900	5.86531e+06	58174.6	216635	5.17223e+06	0
A0A076KWF7	Alkaline/neutral invertase	-	WSGIHTPR	S89	Oxidation (M);Phospho (STY);Phospho (STY);Phospho (STY);Phospho (STY);Phospho (STY);	1278400	0	0	660378	669493	0
A0A076KWG3	Transaldolase	LOC107792012	LLWASTSVK	S342	Phospho (STY);	162180	120911	0	0	0	66603.4
A0A076KWG3	Transaldolase	LOC107792012	TDGGDGYVSVEVSPR	S185	Phospho (STY);	143510	0	0	0	0	0
A0A076L1Z5	Remorin 2	LOC107810092	AEATPVPQEPAVDNSPAAMATK	S16	Phospho (STY);Oxidation (M);	0	142176	125639	111669	103862	0
A0A076L2D6	GAGA-binding transcriptional activator	LOC107776186	DMHVNESMPVSPVAPEPTKPR	S141	Oxidation (M);Phospho (STY);	361020	317745	0	307696	309214	224103
A0A1S3XFC3	Nascent polypeptide-associated complex subunit beta	LOC107764413	VQASIAANTWVVSGSPQTK	S73	Phospho (STY);	729400	684168	586252	609712	419100	281960
A0A1S4AQ81	remorin-like	LOC107800107	EAEPAVESPKEVADEK	S32	Phospho (STY);	3611000	7.36015e+06	6.21705e+06	4.5705e+06	5859464	0
A0A1S4AQ81	remorin-like	LOC107800107	KVESEKVVDPTPPAAAK	S11	Phospho (STY);	236290	476477	395333	0	0	0
A0A1S3YYD8	calcineurin B-like protein 1	LOC107780982	DITTTFPSFVFHSEVDEVAT	S206	Phospho (STY);	0	0	164124	0	0	0
A0A1S4CWL0	Glutamine--fructose-6-phosphate transaminase (isomerizing)	LOC107823414	ALSILEMEVEQINK	S300	Phospho (STY);Oxidation (M);	0	10344.5	300788	115661	21490	65719.9
A0A1S3YXL3	Eukaryotic translation initiation factor 5A	LOC107780536	SDEEHHFESK	S2	Phospho (STY);	10131000	0	0	1.14494e+07	0	0
A0A077D9R7	L-lactate dehydrogenase	LOC107806030	SISNTHPPSPTK	S32	Phospho (STY);	0	4.40535e+06	4.75812e+06	0	0	0
A0A1S3ZYK1	elongation factor 1-delta 1-like isoform X2	LOC107791787	ASAAEEEDDDDDVDLFGEETEEEK	S101	Phospho (STY);Phospho (STY);	0	1.03615e+06	0	1.22662e+06	0	1.35317e+06
A0A077DCL8	Phosphoenolpyruvate carboxykinase (ATP)	-	AQTLDELHSLQK	S52	Phospho (STY);Phospho (STY);Phospho (STY);Phospho (STY);Phospho (STY);Phospho (STY);	2113300	1770080	1.05311e+06	1.24735e+06	1.22957e+06	1.36811e+06
A0A077DCL8	Phosphoenolpyruvate carboxykinase (ATP)	-	KKSAPTTPIK	S58	Phospho (STY);Phospho (STY);Phospho (STY);Phospho (STY);Phospho (STY);	1589000	640778	1.73093e+06	267985	0	0
A0A077DCL8	Phosphoenolpyruvate carboxykinase (ATP)	-	SAPTTPIKSPHVFGVAVSEEER	S66	Phospho (STY);Phospho (STY);Phospho (STY);Phospho (STY);Phospho (STY);	1872200	1.31579e+06	2.41353e+06	484052	0	0
A5A2I7	GNOM-like 1 protein	-	LFSDAADDVESTSDADQSK	S910	Phospho (STY);	0	0	149309	0	0	0
A0A1S4DJ12	Succinate--CoA ligase [ADP-forming] subunit alpha, mitochondrial	LOC107830273	EAGVTVCESPAK	S320	Phospho (STY);	243120	255659	0	284302	0	389673
A0A097KYB2	MLO-like protein	MLO1	TSNAENEGWANEIPTSPR	S478	Phospho (STY);	0	0	0	409442	350840	0
A0A1S4D5M3	Terpene cyclase/mutase family member	LOC107826198	ELWEFDPELGSPEDR	S34	Phospho (STY);	0	0	0	51527.6	36498.4	40002.3
A0A0A8WH05	Aquaporin PIP2 4a	LOC107792086	EVEAVSEQPAEYSAK	S16	Phospho (STY);Phospho (STY);	0	2882516	1.71391e+06	2.32209e+06	2.70128e+06	0
A0A0A8WH05	Aquaporin PIP2 4a	LOC107792086	SKEVEAVSEQPAEYSAK	S2	Phospho (STY);Phospho (STY);Phospho (STY);Phospho (STY);	0	2.89811e+06	1.83184e+06	2.18361e+06	2.38798e+06	0
Q8W506	Aquaporin	NtPIP2;1	ALGSFRSNPTN	S277	Phospho (STY);Phospho (STY);Phospho (STY);	1887200	0	0	2331636	0	0
Q8W506	Aquaporin	NtPIP2;1	ALGSFRSNPTN	S280	Phospho (STY);Phospho (STY);Phospho (STY);	1887200	0	0	2.31582e+06	0	0
Q8W506	Aquaporin	NtPIP2;1	SKDVIEEGQVHQQHGK	S2	Phospho (STY);	1088400	1.14053e+06	969220	1.29634e+06	1.5977e+06	1.17077e+06
A0A0A8WH11	Aquaporin PIP2 10	LOC107794452	NVNSEGSFTTK	S10	Phospho (STY);	1640700	0	1.59306e+06	1.23057e+06	0	0
A0A0A8WK75	Aquaporin PIP2 6b	LOC107815182	ALGSFRSNPTN	S276	Phospho (STY);Phospho (STY);Phospho (STY);	1887200	0	0	2.31582e+06	0	0
A0A0A8WK75	Aquaporin PIP2 6b	LOC107815182	SKDVIEEGQTHQHGK	S2	Phospho (STY);Phospho (STY);	0	0	127559	243569	267805	176189
A0A0A8WHC1	Aquaporin PIP2 9a	LOC107764286	EQAAEFSAK	S16	Phospho (STY);	0	0	0	17110	0	0
A0A0A8WJH9	Aquaporin PIP2 4b	LOC107824558	EVEAVSEQPAEYSAK	S16	Phospho (STY);Phospho (STY);	0	2882516	1.71391e+06	2.32209e+06	2.70128e+06	0
A0A0A8WK06	Aquaporin PIP2 5	LOC107832439	DVEAATEFSAK	S12	Phospho (STY);	0	0	116918	0	0	0
A0A0A8WK73	Aquaporin PIP1 4	LOC107817177	QAIGTAAQSDKDYK	S27	Phospho (STY);	146360	0	0	0	124670	0
A0A0A8WK76	Aquaporin PIP2 9b	LOC107763243	EVEVATEQPTEFSAK	S16	Phospho (STY);	2809000	3.09227e+06	1.34131e+06	1.41302e+06	1.76778e+06	1.20962e+06
Q9ZR68	Aquaporin 1	aqp1	PIHQIAVGSHEELR	S10	Phospho (STY);	362760	341369	179333	542894	576901	631886
A0A1S3Z3A8	kinesin-like protein KIN12A	LOC107782554	SEALEQTLEAPDSPVK	S93	Phospho (STY);	0	0	146267	184128	108793	0
A0A0D4D9C3	Auxin efflux carrier component	PIN2S	ASSFNQTDFYAMFASK	S255	Phospho (STY);	0	81614.6	133394	67970.3	0	0
A0A0D4D9C3	Auxin efflux carrier component	PIN2S	LLIGEQFPETAASITSFR	S174	Phospho (STY);	542920	255729	0	0	0	442031
A0A0D4D9C3	Auxin efflux carrier component	PIN2S	SGSTELGILDASK	S347	Phospho (STY);	0	59572.9	0	71358	0	0
A2V884	Translationally controlled tumor protein like protein (Fragment)	RsRG3-8	LQEQPSFDKK	S75	Phospho (STY);	247260	0	256603	272739	235245	169206
A0A0K0XQZ8	Autophagy-related protein 13b	ATG13b	APYELSTSPSDVYGQR	S307	Phospho (STY);	0	0	0	460956	0	451962
A0A0K0XQZ8	Autophagy-related protein 13b	ATG13b	FSGLLSSSGSPR	S457	Phospho (STY);Phospho (STY);	0	0	0	0	89006.2	0
A0A0K0XQZ8	Autophagy-related protein 13b	ATG13b	FSGLLSSSGSPR	S461	Phospho (STY);	417820	666712	0	0	157535	148795
A0A0K0XQZ8	Autophagy-related protein 13b	ATG13b	HISPNLSDPNR	S384	Phospho (STY);Phospho (STY);	0	0	0	161389	0	0
A0A0K0XQZ8	Autophagy-related protein 13b	ATG13b	HISPNLSDPNR	S388	Phospho (STY);Phospho (STY);	555330	0	275352	161389	0	0
A0A0K0XQZ8	Autophagy-related protein 13b	ATG13b	TQSSSSAPVQR	S265	Phospho (STY);	135930	0	0	0	0	0
A0A1S4CFD1	autophagy-related protein 13a-like	LOC107818392	PHSWTSGFLMSPSLPR	S289	Phospho (STY);Oxidation (M);Phospho (STY);Phospho (STY);	0	0	0	0	33519.9	0
A0A1S4CFD1	autophagy-related protein 13a-like	LOC107818392	TLESNISTMSPGQK	S441	Phospho (STY);	0	174349	84913.6	0	103429	0
A0A1S4CFD1	autophagy-related protein 13a-like	LOC107818392	TPHELSSSPGDVYGQR	S312	Phospho (STY);Phospho (STY);	304000	0	309404	0	485638	0
A0A1S4CFD1	autophagy-related protein 13a-like	LOC107818392	TQPYVGSPPLYR	S299	Oxidation (M);Phospho (STY);Phospho (STY);Phospho (STY);Phospho (STY);	1199400	0	939031	0	0	1.20384e+06
A0A1S4ADT6	Non-specific serine/threonine protein kinase	LOC107796379	LVSGSISIGNSSTLLR	S1052	Phospho (STY);	0	0	0	0	0	79513.5
A0A1S4AG40	serine/threonine-protein kinase ATG1c-like isoform X2	LOC107797291	LSHGFSYDAK	S346	Phospho (STY);	0	0	0	0	0	371364
A0A1S4AG40	serine/threonine-protein kinase ATG1c-like isoform X2	LOC107797291	QALDICHTQAASAIEGSPNQETIR	S553	Phospho (STY);	0	0	0	0	105663	0
A0A1S4A7C8	autophagy-related protein 3	LOC107794515	SDEDDNLPSMETLEISK	S120	Phospho (STY);Oxidation (M);	323850	350797	223413	275237	303338	0
A0A0K0XR69	Autophagy-related protein 13a	ATG13a	TLESIISTMSPGQK	S441	Phospho (STY);	187700	0	160895	0	188462	171078
A0A0K0XR73	WD-40 repeat containing protein	ATG18c	EVTDIVMGDSLSEDDDTGEK	S669	Oxidation (M);Phospho (STY);	586250	0	435313	560214	596596	574897
A0A1S3YA16	sorting nexin 1-like	LOC107774009	SGSGSLQSPR	S9	Phospho (STY);Phospho (STY);Phospho (STY);	0	0	597360	0	0	485303
A0A1S3YA16	sorting nexin 1-like	LOC107774009	SGSGSLQSPR	S14	Phospho (STY);Phospho (STY);Phospho (STY);	0	661683	1.27487e+06	460078	0	890337
A0A1S3YA16	sorting nexin 1-like	LOC107774009	SPSSQAPFLSVSVTDPAK	S17	Phospho (STY);Phospho (STY);Phospho (STY);	3114000	3.8068e+06	3.57523e+06	3297791	3.08318e+06	1582082
A0A1S4CHQ3	vesicle transport v-SNARE 13-like	LOC107818974	QSLLHAHDTLHGVDDNISR	S164	Phospho (STY);	0	0	305366	691429	953647	0
A0A1S4ANR0	Serine/threonine-protein kinase TOR	LOC107799667	FPVEVISDPLSDGENDHYEVGTDMHK	S1158	Phospho (STY);Oxidation (M);	105840	119462	0	0	0	0
A0A0K2GN10	Glyceraldehyde-3-phosphate dehydrogenase	GAPC1	AASFNIIPSSTGAAK	S205	Phospho (STY);	1102200	1.12343e+06	0	0	0	594481
A0A0K2GN10	Glyceraldehyde-3-phosphate dehydrogenase	GAPC1	VPTVDVSVVDLTVR	S243	Phospho (STY);Phospho (STY);	0	0	0	72087.9	92210	0
A0A0M3L8Y5	Aquaporin NIP5-1s	LOC107812546	VDSMGSNYDR	S28	Phospho (STY);Oxidation (M);	0	0	0	0	0	89944.2
A0A1S3XZW5	eIF-2-alpha kinase GCN2-like	LOC107770686	NIFLEGNISDSGDAQR	S305	Phospho (STY);	68836	132788	61422	88238.4	114856	114049
M4N8I7	Auxin efflux carrier component	PIN3aT	LGSSSTSELHPK	S461	Phospho (STY);	305910	0	327697	296838	0	0
M4N8I7	Auxin efflux carrier component	PIN3aT	MLIMEQFPETAASIVSFK	S174	Oxidation (M);Oxidation (M);Phospho (STY);	343570	0	252212	48826.6	0	0
M4N7G5	Auxin efflux carrier component	PIN11T	MLIAEQFPDTAGDIISFK	S174	Oxidation (M);Phospho (STY);Phospho (STY);	380090	169740	306477	255478	292314	297699
M4N7G5	Auxin efflux carrier component	PIN11T	VDSDIISLDGK	S179	Phospho (STY);Phospho (STY);	0	73038.7	0	0	0	0
A0A0S0N610	Tubulin beta chain	TUB1	YLTASAMFR	S317	Phospho (STY);	0	0	0	0	0	27230.7
A0A1S4BFM7	chromo domain protein LHP1-like	LOC107807769	DEAPEDAAGDGEEEPVASPEAGEEEEENEEK	S69	Phospho (STY);	0	0	0	0	85825	0
A0A1S3ZJC5	histone acetyltransferase GCN5-like isoform X6	LOC107787386	DGALTSNDDLESISAR	S70	Phospho (STY);	169960	0	0	420715	0	295428
A0A1S3ZJC5	histone acetyltransferase GCN5-like isoform X6	LOC107787386	SSQSPSPSHSASASATSSIHK	S19	Phospho (STY);Phospho (STY);	0	130449	0	0	0	0
A0A1S3ZJC5	histone acetyltransferase GCN5-like isoform X6	LOC107787386	SSQSPSPSHSASASATSSIHK	S21	Phospho (STY);Phospho (STY);	0	244342	0	0	0	0
A0A1S4DN12	squamosa promoter-binding-like protein 7	LOC107831302	QVTTADDISGDDDNVK	S255	Phospho (STY);	0	0	0	90679.1	66408.9	0
O24138	GTP-binding protein SAR1B-like	NtSAR1	LVQHQPTQYPTSEELSIGK	S60	Phospho (STY);	0	75702	0	75899	0	0
A0A193BL12	diacylglycerol kinase	LOC107808611	DFYIPTYILAPDAPNKSR	S31	Phospho (STY);	0	67568	95249.6	0	45787.1	0
A0A193BL12	diacylglycerol kinase	LOC107808611	SIHDPSSHFNHEADDDDSDDENSVDEGR	S462	Phospho (STY);	0	0	183423	0	0	372221
A0A1C8FVJ5	Eukaryotic translation initiation factor 2 subunit alpha	eIF2alpha	ENEEISGDEDSEEEEDTGMGEIDVDSGAGIR	S317	Phospho (STY);Phospho (STY);Oxidation (M);	0	0	0	402981	517617	581232
A0A1C8FVJ5	Eukaryotic translation initiation factor 2 subunit alpha	eIF2alpha	ENEEISGDEDSEEEEDTGMGEIDVDSGAGIR	S322	Phospho (STY);Phospho (STY);Oxidation (M);	466530	0	560838	1.00502e+06	945359	896364
A0A1S3ZK67	E3 ubiquitin-protein ligase HOS1-like	LOC107787618	VGHYGSPSSPANPESILGK	S274	Phospho (STY);	631400	0	0	0	0	0
A0A1J0F5X7	Nuclear pore complex protein Nup96b	-	ETVSDVDPEALPVIR	S530	Oxidation (M);Phospho (STY);	171480	117212	0	122402	158805	0
A0A1J0F5X7	Nuclear pore complex protein Nup96b	-	SLEDEDEEDMIPDTR	S512	Phospho (STY);Oxidation (M);	52558	0	0	0	48246.8	0
A0A1J0FAS9	mRNA cap-binding protein	eIF4E1-S	VDEVEVVDDGPEEGEIVDESDDTASYLGK	S29	Phospho (STY);	0	0	141928	106423	0	102444
A0A1S3WX71	uncharacterized protein LOC107758950	LOC107758950	ASSMPVTPSFSSK	S369	Phospho (STY);Oxidation (M);Phospho (STY);	0	0	54734.1	0	0	0
A0A1S4D952	acyl-protein thioesterase 2-like isoform X2	LOC107827345	SFTGPSMASGAGIAR	S2	Phospho (STY);	0	0	55764	0	218679	0
A0A1S3WXA0	uncharacterized protein LOC107758913	LOC107758913	DSPPSSVSTIDSPSALHPATSQSSDTQGASK	S302	Phospho (STY);	975200	0	1.0907e+06	0	0	0
A0A1S3WXA0	uncharacterized protein LOC107758913	LOC107758913	MDSPQSVVSPFK	S3	Oxidation (M);Phospho (STY);Phospho (STY);	1238300	1.58572e+06	1.44949e+06	181428	298347	234912
A0A1S3WXA0	uncharacterized protein LOC107758913	LOC107758913	MDSPQSVVSPFK	S9	Oxidation (M);Phospho (STY);Phospho (STY);	0	64261.8	160760	0	0	0
A0A1S3WXA0	uncharacterized protein LOC107758913	LOC107758913	NPSGLSEGISAR	S33	Phospho (STY);	178360	0	0	175545	210657	0
A0A1S3WXA0	uncharacterized protein LOC107758913	LOC107758913	SPGEEYASAPK	S322	Phospho (STY);	0	438076	0	471197	0	0
A0A1S3WXB7	17.8 kDa class I heat shock protein-like	LOC107758922	ATTSMEMEVGK	S117	Phospho (STY);Phospho (STY);Oxidation (M);	217620	0	0	0	0	0
A0A1S3WXB7	17.8 kDa class I heat shock protein-like	LOC107758922	SLHKEEYK	S106	Phospho (STY);Phospho (STY);Oxidation (M);	0	0	0	0	98097.1	0
A0A1S3WXC5	receptor-like protein kinase HERK 1 isoform X2	LOC107758937	GSFGYLDPEYFR	S471	Phospho (STY);Phospho (STY);Phospho (STY);Phospho (STY);	0	137587	0	169393	0	0
A0A1S3WXC5	receptor-like protein kinase HERK 1 isoform X2	LOC107758937	STILIGELSPQVNDFSR	S604	Phospho (STY);	0	0	145904	0	0	0
A0A1S3WXC5	receptor-like protein kinase HERK 1 isoform X2	LOC107758937	VFSQLVK	S640	Phospho (STY);Phospho (STY);Oxidation (M);Phospho (STY);Phospho (STY);	2552000	2.04192e+06	601783	978691	1.49946e+06	1.2165e+06
A0A1S3WXE5	uncharacterized protein LOC107758959	LOC107758959	ASTISSILDGSAK	S156	Phospho (STY);Phospho (STY);	0	0	0	0	373055	259825
A0A1S3WXE5	uncharacterized protein LOC107758959	LOC107758959	ASTISSILDGSAK	S161	Phospho (STY);Phospho (STY);	114500	140727	60735.8	0	186276	108431
A0A1S3WXH7	serine/threonine-protein kinase tricorner-like	LOC107759038	ALFSEDSDASNSQPAHGSFLK	S530	Phospho (STY);	0	0	0	0	97982.9	0
A0A1S3WXH7	serine/threonine-protein kinase tricorner-like	LOC107759038	LADAEVSEEEQNNLLK	S89	Phospho (STY);	173440	0	0	0	0	0
A0A1S3WXH7	serine/threonine-protein kinase tricorner-like	LOC107759038	LSGALQSDGR	S285	Phospho (STY);	0	557438	0	0	0	0
A0A1S3WXH7	serine/threonine-protein kinase tricorner-like	LOC107759038	MLAYSTVGTPDYIAPEVLLK	S318	Oxidation (M);Phospho (STY);	1230100	769088	1.05446e+06	757070	1.17593e+06	0
A0A1S3WXI7	Protein yippee-like	LOC107759046	VEGPDGTLYTVSQDSQLGSDADEP	S123	Phospho (STY);	0	0	0	0	77769.5	0
A0A1S3XFM7	ras-related protein RABA5c-like	LOC107764506	MDSSDDESGEEYLFK	S3	Oxidation (M);Phospho (STY);	0	0	100872	0	81026.6	85606
A0A1S3XFM7	ras-related protein RABA5c-like	LOC107764506	VLNSDSYKAELSVNR	S187	Phospho (STY);	170600	0	0	58327.1	59082.8	71668.9
A0A1S4B1G4	protein indeterminate-domain 5, chloroplastic-like isoform X1	LOC107803539	NQPGTPNPDAEIIALSPK	S65	Phospho (STY);	2389100	2288457	1.64279e+06	2.30965e+06	2164350	2.04499e+06
A0A1S4B1G4	protein indeterminate-domain 5, chloroplastic-like isoform X1	LOC107803539	SMSGGFGSSHR	S546	Oxidation (M);Phospho (STY);	0	318384	0	232643	0	0
A0A1S4C3Z3	WD-40 repeat-containing protein MSI4-like	LOC107814868	SPGSGASNSKPSAEGPTVQAR	S216	Phospho (STY);	0	524935	0	261910	0	0
A0A1S3WXP6	Methyltransferase	LOC107759039	LGSSYLGGDDDSDLSGK	S54	Phospho (STY);	0	0	0	273713	0	0
A0A1S3Y2T3	binding partner of ACD11 1-like	LOC107771444	IVDNAVNVAGESSSPLAEAK	S104	Phospho (STY);	478140	489424	571780	0	178284	319933
A0A1S4CT92	putative serine/threonine-protein kinase	LOC107822314	LFSYNSLR	S35	Phospho (STY);	94101	87387.3	65247.6	97608.7	0	0
A0A1S3WXT3	deSI-like protein At4g17486	LOC107758967	HLLSPPVGSR	S109	Phospho (STY);	2415300	2.47471e+06	2.5597e+06	1.68679e+06	1.75892e+06	1.84467e+06
A0A1S3WXU9	uncharacterized protein LOC107759132	LOC107759132	DVFETEMEHDNSSDR	S108	Oxidation (M);Phospho (STY);	274150	0	0	227069	193206	289720
A0A1S3WXU9	uncharacterized protein LOC107759132	LOC107759132	FFGIEDADQPGSR	S326	Phospho (STY);Phospho (STY);	2063500	1.83137e+06	0	0	982919	757959
A0A1S3WXU9	uncharacterized protein LOC107759132	LOC107759132	HDDNHVLSFDAAVR	S209	Phospho (STY);	0	203252	0	0	179623	0
A0A1S3WXU9	uncharacterized protein LOC107759132	LOC107759132	IASPAPPFWFAGR	S168	Phospho (STY);	1619000	882660	1.30933e+06	1.00627e+06	0	479466
A0A1S3WXU9	uncharacterized protein LOC107759132	LOC107759132	PGSQLPAFSGAYTSAQVR	S86	Phospho (STY);	0	67758.9	39507.4	0	45251.6	47222.4
A0A1S3WXU9	uncharacterized protein LOC107759132	LOC107759132	SLSLDDTTLCK	S494	Phospho (STY);	145800	0	102618	0	0	287399
A0A1S3WXU9	uncharacterized protein LOC107759132	LOC107759132	SPEIEEEPETSK	S237	Phospho (STY);	1410500	0	966106	1640313	0	0
A0A1S3WXU9	uncharacterized protein LOC107759132	LOC107759132	VSFSMEDNR	S332	Phospho (STY);Phospho (STY);	245790	0	0	0	0	0
A0A1S3YQB7	NAC domain-containing protein 78-like	LOC107778632	SPEDPEPLSLAQSK	S262	Phospho (STY);	0	0	0	136751	0	0
A0A1S3WY38	neurofilament medium polypeptide-like isoform X2	LOC107759171	DDTSDPLPNDGNVSDR	S242	Phospho (STY);	153860	0	111426	199316	133292	255293
A0A1S3WY38	neurofilament medium polypeptide-like isoform X2	LOC107759171	TQMSEPLKGDSEEEAGDVDDALAADGK	S174	Phospho (STY);	0	0	0	0	257598	0
A0A1S3WXW8	translation initiation factor eIF-2B subunit beta-like	LOC107759173	SPSLHALLENMPDK	S134	Phospho (STY);Oxidation (M);	919440	649876	546895	726800	0	693379
A0A1S3YU62	uncharacterized protein LOC107779572	LOC107779572	KSPVADPAPVDENTVVSSQ	S172	Phospho (STY);	1248300	1.33368e+06	917717	1.09431e+06	1.25684e+06	1.02494e+06
A0A1S3ZYL7	Exocyst complex component Sec8	LOC107791768	DGSEDGLTFAFR	S561	Phospho (STY);	0	0	41094.7	0	37391.1	0
A0A1S3ZYL7	Exocyst complex component Sec8	LOC107791768	GENQFGSFGPGDGSHR	S259	Phospho (STY);	1346200	1.2776e+06	1.24206e+06	1.43472e+06	1.84328e+06	1.53048e+06
A0A1S4BV40	polyadenylation and cleavage factor homolog 4-like	LOC107812177	EGASPSHSALDYGLNR	S300	Phospho (STY);	0	0	174464	0	0	219860
A0A1S4BV40	polyadenylation and cleavage factor homolog 4-like	LOC107812177	SLSPTLDEFAVDNSAIGLR	S280	Phospho (STY);	0	0	0	0	0	309613
A0A1S3ZZ96	U1 small nuclear ribonucleoprotein 70 kDa-like	LOC107792003	EYDYEHGESK	S376	Phospho (STY);	43292	0	0	0	0	0
A0A1S3ZZ96	U1 small nuclear ribonucleoprotein 70 kDa-like	LOC107792003	YDPSSDPNVTGDPYK	S127	Phospho (STY);	0	120531	0	0	0	0
A0A1S3WY34	probable methionine--tRNA ligase	LOC107759049	HLSTLSLDPNSDK	S19	Phospho (STY);	0	0	0	0	0	101547
A0A1S3WY43	H/ACA ribonucleoprotein complex subunit 4-like	LOC107759237	DAENGDVAVGSDGDEGSK	S566	Phospho (STY);	48689	68525.7	0	0	0	0
A0A1S3WY43	H/ACA ribonucleoprotein complex subunit 4-like	LOC107759237	LDDLDASPAPSALK	S471	Phospho (STY);Phospho (STY);	412750	209700	354263	185555	175272	84945.5
A0A1S3WY43	H/ACA ribonucleoprotein complex subunit 4-like	LOC107759237	LDDLDASPAPSALK	S475	Phospho (STY);Phospho (STY);	0	0	70607.7	185555	79126.9	0
A0A1S3WY43	H/ACA ribonucleoprotein complex subunit 4-like	LOC107759237	NEDETQTLSTQTDK	S18	Phospho (STY);	55105	0	29076.9	0	29677.3	0
A0A1S3WY43	H/ACA ribonucleoprotein complex subunit 4-like	LOC107759237	TGHYTPLPSGFSPLK	S72	Phospho (STY);	311240	0	0	435411	359324	416738
A0A1S3WY98	KH domain-containing protein At4g18375-like	LOC107759303	AESAPVRPLSGFGPSEDFR	S491	Phospho (STY);	0	0	0	0	135536	168917
A0A1S3WY98	KH domain-containing protein At4g18375-like	LOC107759303	YSSISSPLEVK	S546	Phospho (STY);	0	0	1.17977e+06	0	0	1.71756e+06
A0A1S3WYA7	zinc finger CCCH domain-containing protein 38-like	LOC107759238	GVSPHGGNAGNLNALNISEPSVMQK	S10	Phospho (STY);	0	154723	117375	125989	105988	0
A0A1S3WYG4	DNA-directed RNA polymerase II subunit RPB1-like	LOC107759297	YSPSLAYSPTSPK	S193	Phospho (STY);	112650	0	0	0	0	0
A0A1S3YF14	uncharacterized protein LOC107775387	LOC107775387	NPSGTPSPR	S106	Phospho (STY);	0	0	58019.9	0	0	0
A0A1S3WYM6	actin-101	LOC107759349	DAYVGDEAQSKR	S62	Phospho (STY);	0	222767	131743	0	0	0
A0A1S3WYN4	TBC1 domain family member 22B-like	LOC107759285	SDPVDNSTVRSPDNHGSLR	S54	Phospho (STY);	142100	0	0	0	0	0
A0A1S3WYR5	extensin-like isoform X2	LOC107759431	MEENYGGSYNR	S105	Oxidation (M);Phospho (STY);	0	0	0	51966.4	51299.1	0
A0A1S4CRU6	thiamine-repressible mitochondrial transport protein THI74-like	LOC107822005	IQSTEQDHLSPR	S402	Phospho (STY);	0	0	280263	278757	0	0
A0A1S3WYU9	histone-lysine N-methyltransferase, H3 lysine-9 specific SUVH1-like	LOC107759396	SGENQESFGFGTPISPVPLNSFR	S93	Phospho (STY);	82113	0	60295.6	0	0	0
A0A1S3WZ44	putative clathrin assembly protein At2g25430	LOC107759532	VESSLAVEEEK	S342	Phospho (STY);	0	105235	0	0	113331	188461
A0A1S4A599	uncharacterized protein LOC107793902	LOC107793902	SDAQYLEEEK	S2	Phospho (STY);Phospho (STY);	0	0	0	0	0	288435
A0A1S3WZD0	dr1-associated corepressor-like	LOC107759614	IAEEDDHDSDDDIKR	S97	Phospho (STY);	0	0	166241	232990	345426	187764
A0A1S3WZD0	dr1-associated corepressor-like	LOC107759614	VPDLGGSDGGAESATK	S76	Phospho (STY);	0	0	236733	0	0	516582
A0A1S3WZE2	uncharacterized protein LOC107759468	LOC107759468	ELADSLPQGNSNR	S198	Phospho (STY);	0	58455.1	0	0	0	0
A0A1S3WZH8	cyclin-T1-5-like	LOC107759497	IGDDEISDR	S106	Phospho (STY);	0	177198	150544	0	107583	154144
A0A1S3WZH8	cyclin-T1-5-like	LOC107759497	VQPSQASEAEGSAGGNQR	S16	Phospho (STY);Phospho (STY);	0	0	0	0	0	197755
A0A1S3WZH8	cyclin-T1-5-like	LOC107759497	VQPSQASEAEGSAGGNQR	S21	Phospho (STY);Phospho (STY);	530450	424269	392125	551409	523100	809390
A0A1S3WZL7	uncharacterized protein LOC107759524	LOC107759524	HAGSLPQLTSPTGTSVLMK	S810	Phospho (STY);	55843	0	0	0	0	0
A0A1S3WZL7	uncharacterized protein LOC107759524	LOC107759524	SDSASLPTTDK	S389	Phospho (STY);	0	0	0	0	122967	0
A0A1S3WZP6	zinc finger A20 and AN1 domain-containing stress-associated protein 8-like	LOC107759555	AVALPSSPISSSSVVAEVK	S93	Phospho (STY);	812580	0	697169	558314	510048	538318
A0A1S3WZU7	uncharacterized protein LOC107759595	LOC107759595	AISSAAATTSLPVNIPDWSK	S77	Phospho (STY);	0	0	0	0	140064	0
A0A1S3WZV3	serine/threonine-protein kinase HT1-like	LOC107759757	GVGILSENNMEAK	S36	Phospho (STY);	95109	0	0	0	0	0
A0A1S3WZV3	serine/threonine-protein kinase HT1-like	LOC107759757	MDLKSEEGEEK	S5	Oxidation (M);Phospho (STY);	0	0	0	333318	255452	237591
A0A1S3WZV3	serine/threonine-protein kinase HT1-like	LOC107759757	VWSSNLEK	S78	Phospho (STY);	29514	0	35728.4	0	0	41855.1
A0A1S3WZV4	uncharacterized protein LOC107759694	LOC107759694	GHSFGSSPSP	S130	Phospho (STY);Phospho (STY);	23202	0	0	0	17660.1	0
A0A1S3WZV4	uncharacterized protein LOC107759694	LOC107759694	QISLELR	S120	Phospho (STY);Phospho (STY);	0	0	0	0	148805	0
A0A1S3WZV4	uncharacterized protein LOC107759694	LOC107759694	TMSYPSSEDDIDKR	S90	Oxidation (M);Phospho (STY);	0	251500	161123	225613	238011	0
A0A1S3WZX1	elongation factor 1-beta-like	LOC107759618	AVTFSDLHTESGLK	S12	Phospho (STY);	48548	0	58094.7	93145.9	67925.7	79128
A0A1S3YE14	BTB/POZ domain-containing protein At1g30440-like isoform X2	LOC107775073	SGMVGTNEGGGWATAVR	S526	Phospho (STY);Phospho (STY);Oxidation (M);	450670	0	311366	559076	421275	281242
A0A1S3YE14	BTB/POZ domain-containing protein At1g30440-like isoform X2	LOC107775073	SQMCSAQEGSVSNQNK	S606	Oxidation (M);Phospho (STY);	115610	114223	82602.6	93910.6	106815	57094.2
A0A1S3YE14	BTB/POZ domain-containing protein At1g30440-like isoform X2	LOC107775073	TSIAGCFLVSDNLDGGSR	S521	Phospho (STY);Phospho (STY);Oxidation (M);	0	0	66845.4	0	0	0
A0A1S3XT53	uncharacterized protein LOC107768445	LOC107768445	LAQDHANYDSAEDDDEDFSPYR	S148	Phospho (STY);	0	0	0	254870	0	270155
A0A1S4DPT6	GDP-mannose transporter GONST4-like	LOC107832145	NDHHNYGDSDEEK	S336	Phospho (STY);	0	133148	184565	231187	139788	263222
A0A1S3X624	casein kinase I-like	LOC107761459	TDASPGHLR	S417	Phospho (STY);Phospho (STY);Phospho (STY)	902300	0	0	810195	692958	0
A0A1S3X0I0	protein GLC8-like isoform X2	LOC107759914	TGSSLEDASDDEIGDLEK	S129	Phospho (STY);Phospho (STY);	494420	703223	0	0	1.02071e+06	0
A0A1S3X0I0	protein GLC8-like isoform X2	LOC107759914	TGSSLEDASDDEIGDLEK	S135	Phospho (STY);Phospho (STY);	872190	703223	962888	2063940	2.29546e+06	1.93581e+06
A0A1S3X0J3	diacylglycerol kinase	LOC107759925	SMHDLSSHDNHDGDDGDSGEEDSVVEEQR	S460	Phospho (STY);	0	912484	612600	1.00569e+06	1.1715e+06	1.17017e+06
A0A1S3X0J6	Anamorsin homolog	LOC107759712	FGSSFSIK	S144	Phospho (STY);	414760	0	0	0	0	0
A0A1S3X162	kinesin-related protein 4-like isoform X3	LOC107759931	HSFGEEELAYLPHR	S500	Phospho (STY);	344910	225666	352623	258014	327108	591124
A0A1S3X162	kinesin-related protein 4-like isoform X3	LOC107759931	ILSGEVALHTSALK	S649	Phospho (STY);	0	0	44285	0	0	0
A0A1S3X162	kinesin-related protein 4-like isoform X3	LOC107759931	LSEEATQSPK	S669	Phospho (STY);	483850	0	0	0	0	0
A0A1S3X162	kinesin-related protein 4-like isoform X3	LOC107759931	QIAEFILSPR	S706	Phospho (STY);	0	175148	228521	136124	155813	0
A0A1S3X0M2	protein LIGHT-DEPENDENT SHORT HYPOCOTYLS 5-like	LOC107759951	ITESEGGSAAPAAPPSR	S38	Phospho (STY);	96237	0	0	0	0	0
A0A1S3X196	ras-related protein Rab7-like isoform X2	LOC107759954	IPESVSGIEQQR	S193	Phospho (STY);Phospho (STY);	0	810648	345044	0	409857	600249
A0A1S3X196	ras-related protein Rab7-like isoform X2	LOC107759954	IPESVSGIEQQR	S195	Phospho (STY);Phospho (STY);	0	0	0	1.88583e+06	0	1.12983e+06
A0A1S3X0M5	60S ribosomal protein L4-like	LOC107759872	IESVPELPLVVSDSVESIEK	S149	Phospho (STY);	88663	0	0	0	0	0
A0A1S3X0M5	60S ribosomal protein L4-like	LOC107759872	IESVPELPLVVSDSVESIEK	S158	Phospho (STY);	378400	218048	0	332691	0	0
A0A1S4B2V2	transcription factor bHLH122-like	LOC107803877	ARPPTLLSHLSLPQTSAELSAMEK	S345	Phospho (STY);	78341	0	0	0	96664.9	81297.6
A0A1S3X6Q8	probable receptor-like protein kinase At3g55450	LOC107761785	LSFSPSLPITR	S499	Phospho (STY);	0	0	0	0	286654	0
A0A1S3X6Q8	probable receptor-like protein kinase At3g55450	LOC107761785	VNPQEQSPTALPEPQIHTR	S29	Phospho (STY);	0	0	0	79300.1	0	0
A0A1S4ARV0	protein indeterminate-domain 7-like	LOC107800699	NQPGNPDPGAEVIALSPK	S86	Phospho (STY);	1272800	1449456	1.0075e+06	1.05478e+06	1.2593e+06	0
A0A1S3X0Z0	mitogen-activated protein kinase kinase kinase YODA-like	LOC107760154	FSSINLDSPTGK	S154	Phospho (STY);Phospho (STY);Phospho (STY);	883210	873803	641928	0	381008	0
A0A1S3X0Z0	mitogen-activated protein kinase kinase kinase YODA-like	LOC107760154	GHGDNRLSPLSR	S124	Phospho (STY);Phospho (STY)	0	0	0	0	271860	0
A0A1S3X0Z0	mitogen-activated protein kinase kinase kinase YODA-like	LOC107760154	GTTTTSSPLHPR	S141	Phospho (STY);Phospho (STY);	0	0	0	770802	547136	0
A0A1S3X0Z0	mitogen-activated protein kinase kinase kinase YODA-like	LOC107760154	SFDEVLCR	S30	Phospho (STY);	0	38255.9	0	0	0	0
A0A1S3X0Z0	mitogen-activated protein kinase kinase kinase YODA-like	LOC107760154	TITSLPVSPTSSPLR	S529	Phospho (STY);Phospho (STY);Phospho (STY);	297140	250451	257600	0	350721	230240
A0A1S3X0Z0	mitogen-activated protein kinase kinase kinase YODA-like	LOC107760154	TITSLPVSPTSSPLR	S533	Phospho (STY);Phospho (STY);Phospho (STY);Phospho (STY);	979530	1.03106e+06	871612	1.36268e+06	1.5659e+06	1.24638e+06
V5Z2L2	HCpro-interacting protein 2	hip2	GSEGSISFGER	S561	Phospho (STY);	413110	0	363773	493309	518247	0
V5Z2L2	HCpro-interacting protein 2	hip2	YNSFHDYSSTK	S543	Phospho (STY);	266770	393197	0	468140	532017	0
A0A1S3X149	uncharacterized protein LOC107760138	LOC107760138	QAFEPASVSPK	S410	Phospho (STY);	247570	0	0	0	0	0
A0A1S3X155	WPP domain-interacting tail-anchored protein 1-like isoform X2	LOC107760214	VPSLSPR	S553	Phospho (STY);	0	0	355696	0	0	0
A0A1S3X187	uncharacterized protein LOC107760250	LOC107760250	ADDESVEFDNDK	S185	Oxidation (M);Phospho (STY);Phospho (STY);Phospho (STY);	0	0	116077	180242	112366	0
A0A1S3X187	uncharacterized protein LOC107760250	LOC107760250	EEEYNEALDSGSDR	S225	Phospho (STY);Phospho (STY);	90330	0	89116.1	132999	84818	104207
A0A1S3X187	uncharacterized protein LOC107760250	LOC107760250	HESFSVGPSIFGLNK	S452	Phospho (STY);	144240	0	50587.7	29430.2	77883.7	32620.9
A0A1S3X187	uncharacterized protein LOC107760250	LOC107760250	LESLIAR	S344	Phospho (STY);	0	0	22300.8	0	0	0
A0A1S3X187	uncharacterized protein LOC107760250	LOC107760250	TVSFIER	S731	Phospho (STY);	0	0	0	0	0	771367
A0A1S3X187	uncharacterized protein LOC107760250	LOC107760250	VNLDSPPGSPWK	S206	Phospho (STY);Phospho (STY);	210480	0	0	840822	840247	0
A0A1S3X187	uncharacterized protein LOC107760250	LOC107760250	VNLDSPPGSPWK	S210	Phospho (STY);Phospho (STY);Phospho (STY)	264950	0	231615	623435	573101	104974
A0A1S3X187	uncharacterized protein LOC107760250	LOC107760250	VSSVLETESQGSIEDLEDK	S511	Phospho (STY);Phospho (STY);Phospho (STY);	0	0	0	0	408194	433882
A0A1S3X187	uncharacterized protein LOC107760250	LOC107760250	VSSVLETESQGSIEDLEDK	S514	Phospho (STY);Phospho (STY);Phospho (STY);	0	0	0	0	408194	433882
A0A1S3X931	probable polyamine transporter At1g31830 isoform X3	LOC107762427	GNYNDAEYIGINEVVSPR	S17	Phospho (STY);	0	0	0	0	491327	0
A0A1S3X1S3	uncharacterized protein LOC107760261 isoform X2	LOC107760261	KDSVGNLLLNLPR	S505	Phospho (STY);	85430	0	0	21768.6	0	11623.1
A0A1S3X1S3	uncharacterized protein LOC107760261 isoform X2	LOC107760261	SPSLLDLIQMR	S84	Phospho (STY);	0	30336.8	0	32748.4	0	36482.9
A0A1S3X1S3	uncharacterized protein LOC107760261 isoform X2	LOC107760261	SPSLLDLIQMR	S86	Phospho (STY);Oxidation (M);	135170	0	58475.7	44293.3	0	0
A0A1S3X1A6	myosin-9-like	LOC107759966	VSEEEHSSSISSASR	S88	Phospho (STY);	0	0	0	0	61716.8	0
A0A1S3X1A6	myosin-9-like	LOC107759966	DIGEMLSIPTK	S1258	Phospho (STY);	0	0	63523.2	101794	0	0
A0A1S3X1E4	DNA ligase	LOC107760230	ASSPDNHGVQIK	S936	Phospho (STY);	461370	459281	460260	0	508916	0
A0A1S3X1E4	DNA ligase	LOC107760230	DDKPEADANPSPK	S1131	Phospho (STY);	0	265937	207986	252276	299036	277258
A0A1S3X1E4	DNA ligase	LOC107760230	GSPENVGEHGSGIQNK	S1028	Phospho (STY);	0	0	0	0	145921	0
A0A1S3X1F0	uncharacterized protein LOC107760146	LOC107760146	SPISPIMIER	S138	Phospho (STY);	0	0	0	0	126865	0
A0A1S4D816	protein FRIGIDA-ESSENTIAL 1-like isoform X2	LOC107826996	DGSVNYESGVLK	S470	Phospho (STY);	48277	0	0	0	0	0
A0A1S3X1F8	probable ADP-ribosylation factor GTPase-activating protein AGD14	LOC107760249	ASSYHSYSQSPPYDFQYEER	S156	Phospho (STY);	0	0	0	0	92079.1	0
A0A1S3X1F8	probable ADP-ribosylation factor GTPase-activating protein AGD14	LOC107760249	DISYEDVR	S253	Oxidation (M);Phospho (STY);Phospho (STY);	0	77578.6	0	0	0	0
A0A1S3X1F8	probable ADP-ribosylation factor GTPase-activating protein AGD14	LOC107760249	GMGSPLSDTSR	S243	Oxidation (M);Phospho (STY);Phospho (STY);	0	0	0	212161	0	0
A0A1S3X1F8	probable ADP-ribosylation factor GTPase-activating protein AGD14	LOC107760249	LSTFPSLPR	S320	Phospho (STY);	1674000	2.23087e+06	1.53815e+06	1.84205e+06	1.89928e+06	2.06043e+06
A0A1S3X1F8	probable ADP-ribosylation factor GTPase-activating protein AGD14	LOC107760249	TASSGSFESFDSNSLSFK	S275	Phospho (STY);	0	0	0	265526	0	0
A0A1S3X1F8	probable ADP-ribosylation factor GTPase-activating protein AGD14	LOC107760249	TASSGSFESFDSNSLSFK	S288	Phospho (STY);	385510	0	0	0	0	0
A0A1S3X1F8	probable ADP-ribosylation factor GTPase-activating protein AGD14	LOC107760249	VSSFLSPSR	S194	Phospho (STY);	0	0	250177	209345	0	387960
A0A1S3X1H4	uncharacterized protein LOC107760172	LOC107760172	DLTSNSPSSSSVSATK	S153	Phospho (STY);Phospho (STY);	87912	125650	0	0	0	0
A0A1S3X1I6	zinc finger CCCH domain-containing protein 37-like	LOC107760331	DIQLPSPK	S287	Phospho (STY);	867090	0	392759	0	651126	0
A0A1S3X250	sodium/hydrogen exchanger 1-like isoform X1	LOC107760263	QLSTVSSDANSPK	S466	Phospho (STY);	60372	119092	74946.2	0	71127.6	0
A0A1S3X1I8	Growth-regulating factor	LOC107760271	STFVSLSNSSSGGSPR	S274	Phospho (STY);	0	0	0	72514.2	0	0
A0A1S3YMI2	glutamate receptor 3.6-like isoform X1	LOC107777844	LQTFLSFADEK	S130	Phospho (STY);	50795	30513.8	0	0	46431.8	79461.7
A0A1S3X1Q4	1,3-beta-glucan synthase	LOC107760121	LRESGVFSGNLGELER	S143	Phospho (STY);	0	33644	0	0	0	0
A0A1S3X1Q4	1,3-beta-glucan synthase	LOC107760121	ESGVFSGNLGELER	S147	Phospho (STY);	758420	649526	637984	0	466218	425784
A0A1S3X1U2	uncharacterized protein LOC107760278	LOC107760278	EFTISEEER	S250	Phospho (STY);	0	37133.2	0	0	0	0
A0A1S3X1U2	uncharacterized protein LOC107760278	LOC107760278	VASPASGVGASTVFDR	S517	Phospho (STY);	141800	219638	154064	0	0	0
A0A1S3X1V7	Signal recognition particle subunit SRP68	LOC107760293	KISNISLSGTDK	S520	Phospho (STY);Phospho (STY);	222760	0	0	0	0	0
A0A1S3X1V7	Signal recognition particle subunit SRP68	LOC107760293	ISNISLSGTDK	S523	Phospho (STY);Phospho (STY);	222760	0	71418.5	59203.6	0	0
A0A1S4CTH0	serine/threonine-protein kinase At5g01020-like	LOC107822489	DGPAGDDTHVSTR	S240	Phospho (STY);	0	44822.4	0	59250.9	47827.5	0
A0A1S4CTH0	serine/threonine-protein kinase At5g01020-like	LOC107822489	MVASYSDTALYR	S431	Oxidation (M);Phospho (STY);	241830	0	0	0	252293	0
A0A1S3X209	organic cation/carnitine transporter 7-like	LOC107760340	LPPGILVTDQVTHELNEELLSPGK	S256	Phospho (STY);	524040	0	0	0	179012	0
A0A1S3ZWJ9	ABC transporter B family member 20-like isoform X2	LOC107791250	DSSASHSFQEPSSPK	S499	Phospho (STY);Phospho (STY);	0	0	0	0	0	60565.8
A0A1S3ZWJ9	ABC transporter B family member 20-like isoform X2	LOC107791250	DSSASHSFQEPSSPK	S505	Phospho (STY);	812850	0	515272	613184	756297	553788
A0A1S3ZWJ9	ABC transporter B family member 20-like isoform X2	LOC107791250	IDPDDNSALKPPNVYGSIELK	S970	Phospho (STY);	0	1.01316e+06	0	593656	0	0
A0A1S3ZWJ9	ABC transporter B family member 20-like isoform X2	LOC107791250	SHSQTFSRPNSEFDDFPITSK	S610	Phospho (STY);	0	0	0	0	1.66374e+06	0
A0A1S3ZWJ9	ABC transporter B family member 20-like isoform X2	LOC107791250	SHSQTFSR	S612	Phospho (STY);	931230	0	569475	0	0	0
A0A1S3X220	Ubiquitinyl hydrolase 1	LOC107760236	VIDYWSHDSK	S182	Phospho (STY);	0	0	0	0	66434.5	0
A0A1S3XE35	mitotic spindle checkpoint protein MAD2-like	LOC107764094	LHSFDTK	S185	Phospho (STY);	0	0	0	1.60579e+06	0	0
A0A1S3XEB2	guanylate-binding protein 1-like	LOC107764195	LNETALDSK	S951	Phospho (STY);	0	241393	0	0	0	0
A0A1S4A5R5	nephrocystin-3-like	LOC107794015	WSAFGFR	S599	Phospho (STY);Phospho (STY);	504310	0	0	0	0	0
A0A1S4A5R5	nephrocystin-3-like	LOC107794015	SLENLIDPNSK	S578	Phospho (STY);	0	113023	108125	0	88758.1	0
A0A1S4A5R5	nephrocystin-3-like	LOC107794015	SLENLIDPNSKR	S587	Phospho (STY);Phospho (STY);	105600	0	0	72569.1	0	0
A0A1S4A5R5	nephrocystin-3-like	LOC107794015	VHSPPASLEEAADR	S255	Phospho (STY);	0	0	0	36092.7	0	70130.8
A0A1S3ZBS9	E3 ubiquitin ligase BIG BROTHER-like	LOC107784991	SFESQLALDEALAR	S81	Phospho (STY);	225780	181587	211983	392605	0	0
A0A1S3X2N7	sister chromatid cohesion 1 protein 4-like isoform X2	LOC107760537	ILSMPGGLVDLPR	S602	Phospho (STY);	74226	0	0	0	0	0
A0A1S3X2N7	sister chromatid cohesion 1 protein 4-like isoform X2	LOC107760537	SPEAVSNNVASPGNLEAGESQDITCLETPK	S445	Phospho (STY);Phospho (STY);Phospho (STY);	0	0	195621	180907	0	131750
A0A1S3X2N7	sister chromatid cohesion 1 protein 4-like isoform X2	LOC107760537	SPEAVSNNVASPGNLEAGESQDITCLETPK	S455	Phospho (STY);Phospho (STY);	0	0	195621	180907	0	131750
A0A1S3X2N7	sister chromatid cohesion 1 protein 4-like isoform X2	LOC107760537	VDHDVSALSSIGQPVPEDISPSNQR	S439	Phospho (STY);Phospho (STY);	0	0	325143	320830	0	0
A0A1S3X297	AT-hook motif nuclear-localized protein	LOC107760482	DGLGITGNSGEGEINR	S71	Phospho (STY);	181000	0	0	333762	0	426839
A0A1S3YTX2	uncharacterized protein LOC107779703	LOC107779703	DLGSPETLSAPEEEK	S311	Phospho (STY);	671060	934188	786306	1.03886e+06	996099	1.19707e+06
A0A1S3YTX2	uncharacterized protein LOC107779703	LOC107779703	FDELQQPASEQVSDK	S228	Phospho (STY);Phospho (STY);Phospho (STY);	141970	160942	99852.8	0	88093.7	0
A0A1S3YTX2	uncharacterized protein LOC107779703	LOC107779703	SEEVPGSPSENPFYAEK	S410	Phospho (STY);	0	0	0	0	0	837372
A0A1S3YTX2	uncharacterized protein LOC107779703	LOC107779703	SQSFKDNIR	S519	Phospho (STY);	0	0	0	537224	0	0
A0A1S3X2C3	uncharacterized protein LOC107760586 isoform X2	LOC107760586	VGSPTEGQIFASTR	S978	Phospho (STY);	0	0	0	0	137544	170640
A0A1S3X2C4	DEAD-box ATP-dependent RNA helicase 31-like	LOC107760327	SLIEDEAELSDWVSGLR	S97	Phospho (STY);	320460	0	0	118062	0	0
A0A1S3X2C4	DEAD-box ATP-dependent RNA helicase 31-like	LOC107760327	TQVYSDSDDNDGGR	S117	Phospho (STY);	0	66701.2	0	0	0	0
A0A1S3X2D8	Coatomer subunit gamma	LOC107760598	LLSSIPEFASYGK	S627	Phospho (STY);	0	43629.6	66004.5	0	0	0
A0A1S3X2H1	nudix hydrolase 3-like	LOC107760629	HSESLFEDTTSPK	S381	Phospho (STY);	0	0	670862	752095	0	889650
A0A1S3X2Q1	Pre-mRNA-splicing factor 18	LOC107760550	DGGGGDEDLSGDGEEDVDHDKDVK	S199	Phospho (STY);	443730	591430	564201	708951	671757	382302
A0A1S4BW69	uncharacterized protein At5g41620-like	LOC107812468	VLEHPDPSPSSPDLPGSAGSLR	S137	Phospho (STY);	53029	0	0	0	0	0
A0A1S3X2Y9	uncharacterized protein LOC107760762	LOC107760762	GRSLESGIHLR	S25	Phospho (STY);	142270	185116	135180	237368	230727	86937.8
A0A1S3YWG3	probable transcription factor PosF21	LOC107780446	YSLFSPPGGSSNAK	S22	Phospho (STY);	0	70416.3	0	0	0	0
A0A1S3X314	Eukaryotic translation initiation factor 3 subunit C	LOC107760783	ENPPESEDEAGDDEESEEEEEDDEEEFEEDPTK	S176	Phospho (STY);Phospho (STY);	409650	65105.6	1.3138e+06	199663	492400	151265
A0A1S3X314	Eukaryotic translation initiation factor 3 subunit C	LOC107760783	ENPPESEDEAGDDEESEEEEEDDEEEFEEDPTK	S186	Phospho (STY);Phospho (STY);	0	0	896051	0	397987	151265
A0A1S3X314	Eukaryotic translation initiation factor 3 subunit C	LOC107760783	IAAASDEEDDEDESR	S208	Phospho (STY);	4257200	5.63376e+06	3410891	6.71072e+06	5.88466e+06	1.0074e+07
A0A1S3X314	Eukaryotic translation initiation factor 3 subunit C	LOC107760783	LAELTEGEGEAESIEENK	S460	Phospho (STY);Phospho (STY);	741780	1.20261e+06	964424	907543	880868	0
A0A1S3X314	Eukaryotic translation initiation factor 3 subunit C	LOC107760783	WQDFSFSQGR	S854	Phospho (STY);	57031	40305.4	0	0	0	32139.7
A0A1S3X314	Eukaryotic translation initiation factor 3 subunit C	LOC107760783	YLAAGDSDSDESDGQKR	S47	Phospho (STY);Phospho (STY);Phospho (STY);	74352	0	0	894486	124955	0
A0A1S3X314	Eukaryotic translation initiation factor 3 subunit C	LOC107760783	YLAAGDSDSDESDGQKR	S49	Phospho (STY);Phospho (STY);Phospho (STY);	895290	1.19052e+06	675036	1.94089e+06	915653	931697
A0A1S3X314	Eukaryotic translation initiation factor 3 subunit C	LOC107760783	YLAAGDSDSDESDGQKR	S52	Phospho (STY);Phospho (STY);Phospho (STY);	74352	191315	0	894486	235304	130934
A0A1S4DHU2	AT-hook motif nuclear-localized protein	LOC107829884	NDISQQIGGSPMSSVGFR	S268	Phospho (STY);	217230	0	0	0	0	0
A0A1S3X331	vesicle-associated protein 4-2-like	LOC107760661	QQVEGVDSV	S270	Phospho (STY);	0	0	0	26062.8	0	0
A0A1S3X331	vesicle-associated protein 4-2-like	LOC107760661	TNSSSSVSSVAR	S66	Phospho (STY);Phospho (STY);	907590	0	642967	0	0	645982
A0A1S3X344	uncharacterized protein LOC107760560	LOC107760560	AYMDALSSPK	S1345	Phospho (STY);	217250	0	127113	0	208905	0
A0A1S3X344	uncharacterized protein LOC107760560	LOC107760560	GVHLVLHGASGLSK	S1311	Phospho (STY);	49271	0	47386	0	73514.5	75610.6
A0A1S3X344	uncharacterized protein LOC107760560	LOC107760560	YISSLAHSK	S1222	Phospho (STY);	0	0	0	373810	0	372061
A0A1S4B7W8	DNA repair protein recA homolog 3, mitochondrial-like	LOC107805436	SNSDGSDSGEENLSK	S51	Phospho (STY);	237470	268656	222136	227484	232361	302002
A0A1S3X377	uncharacterized protein LOC107760795	LOC107760795	ESSFTANTHGER	S586	Phospho (STY);	582180	0	0	676415	591301	0
A0A1S3X377	uncharacterized protein LOC107760795	LOC107760795	SNEPETSSISFNIK	S3257	Phospho (STY);	74148	0	0	0	0	0
A0A1S3X3T3	nucleosome assembly protein 12 isoform X2	LOC107760768	HSNVTESLSPNVR	S48	Phospho (STY);	0	220028	202473	216963	134434	0
A0A1S3X3A7	protease Do-like 9	LOC107760827	DIAASPERR	S69	Phospho (STY);	1185500	0	0	725045	798425	0
A0A1S3X3B2	wall-associated receptor kinase 2-like	LOC107760832	ISSNEGGVEATK	S416	Phospho (STY);	0	33951.9	0	0	0	0
A0A1S3X3B5	protein TPLATE	LOC107760733	SPKSDDEEEEEDEDDEK	S1094	Phospho (STY);	0	0	0	562615	0	0
A0A1S3X3B5	protein TPLATE	LOC107760733	SLRPELGEPVILR	S889	Phospho (STY);	25911	0	0	0	0	0
A0A1S3X3C5	Thioredoxin reductase	LOC107760805	VDFSSSPFK	S100	Phospho (STY);	30714	0	0	29354.9	0	0
A0A1S4DMW4	ubiquitin domain-containing protein DSK2b-like	LOC107831485	AMSNIESSPEGFNMLR	S251	Oxidation (M);Phospho (STY);Oxidation (M);	62356	0	111976	0	147476	0
A0A1S4DMW4	ubiquitin domain-containing protein DSK2b-like	LOC107831485	AMSNIESSPEGFNMLR	S256	Oxidation (M);Phospho (STY);	0	0	0	206462	0	0
A0A1S3X3U5	protein TWIN LOV 1-like	LOC107761022	ALSLDSVSGR	S183	Phospho (STY);	0	0	0	0	135714	0
A0A1S3X3Q5	uncharacterized protein LOC107760858	LOC107760858	FSFEETVAVLK	S195	Phospho (STY);	0	0	0	81778.4	88818.2	62827
A0A1S3X3Q5	uncharacterized protein LOC107760858	LOC107760858	SSSENPEIVER	S2	Phospho (STY);	0	0	0	0	203295	0
A0A1S3X3S3	probable inactive histone-lysine N-methyltransferase SUVR1	LOC107760765	EPQSEPGIELSPK	S250	Phospho (STY);	394480	0	0	0	0	0
A0A1S3X3T2	protein DEHYDRATION-INDUCED 19 homolog 4-like	LOC107760932	GGTSALSILR	S114	Phospho (STY);	0	0	0	62693.5	0	0
A0A1S3X3U8	cyclin-dependent kinase C-2-like	LOC107760785	EIVTSPGPEK	S93	Phospho (STY);	0	0	601752	0	0	0
A0A1S3X3V9	heterogeneous nuclear ribonucleoprotein 1-like	LOC107760899	LFIGGISWETSEEK	S18	Phospho (STY);	61893	0	0	0	0	0
A0A1S3X4F2	calcium-dependent protein kinase 4 isoform X2	LOC107760950	NSLNLSMR	S527	Phospho (STY);Phospho (STY);	0	213010	0	203848	0	0
A0A1S3X4F2	calcium-dependent protein kinase 4 isoform X2	LOC107760950	NSLNLSMR	S531	Phospho (STY);Phospho (STY);Oxidation (M);	413390	213010	0	0	0	0
A0A1S3X4F2	calcium-dependent protein kinase 4 isoform X2	LOC107760950	SLSLVSPR	S57	Phospho (STY);Phospho (STY);	135280	0	0	0	502420	0
A0A1S3X4F2	calcium-dependent protein kinase 4 isoform X2	LOC107760950	SLSLVSPR	S60	Phospho (STY);Phospho (STY);	0	0	0	176394	0	0
A0A1S3X4F2	calcium-dependent protein kinase 4 isoform X2	LOC107760950	TGSNQAYYVMGHK	S71	Phospho (STY);Phospho (STY);Phospho (STY);Oxidation (M);	745460	932269	979280	965769	1.22091e+06	1138597
A0A1S3X401	RING-type E3 ubiquitin transferase	LOC107761015	HHLEFDSDDDDDHTR	S86	Phospho (STY);	0	0	251589	0	250058	0
A0A1S3X402	peptidyl-prolyl cis-trans isomerase CYP63-like isoform X2	LOC107760984	GFTQQYSFAR	S483	Phospho (STY);	0	291271	0	0	0	166098
A0A1S3X402	peptidyl-prolyl cis-trans isomerase CYP63-like isoform X2	LOC107760984	GLVSYEDISPTGTN	S656	Phospho (STY);	0	0	299085	0	0	0
A0A1S3X402	peptidyl-prolyl cis-trans isomerase CYP63-like isoform X2	LOC107760984	LDHNDGSPQIESK	S429	Phospho (STY);	309690	443035	352883	427070	300503	294641
A0A1S3X405	uncharacterized protein LOC107760930	LOC107760930	TESDDGASSTASFSSIR	S40	Phospho (STY);	0	105865	0	0	0	0
A0A1S3X417	uncharacterized protein LOC107760996	LOC107760996	IIEASSPR	S583	Phospho (STY);	0	0	46742.3	0	0	82901.4
A0A1S3X4I6	proline-rich receptor-like protein kinase PERK8 isoform X2	LOC107761084	PLPLAPQDAESPVKK	S224	Phospho (STY);	0	0	779527	649269	0	581860
A0A1S3X430	probable 60S ribosomal protein L14	LOC107760861	RLSLTDIK	S54	Phospho (STY);	147570	0	0	0	0	150329
A0A1S3YX01	nuclear transcription factor Y subunit B-3	LOC107780551	ADSDNESGGHNAGNEGSTR	S4	Phospho (STY);	0	115203	0	0	0	0
A0A1S3X493	1,3-beta-glucan synthase	LOC107761092	ADSSVSMLFK	S944	Phospho (STY);Phospho (STY);Phospho (STY);	0	1.48565e+06	818302	982645	0	0
A0A1S3X493	1,3-beta-glucan synthase	LOC107761092	ADSSVSMLFK	S947	Phospho (STY);	0	0	46349.9	0	44058.7	51338.5
A0A1S3X493	1,3-beta-glucan synthase	LOC107761092	EGSVELGSMR	S918	Phospho (STY);Oxidation (M);Phospho (STY);Phospho (STY);	705690	0	0	0	456040	0
A0A1S3X493	1,3-beta-glucan synthase	LOC107761092	HDGGIDSLSSER	S930	Phospho (STY);Oxidation (M);Phospho (STY);Phospho (STY);Phospho (STY)	78793	0	0	0	0	0
A0A1S4D0K0	protein DENND6A-like isoform X3	LOC107824525	LIDAGLSPR	S447	Phospho (STY);	581650	0	0	0	0	0
A0A1S3X4A9	myosin-12 isoform X2	LOC107761072	SDFQFLLQATEK	S1556	Phospho (STY);	146510	176898	59639.5	60163.1	49298	35339.3
A0A1S3X4A9	myosin-12 isoform X2	LOC107761072	SFHIINLSDVEPPPLLR	S1537	Phospho (STY);	0	0	26908.2	0	42854.9	31782.1
A0A1S4BAI8	probable serine incorporator	LOC107806293	AGSSTTFLSPPSSPR	S305	Phospho (STY);Phospho (STY);	1177200	1.35618e+06	0	1.88448e+06	0	0
A0A1S4BAI8	probable serine incorporator	LOC107806293	AGSSTTFLSPPSSPR	S308	Phospho (STY);Phospho (STY);	1177200	1.35618e+06	0	1.88448e+06	0	0
A0A1S4BAI8	probable serine incorporator	LOC107806293	AGSSTTFLSPPSSPR	S309	Phospho (STY);	1907400	0	1.50004e+06	0	775254	0
A0A1S3X4C3	probable receptor-like protein kinase At2g42960	LOC107761116	TASMEIESVK	S475	Phospho (STY);Oxidation (M);	0	40987.3	0	77587.5	0	132189
A0A1S3X4V2	uncharacterized protein LOC107761091 isoform X2	LOC107761091	DVSTVSTSESPIAEEINR	S113	Phospho (STY);	359460	412052	0	238053	0	0
A0A1S3X4V2	uncharacterized protein LOC107761091 isoform X2	LOC107761091	QALPTLSSLLSK	S84	Phospho (STY);	196160	95006.5	0	0	0	0
A0A1S3X4V3	Replication factor C subunit 1	LOC107761191	ELTPSASPAK	S367	Phospho (STY);	435650	0	0	0	0	0
A0A1S3X4V3	Replication factor C subunit 1	LOC107761191	GIPLDESDDDASADK	S176	Phospho (STY);	725560	562616	635502	0	679670	427975
A0A1S3X4V3	Replication factor C subunit 1	LOC107761191	SVISDESDDDLKDTK	S138	Phospho (STY);Phospho (STY);	0	699194	0	893040	1.12307e+06	0
A0A1S3X4V3	Replication factor C subunit 1	LOC107761191	SVISDESDDDLKDTK	S141	Phospho (STY);Phospho (STY);	691280	1.38167e+06	631017	1450920	1664824	504609
A0A1S3X4G6	R3H domain-containing protein 2-like	LOC107760960	IFNSPISSESR	S163	Phospho (STY);	69728	0	0	0	0	0
A0A1S3X4X1	Inositol hexakisphosphate and diphosphoinositol-pentakisphosphate kinase	LOC107761206	QGSGLIGTFGQSEELR	S141	Phospho (STY);	0	0	44981.6	109846	0	0
A0A1S4B1J7	uncharacterized protein LOC107803577 isoform X3	LOC107803577	GSPIKPSSLLSETDTFYSTFHNTPER	S394	Phospho (STY);	0	101656	253862	124726	182802	91395.6
A0A1S3X4N2	LOW QUALITY PROTEIN: probable ATP-dependent DNA helicase CHR12	LOC107761173	DADHDGIEPMEGSDAEMAPSK	S360	Oxidation (M);Phospho (STY);	0	0	0	0	0	56132.9
A0A1S3X4N2	LOW QUALITY PROTEIN: probable ATP-dependent DNA helicase CHR12	LOC107761173	GSPIAVDESQEEQLEK	S25	Phospho (STY);Phospho (STY);	598560	0	449120	535498	611420	584430
A0A1S3X4N2	LOW QUALITY PROTEIN: probable ATP-dependent DNA helicase CHR12	LOC107761173	VAQVVETTVAAADDSGGIGGIR	S16	Phospho (STY);Phospho (STY);	0	26500.7	0	0	0	0
A0A1S3X4P3	uncharacterized protein LOC107761182	LOC107761182	AISSTSLPVNIPNWSK	S77	Phospho (STY);	0	0	0	0	137269	0
A0A1S3X4P8	Serine hydroxymethyltransferase	LOC107761184	NAVFGDSSALAPGGVR	S381	Phospho (STY);	0	152724	0	0	68344	0
A0A1S3ZTR4	zinc finger CCCH domain-containing protein 30-like	LOC107790396	NMEHPLLQASFGVSSPGR	S575	Oxidation (M);Phospho (STY);Oxidation (M);Phospho (STY);	69285	119882	93660.1	0	0	0
A0A1S3ZTR4	zinc finger CCCH domain-containing protein 30-like	LOC107790396	SMEPISPMSAR	S588	Phospho (STY);Phospho (STY);Oxidation (M);Phospho (STY);	0	0	0	84240.3	47541.1	0
A0A1S3ZTR4	zinc finger CCCH domain-containing protein 30-like	LOC107790396	SNTLTPSNLEELFSAEITSSPR	S517	Phospho (STY);Phospho (STY);	233210	25976.8	0	0	0	44996
A0A1S3ZTR4	zinc finger CCCH domain-containing protein 30-like	LOC107790396	YSDQAAASGVFSPSHK	S531	Phospho (STY);Phospho (STY);	753240	917722	705007	399075	397298	459702
A0A1S4CQS0	protein PHLOEM PROTEIN 2-LIKE A1-like	LOC107821511	NTSPQSHHNDAAVVNEEPR	S21	Phospho (STY);	209600	224907	0	277580	0	0
A0A1S4CQR9	uncharacterized protein LOC107821503 isoform X2	LOC107821503	NDENVSFNR	S94	Phospho (STY);	0	0	25211.8	241187	0	0
A0A1S3X5L6	uncharacterized protein LOC107761294 isoform X4	LOC107761294	EVGGVSQEDLTAESSQEVK	S82	Phospho (STY);	162180	0	0	0	210677	0
A0A1S4CFA5	uncharacterized protein LOC107818211	LOC107818211	VFSTLVEEMK	S188	Phospho (STY);Oxidation (M);	1371100	969760	667374	564659	779379	556418
A0A1S3X4X2	nucleolar protein 14	LOC107761264	AVSGDDLGDDLEEEVPR	S363	Phospho (STY);	0	0	0	0	0	196789
A0A1S3X4X2	nucleolar protein 14	LOC107761264	MAAADDESDEDR	S342	Oxidation (M);Phospho (STY);	190410	0	0	359336	0	558371
A0A1S3X4X2	nucleolar protein 14	LOC107761264	YNLSDEDEEDFDIGASFGR	S133	Phospho (STY);	0	0	0	0	0	76090.8
A0A1S3X4Y5	myosin-binding protein 7-like	LOC107761224	NDSVSEGIDDR	S195	Phospho (STY);	0	0	0	0	92515.2	0
A0A1S3X4Y5	myosin-binding protein 7-like	LOC107761224	VDESSEVGGELNDR	S329	Phospho (STY);	59408	0	0	76281.8	0	0
A0A1S3X532	histone deacetylase 15-like	LOC107761154	YNLDEDDDDSDWEPSEK	S122	Phospho (STY);	921510	957893	615995	562190	600750	549784
Q43796	H(+)-exporting diphosphatase (Fragment)	ppa	YIEAGVSEHAR	S477	Phospho (STY);	0	0	0	0	0	178609
A0A1S3X559	Adenosylhomocysteinase	LOC107761175	DMSQADFGR	S20	Oxidation (M);Phospho (STY);	883530	778115	866214	0	0	0
A0A1S3X564	calmodulin-binding transcription activator 4-like	LOC107761409	LEEQLSLNDDSFK	S227	Phospho (STY);	851590	0	529724	873310	1.16687e+06	0
A0A1S3X564	calmodulin-binding transcription activator 4-like	LOC107761409	VLSMVESPGAR	S918	Oxidation (M);Phospho (STY);	125890	0	0	92320.4	81928.2	0
A0A1S3X593	Phosphoenolpyruvate carboxykinase (ATP)	LOC107761446	KKSAPTTPIK	S58	Phospho (STY);Phospho (STY);Phospho (STY);Phospho (STY);	81991	619243	813589	0	0	0
A0A1S3X593	Phosphoenolpyruvate carboxykinase (ATP)	LOC107761446	SAPTTPIKSPHAFGVAVSEEER	S66	Phospho (STY);Phospho (STY);Phospho (STY);Phospho (STY);Phospho (STY);	0	2.27266e+06	2.97507e+06	235729	341459	0
A0A1S3X5A9	[RNA-polymerase]-subunit kinase	LOC107761317	DGPVVLSPPR	S335	Phospho (STY);	1206800	885660	929864	967409	0	0
A0A1S3X5A9	[RNA-polymerase]-subunit kinase	LOC107761317	LFGSPDR	S165	Phospho (STY);Phospho (STY);	698380	0	0	0	0	0
A0A1S4BXZ8	protein ENHANCED DISEASE RESISTANCE 2-like	LOC107813034	SESSESGGSESGADEK	S21	Phospho (STY);	0	0	17138	24589.3	0	20024.6
A0A1S3X5D0	NAD(P)H dehydrogenase (quinone)	LOC107761412	GGSPYGSGTYAGDGSR	S162	Phospho (STY);	0	0	0	0	26208.6	0
A0A1S3X5D5	protein IQ-DOMAIN 1-like	LOC107761417	LKSLADGPTAER	S143	Phospho (STY);	0	0	0	0	0	427477
A0A1S3X5R2	zinc finger CCCH domain-containing protein 18-like isoform X4	LOC107761502	EPASQGSAPLADEEVQQK	S387	Phospho (STY);Phospho (STY);Phospho (STY);	0	0	541611	0	0	0
A0A1S3X5R2	zinc finger CCCH domain-containing protein 18-like isoform X4	LOC107761502	EPASQGSAPLADEEVQQK	S390	Phospho (STY);Phospho (STY);Phospho (STY);	0	0	454218	0	0	0
A0A1S3X5R2	zinc finger CCCH domain-containing protein 18-like isoform X4	LOC107761502	IPSPSQSAASR	S318	Phospho (STY);	544280	0	571852	1.68188e+06	0	1.48476e+06
A0A1S3X5R2	zinc finger CCCH domain-containing protein 18-like isoform X4	LOC107761502	RPERPSPDLDYHR	S636	Phospho (STY);Phospho (STY);	0	0	0	981488	1.07898e+06	1.03221e+06
A0A1S3X5R2	zinc finger CCCH domain-containing protein 18-like isoform X4	LOC107761502	RPERPSPELDHR	S623	Phospho (STY);Phospho (STY);	0	0	0	0	987437	0
A0A1S3X5F5	uncharacterized protein At2g24330-like	LOC107761443	MWNSLFR	S42	Oxidation (M);Phospho (STY);	18678	0	17839.8	0	0	0
A0A1S3X5F8	Eukaryotic translation initiation factor 3 subunit A	LOC107761510	IDGAGQTSSPETDR	S914	Phospho (STY);	68746	124091	59166.1	91531.6	0	117018
A0A1S3X5F8	Eukaryotic translation initiation factor 3 subunit A	LOC107761510	LGDALSNLAEIVEK	S551	Phospho (STY);	0	0	57263.1	0	0	0
A0A1S3X5G4	brefeldin A-inhibited guanine nucleotide-exchange protein 5-like	LOC107761455	FQQSGSIEEDKFQQIAEEK	S1629	Phospho (STY);	56580	0	0	0	0	0
A0A1S3X5G4	brefeldin A-inhibited guanine nucleotide-exchange protein 5-like	LOC107761455	IQVSDNLPPSPSK	S1478	Phospho (STY);	0	0	3.85699e+06	0	0	3.90032e+06
A0A1S4CC04	uncharacterized protein LOC107817360	LOC107817360	PLYYTVSPR	S59	Phospho (STY);	0	0	64029.9	0	60554.4	0
A0A1S3X5I0	Carbonic anhydrase	LOC107761423	LLSEKNELEDAAVAK	S31	Phospho (STY);Phospho (STY);	0	933728	473684	653763	661057	0
A0A1S3X5I0	Carbonic anhydrase	LOC107761423	MAEDSYEDAIAGLK	S18	Phospho (STY);Phospho (STY);	0	0	0	40221.9	32977.6	0
A0A1S3X5I4	GrpE protein homolog	LOC107761529	DESDIDAEDLSR	S103	Phospho (STY);	3118600	4.26439e+06	4.83837e+06	4.66057e+06	3901027	2.95766e+06
A0A1S3X5M3	molybdate transporter 1-like	LOC107761509	MESTLQENPHFQAPEMSIDR	S17	Oxidation (M);Phospho (STY);	0	0	0	128515	50614	56462.7
A0A1S3X5M3	molybdate transporter 1-like	LOC107761509	NIGDGHSCSGVWFSR	S457	Phospho (STY);	0	0	0	389712	173038	0
A0A1S3X5M4	uncharacterized protein LOC107761568	LOC107761568	IPFSAEAAHYR	S569	Phospho (STY);	178330	0	0	0	0	0
A0A1S3YGL9	uncharacterized protein LOC107776068	LOC107776068	DHHDDLNNEGVNSGDK	S234	Phospho (STY);	246320	223597	320886	294996	395615	283643
A0A1S3X6E6	Sucrose-phosphate synthase	LOC107761563	DIHDISLNLR	S700	Phospho (STY);Phospho (STY);	97178	136948	0	133183	284804	204579
A0A1S3X6E6	Sucrose-phosphate synthase	LOC107761563	EAVADMSEDLSEGEK	S119	Oxidation (M);Phospho (STY);Phospho (STY);	1110200	1146128	860597	1.18805e+06	1.08872e+06	1.4488e+06
A0A1S3X6E6	Sucrose-phosphate synthase	LOC107761563	EAVADMSEDLSEGEK	S123	Oxidation (M);Phospho (STY);Phospho (STY);	849470	940007	395998	0	0	0
A0A1S3X6E6	Sucrose-phosphate synthase	LOC107761563	ISSVETMEAWVNQQK	S150	Phospho (STY);Oxidation (M);	777880	758670	710292	677138	627857	730336
A0A1S3X6E6	Sucrose-phosphate synthase	LOC107761563	LENAVLSWSK	S737	Phospho (STY);	146340	0	0	0	110772	90517
A0A1S3X6E6	Sucrose-phosphate synthase	LOC107761563	LENAVLSWSK	S739	Phospho (STY);	0	0	72739	97030.2	0	0
A0A1S3X6E6	Sucrose-phosphate synthase	LOC107761563	TDDDDDENSETDSPSDSLR	S684	Phospho (STY);Phospho (STY);	1294100	1.43616e+06	1.48582e+06	1.73366e+06	952151	1.06687e+06
A0A1S3X6E6	Sucrose-phosphate synthase	LOC107761563	TDDDDDENSETDSPSDSLR	S688	Phospho (STY);Phospho (STY);Phospho (STY);	673120	875482	901927	0	952151	1.06687e+06
A0A1S3X5S0	LOW QUALITY PROTEIN: nuclear-pore anchor-like	LOC107761488	LSTEASELRK	S117	Phospho (STY);	0	0	935574	0	0	548868
A0A1S3X5S0	LOW QUALITY PROTEIN: nuclear-pore anchor-like	LOC107761488	TDGADDTLGRPSEVSTPDNESK	S1841	Phospho (STY);	0	422900	0	0	0	0
A0A1S3YK06	UDP-glucuronate decarboxylase	LOC107776859	DEEIPNSQISLPYSPK	S24	Phospho (STY);	325940	239723	305127	71116.9	70631.5	151982
A0A1S3YQE0	TBC1 domain family member 8B-like isoform X1	LOC107778454	SVRPDSPQGVPAK	S744	Phospho (STY);Phospho (STY);	0	0	0	0	0	382013
A0A1S3YQE0	TBC1 domain family member 8B-like isoform X1	LOC107778454	TGLLSFGLGWR	S757	Phospho (STY);Phospho (STY);	0	189185	0	0	0	0
A0A1S3X5T5	ethylene-insensitive protein 2-like	LOC107761491	EDTGSGTGSLSR	S656	Phospho (STY);Phospho (STY);Phospho (STY);	0	146795	0	195922	0	0
A0A1S3X5T5	ethylene-insensitive protein 2-like	LOC107761491	EDTGSGTGSLSR	S660	Phospho (STY);Phospho (STY);	0	146795	0	0	0	0
A0A1S3X5T5	ethylene-insensitive protein 2-like	LOC107761491	FDAQAFLHSPMPESYLER	S477	Phospho (STY);Oxidation (M);	100110	79020.2	0	80119.8	0	48744.5
A0A1S3X5T5	ethylene-insensitive protein 2-like	LOC107761491	GVSENNTQSFISDGPGSFK	S644	Phospho (STY);Phospho (STY);Phospho (STY);	708570	583692	587643	950456	971590	637056
A0A1S3X5T5	ethylene-insensitive protein 2-like	LOC107761491	KYYSLPDISGR	S926	Phospho (STY);	1410200	0	1.26812e+06	0	2.94952e+06	2.59795e+06
A0A1S3X5U6	disease resistance protein RPP13-like	LOC107761370	TTSYIDDDHIFVGFR	S159	Phospho (STY);	1452600	1.35208e+06	785112	1.70222e+06	1.53175e+06	1.24718e+06
A0A1S3X5U9	RNA-binding protein BRN1-like isoform X2	LOC107761631	GGAPDLSPGISPR	S272	Phospho (STY);Phospho (STY);	0	0	0	0	0	277447
A0A1S3X5U9	RNA-binding protein BRN1-like isoform X2	LOC107761631	GGAPDLSPGISPR	S276	Phospho (STY);Phospho (STY);	262550	273185	0	0	0	277447
A0A1S3X5V3	Inositol-pentakisphosphate 2-kinase	LOC107761534	SNHQLDHTGSTVGA	S374	Phospho (STY);	111450	0	0	282006	177388	264019
A0A1S3X5W8	SNF1-related protein kinase regulatory subunit gamma-1-like	LOC107761590	MEGNSAFDSVIDGPDDTLSPALAAAVSGVSSPR	S149	Phospho (STY);Phospho (STY);	2137700	1.32419e+06	1.52891e+06	834130	1.01411e+06	318130
A0A1S3X5W8	SNF1-related protein kinase regulatory subunit gamma-1-like	LOC107761590	SLHPESPTATCGNFFETLTSSDLYK	S159	Phospho (STY);Phospho (STY);	252650	225616	462212	0	150921	82792.8
A0A1S3X5W8	SNF1-related protein kinase regulatory subunit gamma-1-like	LOC107761590	VGMQVEDLWDVQEPQLSPTEK	S33	Oxidation (M);Phospho (STY);	720410	184286	322921	177551	166089	118173
A0A1S3X5W8	SNF1-related protein kinase regulatory subunit gamma-1-like	LOC107761590	VMEEGCQTPRSPEAK	S12	Oxidation (M);Phospho (STY);Phospho (STY);Oxidation (M);	162960	0	112786	0	0	0
A0A1S3YRE5	pentatricopeptide repeat-containing protein At1g71210-like	LOC107778831	LMSLMVEFLDK	S163	Oxidation (M);Phospho (STY);	186920	0	0	0	0	0
A0A1S4AYP6	serine/arginine-rich splicing factor RS41-like isoform X2	LOC107802667	DRGSPDYGHGALLNSR	S166	Phospho (STY);	237540	336520	146392	0	297137	0
A0A1S4AYP6	serine/arginine-rich splicing factor RS41-like isoform X2	LOC107802667	TRGSPEYR	S184	Phospho (STY);	0	0	1.78741e+06	0	0	0
A0A1S3X632	SNW/SKI-interacting protein-like	LOC107761648	ASGSPPVPVMHSPPRPVTVK	S233	Phospho (STY);Oxidation (M);Phospho (STY);	7638200	6.86297e+06	5.99333e+06	5.02036e+06	0	5061228
A0A1S3X632	SNW/SKI-interacting protein-like	LOC107761648	ASGSPPVPVMHSPPRPVTVK	S241	Phospho (STY);Oxidation (M);Phospho (STY);	7871600	6.86297e+06	5.99333e+06	5.02036e+06	415478	5.66987e+06
A0A1S3X632	SNW/SKI-interacting protein-like	LOC107761648	GTMNDDDMSVDYER	S363	Phospho (STY);	0	0	0	103366	0	0
A0A1S3X642	acyl-CoA-binding domain-containing protein 4-like	LOC107761658	DLESETVTGQEGNIR	S517	Phospho (STY);Phospho (STY);	171390	209820	0	0	0	0
A0A1S3X642	acyl-CoA-binding domain-containing protein 4-like	LOC107761658	EISVDNIESEPMVSK	S531	Phospho (STY);Phospho (STY);Oxidation (M);	0	157703	0	0	0	133643
A0A1S3X642	acyl-CoA-binding domain-containing protein 4-like	LOC107761658	PTQQGEIPSPR	S395	Phospho (STY);	0	185136	0	0	134109	164165
A0A1S3X645	serine/threonine-protein kinase WAG1-like	LOC107761617	SSLTLSFNDR	S47	Phospho (STY);	0	0	0	0	33549.4	0
A0A1S3X655	xyloglucan glycosyltransferase 4-like	LOC107761627	ASESDLVALAER	S563	Phospho (STY);	0	0	525415	0	220697	0
A0A1S3X655	xyloglucan glycosyltransferase 4-like	LOC107761627	RLSESGLELFGK	S588	Phospho (STY);	930070	0	1.12485e+06	0	0	761137
A0A1S3X655	xyloglucan glycosyltransferase 4-like	LOC107761627	SISLVEINDLNSPAFR	S26	Phospho (STY);	0	218168	0	0	0	0
A0A1S3X663	transcriptional regulator ATRX homolog	LOC107761495	EDGSDEECELSGQR	S140	Phospho (STY);	0	0	0	0	0	49320.3
A0A1S3X663	transcriptional regulator ATRX homolog	LOC107761495	EEASDVDEDYSLLLEK	S253	Phospho (STY);	0	88368	161694	105323	112307	0
A0A1S3X664	UDP-glycosyltransferase 73C3-like	LOC107761611	SQLPENLNPGSPDLVDVR	S198	Phospho (STY);	0	867224	515428	745701	1.15811e+06	1.04615e+06
A0A1S3X678	probable ADP-ribosylation factor GTPase-activating protein AGD6	LOC107761508	STNDFTR	S204	Phospho (STY);	0	104245	0	0	0	0
Q9FV62	Guanine nucleotide-binding protein alpha subunit	-	TTGVVEIQFSPVGENK	S203	Phospho (STY);	92126	0	0	0	0	0
A0A1S3X6A8	DNA-binding protein BIN4-like	LOC107761646	MSEVNSPIK	S78	Oxidation (M);Phospho (STY);	410290	328162	0	0	0	0
A0A1S3X6A8	DNA-binding protein BIN4-like	LOC107761646	SPLSDDEDSINLSK	S37	Phospho (STY);	0	0	414352	511120	0	0
A0A1S3X6R9	protein DEK-like isoform X3	LOC107761779	AIITDVINNMSDEEEGDDPEAGDDEEKNEGDA	S578	Oxidation (M);Phospho (STY);	267890	296800	545369	426973	473954	913129
A0A1S3X6R9	protein DEK-like isoform X3	LOC107761779	DNVDSPTTPGSR	S92	Phospho (STY);	545390	0	577978	580185	455341	606594
A0A1S3X6R9	protein DEK-like isoform X3	LOC107761779	EGAVEMEVDKQEEEEESEEEEEKEK	S61	Oxidation (M);Phospho (STY);	203290	256789	375089	597205	356125	779047
A0A1S3X6R9	protein DEK-like isoform X3	LOC107761779	KPDDNLQILHSILYGK	S158	Phospho (STY);	0	0	0	0	0	79296.4
A0A1S3X6R9	protein DEK-like isoform X3	LOC107761779	QSAEMEEEEADDELSNTR	S302	Oxidation (M);Phospho (STY);	278790	236764	0	125536	103272	0
A0A1S3X6E0	protein SRG1-like	LOC107761788	DDQDFSPIK	S42	Phospho (STY);	0	0	40598.5	0	0	0
A0A1S3X6G9	Calreticulin	LOC107761714	AAPADSDAEEDDDADDDSDDADDK	S390	Phospho (STY);Phospho (STY);	4844200	5.26315e+06	6.24996e+06	1.12614e+07	8.482e+06	1.47908e+07
A0A1S3X6G9	Calreticulin	LOC107761714	AAPADSDAEEDDDADDDSDDADDK	S402	Phospho (STY);Phospho (STY);	0	0	0	855595	0	1.63558e+06
A0A1S3X6G9	Calreticulin	LOC107761714	NLVFQFSVK	S108	Phospho (STY);	0	0	0	34900.8	0	0
A0A1S3X6K0	ABC transporter B family member 9-like	LOC107761787	VDLTTDLENNLSR	S627	Phospho (STY);	87563	0	80142.2	0	109128	138156
A0A1S3X6P7	uncharacterized protein LOC107761656	LOC107761656	SGEEVSGGSSPSTER	S512	Phospho (STY);	322670	0	331860	233858	0	211831
A0A1S3X6W0	histidine kinase 1-like isoform X2	LOC107761939	NQLSPSFHK	S51	Phospho (STY);	0	0	198694	0	0	0
A0A1S4BGW5	FACT complex subunit SSRP1	LOC107808145	NEAGGDDSDEEDEDFVLDK	S476	Phospho (STY);	0	0	1.08893e+06	1.8838e+06	1.45616e+06	3.71105e+06
A0A1S4BGW5	FACT complex subunit SSRP1	LOC107808145	NPQSTAMDSGNESESS	S630	Oxidation (M);Phospho (STY);	87152	0	60365.1	120299	103163	86879
A0A1S4BGW5	FACT complex subunit SSRP1	LOC107808145	NPQSTAMDSGNESESS	S634	Phospho (STY);	114520	0	0	0	159425	0
A0A1S3X714	lysine-specific demethylase REF6-like isoform X2	LOC107761881	DEAESSPETER	S512	Phospho (STY);Phospho (STY);	0	0	35413.9	72360.9	50641.6	0
A0A1S3X714	lysine-specific demethylase REF6-like isoform X2	LOC107761881	DEAESSPETER	S513	Phospho (STY);Phospho (STY);	0	0	35413.9	72360.9	50641.6	0
A0A1S3X727	ABC transporter B family member 15-like	LOC107761767	GPSGIYYSLVSLQR	S1244	Phospho (STY);	52544	0	0	36160.2	0	0
A0A1S3X745	probable protein phosphatase 2C 6	LOC107762024	SSYSGDFGTFLSK	S36	Phospho (STY);	173920	174079	141056	223626	0	0
A0A1S3X745	probable protein phosphatase 2C 6	LOC107762024	VNSLLSLPR	S499	Phospho (STY);	0	1.08044e+06	997676	990552	1.00811e+06	1.00551e+06
A0A1S3X745	probable protein phosphatase 2C 6	LOC107762024	VNSLLSLPR	S502	Phospho (STY);	89046	91408.3	0	65790	0	0
A0A1S3X7A0	40S ribosomal protein S9-2	LOC107761978	KASGGDGDEDDEE	S187	Phospho (STY);	0	0	115018	224890	179711	226056
A0A1S3X7C5	vacuolar protein-sorting-associated protein 37 homolog 1-like	LOC107761916	LYSPASLLHR	S170	Phospho (STY);	0	0	0	51458.2	0	0
A0A1S3X7C5	vacuolar protein-sorting-associated protein 37 homolog 1-like	LOC107761916	PATPSPSSSGSFGAQR	S49	Phospho (STY);	0	0	0	0	0	315032
A0A1S3Y0S4	uncharacterized protein LOC107770758	LOC107770758	ANSYASDGEK	S46	Phospho (STY);	263700	0	217724	0	0	0
A0A1S3X7E9	uncharacterized protein LOC107761891	LOC107761891	ADGTGLSLNMENHEPK	S854	Phospho (STY);Phospho (STY);Oxidation (M);Phospho (STY);	0	0	0	1.10897e+06	0	912452
A0A1S3X7E9	uncharacterized protein LOC107761891	LOC107761891	DVSLIDQDHLSLSSTR	S890	Phospho (STY);	211930	261778	0	166905	275738	0
A0A1S3X7E9	uncharacterized protein LOC107761891	LOC107761891	EFLSDIFSR	S828	Phospho (STY);Phospho (STY);	0	0	0	148120	50131.7	0
A0A1S3X7E9	uncharacterized protein LOC107761891	LOC107761891	EQAGLNRLSK	S640	Phospho (STY);Phospho (STY);Oxidation (M);Phospho (STY)	0	0	0	219933	0	0
A0A1S3X7E9	uncharacterized protein LOC107761891	LOC107761891	GFQSHVSSR	S172	Phospho (STY);	0	0	0	0	338004	0
A0A1S3X7E9	uncharacterized protein LOC107761891	LOC107761891	HWSFFQK	S866	Phospho (STY);Oxidation (M);Phospho (STY);	0	297290	432790	1.22585e+06	1.20723e+06	0
A0A1S3X7E9	uncharacterized protein LOC107761891	LOC107761891	ILGDASVSAPLR	S841	Phospho (STY);Phospho (STY);Phospho (STY);	241480	381190	257050	1.35246e+06	1.10093e+06	0
A0A1S3X7E9	uncharacterized protein LOC107761891	LOC107761891	LDGSSEDGHISASGR	S586	Phospho (STY);	140520	299779	239380	300753	0	334188
A0A1S3X7E9	uncharacterized protein LOC107761891	LOC107761891	LDGSSEDGHISASGR	S592	Phospho (STY);	0	0	0	250898	0	0
A0A1S3X7E9	uncharacterized protein LOC107761891	LOC107761891	LHDGNVSPQTER	S674	Phospho (STY);Phospho (STY);	0	0	462627	0	0	571679
A0A1S3X7E9	uncharacterized protein LOC107761891	LOC107761891	SDDSSQFIMTHAHSEGR	S642	Phospho (STY);Phospho (STY);Oxidation (M);Phospho (STY);	609180	727477	727048	830639	969582	512418
A0A1S3X7E9	uncharacterized protein LOC107761891	LOC107761891	MNIEADMQHLSR	S934	Oxidation (M);Oxidation (M);Phospho (STY);	313830	0	249876	562345	515127	557464
A0A1S3X7E9	uncharacterized protein LOC107761891	LOC107761891	PAVTTGSPDHGDILIDINDHFPR	S808	Phospho (STY);	0	455922	291486	0	0	683397
A0A1S3X7E9	uncharacterized protein LOC107761891	LOC107761891	QQILESVDK	S664	Oxidation (M);Phospho (STY);Phospho (STY);Phospho (STY);	0	0	0	542962	0	0
A0A1S3X7E9	uncharacterized protein LOC107761891	LOC107761891	VELGKDQSLEK	S489	Phospho (STY);	0	65776.4	0	0	0	0
A0A1S3X7Z4	uncharacterized protein LOC107762065 isoform X2	LOC107762065	LVSPVKSPR	S207	Phospho (STY);	54365	0	56689	0	0	0
A0A1S3X7N0	shikimate O-hydroxycinnamoyltransferase-like	LOC107762091	PLSQLPSFR	S192	Phospho (STY);	109660	0	0	254147	308830	237342
A0A1S3X7T0	Phosphoenolpyruvate carboxylase	LOC107762239	FTAATLEHGMHPPVSPKPEWR	S704	Oxidation (M);Phospho (STY);	0	509779	724525	788864	712575	703808
A0A1S3X7T0	Phosphoenolpyruvate carboxylase	LOC107762239	LASIDAQLR	S11	Phospho (STY);	0	0	1.21798e+07	1.06914e+07	581035	0
A0A1S3X7T0	Phosphoenolpyruvate carboxylase	LOC107762239	NQTVDLVLTAHPTQSVR	S177	Phospho (STY);	0	152704	0	190917	127347	155578
A0A1S3X7T0	Phosphoenolpyruvate carboxylase	LOC107762239	SDEVLHSSSR	S347	Phospho (STY);	0	0	19293.3	0	0	0
A0A1S3X7T0	Phosphoenolpyruvate carboxylase	LOC107762239	TGDFVDESNATTESDIEETFK	S137	Phospho (STY);	476900	0	598679	775894	505097	703490
A0A1S3X7W2	transcription factor VIP1-like	LOC107762079	AQSETFFR	S39	Oxidation (M);Phospho (STY);Phospho (STY);	0	1.31649e+06	0	0	0	0
A0A1S3X7W2	transcription factor VIP1-like	LOC107762079	SLSVDADFFDGLDFGAAAAENK	S112	Phospho (STY);	206360	0	0	0	0	0
A0A1S3X7X0	uncharacterized protein LOC107762165	LOC107762165	NNSYSGSSYDGLGSPIR	S327	Phospho (STY);Phospho (STY);Phospho (STY);	356100	336130	255399	293665	318260	593804
A0A1S3X7X0	uncharacterized protein LOC107762165	LOC107762165	YESFENPLASSGSHSFGSHEEER	S358	Phospho (STY);Phospho (STY);Phospho (STY);	0	1.2443e+06	0	1.81514e+06	1.47968e+06	301195
A0A1S4B1M1	dr1-associated corepressor-like	LOC107803601	SAAPDIAACNPSPR	S229	Phospho (STY);	603360	702743	424007	533126	696403	613209
A0A1S4B1M1	dr1-associated corepressor-like	LOC107803601	VAMEEHHDSEDEFKR	S113	Oxidation (M);Phospho (STY);	104620	118822	0	0	0	0
A0A1S3X8D2	phosphoinositide phosphatase SAC3-like isoform X2	LOC107762314	SFSDGNILHESQFPISAR	S656	Phospho (STY);	0	0	0	307667	255659	203722
A0A1S3X8D2	phosphoinositide phosphatase SAC3-like isoform X2	LOC107762314	SFSDGNILHESQFPISAR	S658	Phospho (STY);	0	0	0	307667	0	826076
A0A1S3X8D2	phosphoinositide phosphatase SAC3-like isoform X2	LOC107762314	VLSESTPEISTCGSDLTYSR	S707	Phospho (STY);	201950	211920	0	0	321163	253609
A0A1S3X806	Putative rRNA methyltransferase	LOC107762194	YDSEDEMQIDGGAEK	S563	Phospho (STY);	0	59111	89350.7	152990	0	0
A0A1S3X832	staphylococcal nuclease domain-containing protein 1-like	LOC107762347	ASIAEVAPDPYGR	S262	Phospho (STY);	0	0	0	94860.4	0	0
A0A1S3XV06	TPR repeat-containing thioredoxin TTL1-like	LOC107769108	ELDLSSPVSTRPK	S41	Phospho (STY);	164030	301978	196224	0	0	0
A0A1S4AAA1	uncharacterized protein LOC107795438 isoform X2	LOC107795438	GIEGFGSFNIR	S132	Phospho (STY);	808730	647156	416616	0	0	0
A0A1S4AAA1	uncharacterized protein LOC107795438 isoform X2	LOC107795438	QASFFLK	S26	Phospho (STY);	0	119012	0	0	0	0
A0A1S4AAA1	uncharacterized protein LOC107795438 isoform X2	LOC107795438	YLVSGISSISFK	S209	Phospho (STY);	333910	308597	0	0	207478	152430
A0A1S3X881	uridine-cytidine kinase C-like	LOC107762378	MDTDTSDAESTSR	S6	Oxidation (M);Phospho (STY);	0	0	29977	0	0	0
A0A1S3X8C9	VQ motif-containing protein 4-like	LOC107762181	LLPLFPVTSPR	S249	Phospho (STY);	905010	565736	740575	0	0	880605
A0A1S3X8C9	VQ motif-containing protein 4-like	LOC107762181	SVFSTGFSGSPR	S162	Phospho (STY);	145780	0	0	0	0	160200
A0A1S3X8D8	coiled-coil domain-containing protein 18-like	LOC107762325	DYSAEEIGDWEFDELEK	S521	Phospho (STY);	0	47832.6	87983.4	48978.9	57642.8	0
A0A1S3X8G0	1-aminocyclopropane-1-carboxylate oxidase homolog	LOC107762339	IFIHPEALENPSSPR	S52	Phospho (STY);	1549000	1.38117e+06	815084	1.63443e+06	1.58638e+06	1.10543e+06
A0A1S3X8G7	vesicle-associated protein 1-2-like	LOC107762211	FLLQSVVASPGATAK	S97	Phospho (STY);	172950	285742	0	160589	182526	256000
A0A1S3X8G7	vesicle-associated protein 1-2-like	LOC107762211	VVYVPPQQPPSPVQEGSEEGSSPR	S135	Phospho (STY);Phospho (STY);Phospho (STY);Phospho (STY);	4166400	3.7913e+06	6.51044e+06	3.4164e+06	2.77884e+06	3.35662e+06
A0A1S3X8G7	vesicle-associated protein 1-2-like	LOC107762211	VVYVPPQQPPSPVQEGSEEGSSPR	S141	Phospho (STY);Phospho (STY);Phospho (STY);Phospho (STY);	183840	3.3762e+06	3.39812e+06	3.1758e+06	2.91605e+06	3.27394e+06
A0A1S3X8G7	vesicle-associated protein 1-2-like	LOC107762211	VVYVPPQQPPSPVQEGSEEGSSPR	S145	Phospho (STY);Phospho (STY);Phospho (STY);	0	5.02291e+06	1.70363e+06	1.71977e+06	0	0
A0A1S3X8G7	vesicle-associated protein 1-2-like	LOC107762211	VVYVPPQQPPSPVQEGSEEGSSPR	S146	Phospho (STY);Phospho (STY);Phospho (STY);	14741000	9.08884e+06	1.53835e+07	1.33154e+07	9.72821e+06	1.19657e+07
A0A1S3X8I0	transcription initiation factor TFIID subunit 1-like	LOC107762261	SPQASADAAEQDYDEK	S77	Phospho (STY);	138000	0	104543	237908	245147	194976
A0A1S3X8I6	dentin sialophosphoprotein-like	LOC107762228	DIQNVPYEHAWNHDSPR	S751	Phospho (STY);	0	0	221492	0	0	0
A0A1S3X8I6	dentin sialophosphoprotein-like	LOC107762228	LYFPSPER	S651	Phospho (STY);	0	1373974	0	0	0	0
A0A1S3X8I6	dentin sialophosphoprotein-like	LOC107762228	NSWSFHYDK	S668	Phospho (STY);	0	0	0	0	0	43322.5
A0A1S4AV98	digalactosyldiacylglycerol synthase 2, chloroplastic-like	LOC107801677	SFLSTSLSLK	S243	Phospho (STY);	60990	34714.8	28260.9	32786	0	0
A0A1S3X8K3	protein furry homolog isoform X2	LOC107762294	APFGYSPADPR	S804	Phospho (STY);	0	208261	0	0	0	0
A0A1S3ZS38	uncharacterized protein LOC107789756	LOC107789756	VASPPLSER	S52	Phospho (STY);	0	0	0	0	0	360247
A0A1S4AQT5	exocyst complex component EXO84B-like	LOC107800394	DLNSPTASVSAQSMSSVR	S755	Phospho (STY);Phospho (STY);Oxidation (M);	386860	86394.5	314574	0	0	0
A0A1S4AQT5	exocyst complex component EXO84B-like	LOC107800394	PAGAVLGSTGAYQHK	S420	Phospho (STY);	129490	166300	86532.1	341833	271919	314584
A0A1S3X8S4	stem-specific protein TSJT1-like	LOC107762442	SPEGLQSPSNETAVSALK	S18	Phospho (STY);	0	0	2.23039e+06	2.7083e+06	2.45718e+06	2.52862e+06
A0A1S3X8S4	stem-specific protein TSJT1-like	LOC107762442	VDSAANWSQHY	S243	Phospho (STY);	0	0	1.9641e+06	0	0	0
A0A1S3X8S4	stem-specific protein TSJT1-like	LOC107762442	VDSSGEVCGANFK	S216	Phospho (STY);	6754200	7.18629e+06	4.62066e+06	2.80493e+06	0	0
A0A1S3X8T0	chromatin assembly factor 1 subunit FAS1-like	LOC107762321	LGLSISPEK	S780	Phospho (STY);	76353	0	0	0	0	0
A0A1S3X8T3	DEAD-box ATP-dependent RNA helicase 8-like	LOC107762362	SQQLAASDSSIDEVEK	S83	Phospho (STY);Phospho (STY);Phospho (STY);	290840	414292	250779	179528	166089	214381
A0A1S3X8T3	DEAD-box ATP-dependent RNA helicase 8-like	LOC107762362	SQQLAASDSSIDEVEK	S86	Phospho (STY);Phospho (STY);	290840	648696	238622	179528	371086	214381
A0A1S3X8X2	chitin elicitor receptor kinase 1-like	LOC107762357	LIETEGSMHTR	S473	Phospho (STY);Oxidation (M);	80797	0	65756.3	88649.2	0	62842
A0A1S3X902	phototropin-1-like	LOC107762531	QSPPLIPPLPR	S9	Phospho (STY);	0	0	0	0	128007	0
A0A1S3XC72	TBC1 domain family member 2A-like	LOC107763452	GESEEDSDDEFYDLAR	S187	Phospho (STY);Phospho (STY);	0	0	45232.8	0	110486	0
A0A1S3XC72	TBC1 domain family member 2A-like	LOC107763452	GESEEDSDDEFYDLAR	S191	Phospho (STY);Phospho (STY);	0	120711	0	0	110486	159065
A0A1S4CN80	traB domain-containing protein-like	LOC107820613	GVDEVSSVNEEGEGQSQPYER	S116	Phospho (STY);	1013100	1049151	1108864	1.19219e+06	0	983327
A0A1S4CN80	traB domain-containing protein-like	LOC107820613	LAASGFEDFVR	S80	Phospho (STY);	0	0	0	20664.5	0	0
A0A1S3X9A3	protein STRUBBELIG-RECEPTOR FAMILY 3-like isoform X2	LOC107762635	NISLNTSEAVQHK	S383	Phospho (STY);	0	0	65200.9	0	256633	243488
A0A1S3X999	nuclear pore complex protein NUP1-like isoform X2	LOC107762631	IGASEVFSPASR	S346	Phospho (STY);	323730	332611	246035	0	0	0
A0A1S3X9A5	U4/U6.U5 small nuclear ribonucleoprotein 27 kDa protein	LOC107762655	ERSYTPDHIK	S51	Phospho (STY);Phospho (STY);	0	224407	0	0	0	0
Q8LNZ4	Tobacco nucleolin	NNF1	DESSDDSSSEDDSSSEEDVPAAK	S146	Phospho (STY);	0	732516	0	0	0	0
Q8LNZ4	Tobacco nucleolin	NNF1	KDESSDDSSSEDDSSSEEDVPAAK	S150	Phospho (STY);	896920	0	0	0	0	0
Q8LNZ4	Tobacco nucleolin	NNF1	KDESSDDSSSEDDSSSEEDVPAAK	S152	Phospho (STY);	153370	160892	214329	69181.5	92679.5	0
Q8LNZ4	Tobacco nucleolin	NNF1	KDESSDQSSSEDDSSSEDDAVAK	S182	Phospho (STY);	640560	0	0	0	0	0
Q8LNZ4	Tobacco nucleolin	NNF1	EENSFQR	S457	Phospho (STY);Phospho (STY);	0	0	0	0	125339	0
Q8LNZ4	Tobacco nucleolin	NNF1	ESSSEESSEEDESEEEEDQKPSK	S315	Phospho (STY);	0	421560	0	0	0	0
Q8LNZ4	Tobacco nucleolin	NNF1	ESSSEESSEEDESEEEEDQKPSK	S319	Phospho (STY);	140600	210670	200428	0	0	0
Q8LNZ4	Tobacco nucleolin	NNF1	KEESSEDSSDDSSSDDDEPASK	S222	Phospho (STY);	0	0	0	0	86153.7	0
Q8LNZ4	Tobacco nucleolin	NNF1	KEESSEDSSDDSSSDDDEPASK	S223	Phospho (STY);	0	0	178066	0	0	0
Q8LNZ4	Tobacco nucleolin	NNF1	KVESSSDSSDEESEESDEEGSQK	S286	Phospho (STY);Phospho (STY);	0	0	123189	0	0	0
Q8LNZ4	Tobacco nucleolin	NNF1	SEGTTIFVR	S464	Phospho (STY);Phospho (STY);	0	0	0	229740	169642	164574
A0A1S3X9I1	NADPH--cytochrome P450 reductase	LOC107762570	TALTLYADLLSSPKK	S417	Phospho (STY);	0	0	0	38835.2	36216.9	47333
A0A1S3XA72	protein NLP6-like isoform X5	LOC107762787	LPSPVLELAPR	S85	Phospho (STY);	134450	135228	0	0	0	0
A0A1S3X9Q4	lysine-specific demethylase JMJ25-like	LOC107762636	SDDMDLPDANQK	S83	Phospho (STY);	0	0	0	0	0	56180.7
A0A1S4CR56	probable alpha,alpha-trehalose-phosphate synthase [UDP-forming] 7	LOC107821671	SYTNLLDLASGNFPVMGR	S5	Phospho (STY);Oxidation (M)	1768500	854337	1099832	0	786022	424160
A0A1S3X9S3	calmodulin-binding receptor-like cytoplasmic kinase 2	LOC107762652	SIYASENNSIHAK	S114	Phospho (STY);	30173	46044.1	18093.1	40867	0	0
A0A1S3X9U5	ras-related protein Rab7-like	LOC107762673	SFDNLDNWHEEFLK	S95	Phospho (STY);	0	0	89273.9	0	0	0
A0A1S3XDQ4	BSD domain-containing protein 1-like	LOC107764070	AISIDDDDEELSWDVDDDDDNEQESNAK	S256	Phospho (STY);	0	0	0	0	0	110174
A0A1S3XDQ4	BSD domain-containing protein 1-like	LOC107764070	DLQEFGSGLK	S91	Phospho (STY);	25750	0	0	0	0	0
A0A1S3X9W7	probable protein phosphatase 2C 33	LOC107762733	TPVPGSPTSAVGIR	S60	Phospho (STY);	0	595689	0	0	0	0
A0A1S3X9Z7	uncharacterized protein LOC107762765	LOC107762765	HLEQENSPELK	S554	Phospho (STY);	25623	0	0	0	0	0
A0A1S3XA33	zinc finger CCCH domain-containing protein 55-like	LOC107762754	SLWDAEETPNSPDYEEWGASK	S20	Phospho (STY);	1002800	909674	0	1.11061e+06	0	897190
A0A1S3XA33	zinc finger CCCH domain-containing protein 55-like	LOC107762754	SMSPAFDR	S66	Phospho (STY);	0	124250	0	0	0	0
A0A1S3XA56	DNA helicase INO80-like isoform X2	LOC107762908	SVNENLEPAFTASPPMNR	S155	Phospho (STY);Oxidation (M);	0	486375	287395	0	0	336588
A0A1S3XA73	uncharacterized protein LOC107762950	LOC107762950	MDSPQSIVSPFK	S3	Phospho (STY);	0	158662	181793	0	0	0
A0A1S3XA73	uncharacterized protein LOC107762950	LOC107762950	GGLSQGVSAHR	S36	Phospho (STY);	0	26759.6	0	0	0	0
A0A1S3XA73	uncharacterized protein LOC107762950	LOC107762950	GGLSQGVSAHR	S40	Phospho (STY);	0	0	0	0	32672.4	0
Q9SC82	1-aminocyclopropane-1-carboxylate synthase	acs2	LQISLSFR	S461	Phospho (STY);	144180	0	0	0	34453	0
A0A1S4DJZ2	Tubulin alpha chain	LOC107830587	DYEEVGAEYGQGEEGSEGEEY	S446	Phospho (STY);	125520	110574	0	404379	0	0
A0A1S3XAW2	Protein SCAR	LOC107762976	ASVGSDEEYIEK	S44	Phospho (STY);	0	0	45566.1	0	69055.6	0
A0A1S3XAW2	Protein SCAR	LOC107762976	LWVISDEESNNFR	S351	Phospho (STY);	0	101456	0	0	0	0
A0A1S3XAF9	cellulose synthase-like protein D3	LOC107763004	PLSLPSNVGMSK	S43	Phospho (STY);	0	0	0	0	0	145876
A0A1S3XAF9	cellulose synthase-like protein D3	LOC107763004	SHSGLMR	S70	Phospho (STY);	0	0	0	0	0	68976.3
A0A1S3YXX0	uncharacterized protein LOC107780933	LOC107780933	NSSSSSPFGEISPVLVDGK	S1110	Phospho (STY);	0	141156	0	0	0	0
A0A1S3YXX0	uncharacterized protein LOC107780933	LOC107780933	SESVGQGLDQFVASPGR	S996	Phospho (STY);	427750	500211	318955	233279	266023	0
A0A1S3XAJ1	heterogeneous nuclear ribonucleoprotein 1-like	LOC107762949	EMSPGPNR	S188	Oxidation (M);Phospho (STY);	52566	0	42900.1	0	0	0
A0A1S3XAJ1	heterogeneous nuclear ribonucleoprotein 1-like	LOC107762949	GDSLLSSPTR	S312	Phospho (STY);	275210	222567	229756	80755.3	0	0
A0A1S3XAJ1	heterogeneous nuclear ribonucleoprotein 1-like	LOC107762949	NNSSIQGSPGSGR	S100	Phospho (STY);	0	62857.1	55033.1	40815.9	0	0
A0A1S3XAT0	RNA-binding protein 25-like isoform X3	LOC107763094	ADISSPDHR	S294	Phospho (STY);	0	1.59352e+06	207415	0	0	0
A0A1S4CJP3	pre-mRNA-splicing factor SYF1-like	LOC107819808	VTTNNEDIELPEESDSEEEEK	S853	Phospho (STY);Phospho (STY);	0	381450	359849	427957	0	1.6037e+06
A0A1S4CJP3	pre-mRNA-splicing factor SYF1-like	LOC107819808	VTTNNEDIELPEESDSEEEEK	S855	Phospho (STY);Phospho (STY);	904950	457951	1.21289e+06	499288	0	1118674
Q9FSF6	60S ribosomal protein L11-1-like (Fragment)	rbl11-like	LVLNISVGESGDR	S28	Phospho (STY);	54883	0	52487.5	0	0	121819
Q9FSF6	60S ribosomal protein L11-1-like (Fragment)	rbl11-like	VLEQLSGQSPVFSK	S46	Phospho (STY);	0	0	3.37206e+06	0	3.70771e+06	0
A0A1S3XB04	40S ribosomal protein S2-3-like	LOC107763154	SPFQEYADILSK	S248	Phospho (STY);Phospho (STY);	389480	0	0	266008	231445	277796
A0A1S3XB04	40S ribosomal protein S2-3-like	LOC107763154	SLEQIYLHSLPIK	S61	Phospho (STY);	54082	0	0	0	74574.5	0
A0A1S3XB04	40S ribosomal protein S2-3-like	LOC107763154	VIISTTEEAPAPER	S267	Phospho (STY);	123350	0	92167.2	0	0	133683
A0A1S3XAY6	BTB/POZ domain-containing protein At3g44820-like	LOC107763137	SHSYLSSPR	S582	Phospho (STY);	0	0	389395	0	0	0
A0A1S3XB28	Double-strand break repair protein	LOC107763165	SIAEDDENVESPSSDEDAK	S544	Phospho (STY);Phospho (STY);Phospho (STY)	0	0	0	0	129001	0
A0A1S3XB28	Double-strand break repair protein	LOC107763165	SIAEDDENVESPSSDEDAK	S545	Phospho (STY);Phospho (STY);Phospho (STY);	0	0	0	0	129001	0
A0A1S3XB28	Double-strand break repair protein	LOC107763165	STAVGSAVSFSDDEDTTMLSASK	S446	Phospho (STY);Oxidation (M);	462460	558957	0	0	662002	481797
A0A1S3XB16	Spermidine synthase	LOC107763093	HSSVEQIDICEIDK	S120	Phospho (STY);	0	0	0	421544	0	0
A0A1S3XB34	probable proteasome inhibitor	LOC107763060	GGLEDQPSAER	S118	Phospho (STY);	0	0	0	43429.2	0	0
A0A1S3XB38	ISWI chromatin-remodeling complex ATPase CHR11 isoform X1	LOC107763174	QATESSPTLK	S1039	Phospho (STY);	470060	442805	500998	373395	261486	448715
A0A1S3XB38	ISWI chromatin-remodeling complex ATPase CHR11 isoform X1	LOC107763174	SADDSEEDDDAPASNR	S43	Phospho (STY);	0	0	0	0	80124	0
A0A1S3XB39	LOW QUALITY PROTEIN: lysine-specific histone demethylase 1 homolog 3-like	LOC107763063	EDGQVFEGGLSPVAIER	S499	Phospho (STY);	0	0	588702	0	0	699973
A0A1S3XBA1	flowering time control protein FPA-like isoform X2	LOC107763232	DTSPHTVIGGPNWK	S346	Phospho (STY);Phospho (STY);Phospho (STY);	368430	401285	0	170955	407977	0
A0A1S3XBA1	flowering time control protein FPA-like isoform X2	LOC107763232	FDPVISGPEFTDSPVLR	S336	Phospho (STY);Phospho (STY);	483120	0	0	0	0	0
A0A1S3XBA1	flowering time control protein FPA-like isoform X2	LOC107763232	QSSPTPVVLSSPSGEQKPPNR	S368	Phospho (STY);Phospho (STY);	265770	0	0	0	0	0
A0A1S3XB94	TOM1-like protein 2	LOC107763152	ETPVAPLMNVNHEDDESEDDFSHLAR	S292	Oxidation (M);Phospho (STY);	0	960882	0	719385	0	0
A0A1S3XB94	TOM1-like protein 2	LOC107763152	SADHLPPAPWDAPPPTTLPPPPAR	S429	Phospho (STY);	0	0	0	196529	210559	236446
A0A1S3XB94	TOM1-like protein 2	LOC107763152	SFGTAGSSPIAVSTNSNNVSSIPR	S359	Phospho (STY);	0	0	49719.8	0	53528.5	0
A0A1S3XBA2	patellin-4-like	LOC107763223	SSSYREESNFLSDLK	S54	Phospho (STY);	1212100	0	1.16908e+06	798874	1.19325e+06	889411
A0A1S3XG15	uncharacterized mitochondrial protein ymf11-like	LOC107764739	NESDEDDEEGVHAAEV	S367	Phospho (STY);	0	0	18423.3	0	0	165291
A0A1S4A1Y2	30-kDa cleavage and polyadenylation specificity factor 30-like	LOC107792841	NDESESEDEAPR	S435	Phospho (STY);	0	0	72280.2	0	73044	0
A0A1S4A1Y2	30-kDa cleavage and polyadenylation specificity factor 30-like	LOC107792841	NDESESEDEAPR	S437	Phospho (STY);	99916	90579.5	79300.2	0	68163.9	75293.8
Q93YB5	Auxin-responsive protein	iaa9	LGLPGSLSPER	S83	Phospho (STY);	356800	331211	266829	262633	0	268183
A0A1S3XBI6	Lipoxygenase	LOC107763327	DTPEWTSDSPPR	S795	Phospho (STY);	0	0	0	448728	343418	0
A0A1S4C5I2	BES1/BZR1 homolog protein 2-like	LOC107815408	ISNSAPVTPPLSSPTR	S163	Phospho (STY);Phospho (STY);	838810	0	0	0	0	0
A0A1S4C5I2	BES1/BZR1 homolog protein 2-like	LOC107815408	ISNSAPVTPPLSSPTR	S165	Phospho (STY);Phospho (STY);Phospho (STY);	0	1.57723e+06	438656	0	542382	0
P41098	60S ribosomal protein L34	RPL34	AYGGVLSGSAVR	S85	Phospho (STY);	0	131199	0	0	118479	164324
A0A1S4AEL0	60S ribosomal protein L27	LOC107796761	DVVNVDVLQSR	S102	Phospho (STY);	644200	0	541714	0	0	0
A0A1S3XBX6	uncharacterized protein LOC107763462	LOC107763462	TLFGGQITDEEAESLNK	S66	Phospho (STY);	0	0	0	0	0	258460
A0A1S3XBY3	coiled-coil domain-containing protein 12-like	LOC107763359	ALSQLMEEEEK	S128	Phospho (STY);	0	0	0	60957.7	0	0
A0A1S3XC23	zinc finger CCCH domain-containing protein 53-like isoform X2	LOC107763476	LTTASQLMASSNFPFSPVAANK	S322	Phospho (STY);	79862	0	0	0	0	0
A0A1S3XC23	zinc finger CCCH domain-containing protein 53-like isoform X2	LOC107763476	MANFAAFSPEEK	S599	Phospho (STY);	0	0	44930.7	61372.4	0	0
A0A1S3XC39	protein LEO1 homolog isoform X1	LOC107763529	DQGEEEEAYEESEEEAEEPK	S588	Phospho (STY);	721050	977388	746212	1.31794e+06	1.134e+06	1781710
A0A1S3XC39	protein LEO1 homolog isoform X1	LOC107763529	DQSSQEIEVGDQK	S99	Phospho (STY);Phospho (STY);	585770	843890	263964	475122	0	0
A0A1S3XC39	protein LEO1 homolog isoform X1	LOC107763529	DQSSQEIEVGDQK	S100	Phospho (STY);Phospho (STY);	585770	0	263964	0	337965	0
A0A1S3XC39	protein LEO1 homolog isoform X1	LOC107763529	DSESDEKEEYGQR	S119	Phospho (STY);	0	0	0	0	0	136930
A0A1S3XC39	protein LEO1 homolog isoform X1	LOC107763529	GIESDEESPPRK	S612	Phospho (STY);Phospho (STY);	282950	300699	215565	439210	684759	653911
A0A1S3XC39	protein LEO1 homolog isoform X1	LOC107763529	GIESDEESPPRK	S616	Phospho (STY);Phospho (STY);	563700	593269	288900	439210	611282	911166
A0A1S3XC39	protein LEO1 homolog isoform X1	LOC107763529	QLSPGFLEDALEEEEDTDYYDSR	S467	Phospho (STY);	0	0	128722	0	0	0
A0A1S3XC39	protein LEO1 homolog isoform X1	LOC107763529	SPGEEKDEAHISSAPEIR	S167	Phospho (STY);	844220	943036	757850	0	964444	777204
A0A1S3XC39	protein LEO1 homolog isoform X1	LOC107763529	VRPEDIIPEDDGGYESEEEQVESK	S237	Phospho (STY);	1448900	1.40937e+06	2.29206e+06	2.32961e+06	2.20195e+06	2.7409e+06
A0A1S3XC48	uncharacterized protein DDB_G0283697-like	LOC107763501	DSSHGGSVEPQESALSGSGTEVNAATR	S163	Phospho (STY);	0	78041.5	0	0	0	44214
A0A1S3XC48	uncharacterized protein DDB_G0283697-like	LOC107763501	EASVDVSSSHQR	S484	Phospho (STY);	0	202722	149797	321978	260285	229831
A0A1S3XC48	uncharacterized protein DDB_G0283697-like	LOC107763501	EGSAAPSELTALGR	S179	Phospho (STY);Phospho (STY);Phospho (STY);	0	43965.6	0	0	26643.7	0
A0A1S3XC54	S-adenosylmethionine synthase	LOC107763541	VLVNIEQQSPDIAQGVHGHLTK	S100	Phospho (STY);	0	0	126480	0	0	0
A0A1S3XC57	mucin-5B-like	LOC107763510	GSSPIFDIASETPVR	S70	Phospho (STY);	0	0	161237	0	0	201989
A0A1S3XC57	mucin-5B-like	LOC107763510	PSSPTIKPR	S329	Phospho (STY);	0	0	349914	0	258818	348323
A0A1S3XC64	Replication factor C subunit 1	LOC107763539	YVISDESDDDLKDTK	S139	Phospho (STY);Phospho (STY);	377030	483365	0	747688	51212.5	856518
A0A1S3XC64	Replication factor C subunit 1	LOC107763539	YVISDESDDDLKDTK	S142	Phospho (STY);Phospho (STY);	699170	866144	352727	1.08265e+06	460223	856518
W6ANA3	Flavonol synthase	-	WVEPLPQFTEEIGESPK	S277	Phospho (STY);	391320	280453	0	363733	286192	0
A0A1S3XC82	Annexin	LOC107763461	DLETDSDDEYLK	S224	Phospho (STY);	0	0	0	0	72622.7	0
A0A1S3XCA8	HECT-type E3 ubiquitin transferase	LOC107763564	LSSGLSALSQPFK	S864	Phospho (STY);	154830	0	0	0	0	0
A0A1S3XCA8	HECT-type E3 ubiquitin transferase	LOC107763564	LSSGLSALSQPFK	S867	Phospho (STY);	0	0	91101.1	77452.5	85675.3	77998.4
A0A1S3XCC0	uncharacterized protein LOC107763591 isoform X3	LOC107763591	LLDSEGDDVKPR	S132	Phospho (STY);	0	0	0	158188	0	0
A0A1S3XCC0	uncharacterized protein LOC107763591 isoform X3	LOC107763591	NPLNPEPSPIITK	S83	Phospho (STY);	0	52302.6	0	0	0	0
A0A1S3YWQ5	syntaxin-61-like	LOC107780444	QQDEELDELSASVVR	S171	Phospho (STY);	0	0	0	62796.7	0	0
A0A1S3XCL5	uncharacterized protein LOC107763593 isoform X2	LOC107763593	SLELVGEGASMKPK	S115	Phospho (STY);	0	0	0	0	36932.4	54723.4
A0A1S3XCF6	serine/arginine-rich splicing factor SC35-like	LOC107763625	KESPRGSLSPK	S207	Phospho (STY);Phospho (STY);Phospho (STY);	0	276734	0	0	396638	0
A0A1S3XCF6	serine/arginine-rich splicing factor SC35-like	LOC107763625	KESPRGSLSPK	S211	Phospho (STY);Phospho (STY);Phospho (STY);	0	276734	0	0	396638	0
A0A1S3XCF6	serine/arginine-rich splicing factor SC35-like	LOC107763625	KESPRGSLSPK	S213	Phospho (STY);Phospho (STY);Phospho (STY);	0	276734	0	0	396638	0
A0A1S3XCG2	protein PHLOEM PROTEIN 2-LIKE A10-like	LOC107763544	IYSSSLPLSFK	S298	Phospho (STY);	0	0	0	18569	22816.8	0
A0A1S3XCK8	Malate dehydrogenase	LOC107763505	KLSSALSAASSACDHIR	S242	Phospho (STY);	274850	0	0	350194	0	246756
A0A1S3XCK8	Malate dehydrogenase	LOC107763505	LSSALSAASSACDHIR	S243	Phospho (STY);	430300	0	0	434264	0	0
A0A1S3XCK8	Malate dehydrogenase	LOC107763505	LSSALSAASSACDHIR	S246	Phospho (STY);	0	476757	408196	0	310582	428393
A0A1S3XES7	60S ribosomal protein L12-like	LOC107764287	IGPLGLSPK	S38	Phospho (STY);	0	0	0	0	867482	1.64205e+06
A0A1S3XCR2	probable LRR receptor-like serine/threonine-protein kinase At1g14390	LOC107763733	NDSFAFEK	S399	Phospho (STY);	0	0	0	0	14036.9	0
A0A1S3XCR2	probable LRR receptor-like serine/threonine-protein kinase At1g14390	LOC107763733	VGSESPLVGPDQLTSAK	S607	Phospho (STY);	0	0	0	0	574312	629984
A0A1S3XCU8	translation initiation factor IF-2-like	LOC107763770	SGGLIAEANSEDEEGEEKPK	S499	Phospho (STY);	136560	180807	115454	0	0	0
A0A1S3XCV6	5-methyltetrahydropteroyltriglutamate--homocysteine S-methyltransferase	LOC107763602	FALESFWDGK	S23	Phospho (STY);	21137	0	0	13432.1	0	0
A0A1S3XCV6	5-methyltetrahydropteroyltriglutamate--homocysteine S-methyltransferase	LOC107763602	YGAGIGPGVYDIHSPR	S702	Phospho (STY);	2096400	1.66351e+06	1.50129e+06	1.82334e+06	1.70006e+06	2.00853e+06
A0A1S3XCV7	calmodulin-like	LOC107763754	ADQLTDDQISEFK	S11	Phospho (STY);	100080	0	152610	289827	0	0
A0A1S3XCV7	calmodulin-like	LOC107763754	DTDSEEELK	S82	Oxidation (M);Phospho (STY);	0	0	167705	0	236702	190553
A0A1S3XCX9	CASP-like protein	LOC107763803	SESTKIDVVETNK	S6	Phospho (STY);	633430	913933	0	249605	588899	0
A0A1S3XD04	uncharacterized protein LOC107763653	LOC107763653	LRVSINLPDNEISLK	S153	Phospho (STY);	265230	146345	179291	0	0	245670
A0A1S3XD04	uncharacterized protein LOC107763653	LOC107763653	SASFDFENDDYYSDNLR	S99	Phospho (STY);	276080	262088	198279	0	0	0
A0A1S3XDI3	uncharacterized protein LOC107763840 isoform X3	LOC107763840	QEVASPTVPEESK	S31	Phospho (STY);Phospho (STY);	0	0	196930	252112	0	303018
A0A1S3XD21	protein kinase 2B, chloroplastic-like	LOC107763842	ADSLLGEGGFGYVFK	S81	Phospho (STY);	301530	0	0	0	215933	151086
A0A1S3XD21	protein kinase 2B, chloroplastic-like	LOC107763842	LAHASSSLLSDSR	S16	Phospho (STY);	0	566446	196680	356211	526742	354957
A0A1S3XD21	protein kinase 2B, chloroplastic-like	LOC107763842	QTLEGSLGHALK	S44	Phospho (STY);Phospho (STY);	35130	44797.4	0	0	31672.4	0
A0A1S3XD21	protein kinase 2B, chloroplastic-like	LOC107763842	SDLSAVSHLK	S54	Phospho (STY);Phospho (STY);	0	0	0	0	0	78159.8
A0A1S3XDD5	putative serine/threonine-protein kinase isoform X2	LOC107763854	ASTSMSPGSPFQTGR	S336	Phospho (STY);Oxidation (M);Phospho (STY);Phospho (STY);	222460	0	0	0	0	0
A0A1S3XDD5	putative serine/threonine-protein kinase isoform X2	LOC107763854	ASTSMSPGSPFQTGR	S339	Phospho (STY);Oxidation (M);Phospho (STY);Phospho (STY);	222460	225626	0	125333	175951	0
A0A1S3XDD5	putative serine/threonine-protein kinase isoform X2	LOC107763854	HSSQSFFSK	S326	Phospho (STY);Oxidation (M);Phospho (STY);Phospho (STY);	270420	0	0	0	234142	0
A0A1S3XDD5	putative serine/threonine-protein kinase isoform X2	LOC107763854	LFSENTSHISTR	S176	Phospho (STY);Phospho (STY);	0	87911.1	0	45084	61332.9	0
A0A1S3XDD5	putative serine/threonine-protein kinase isoform X2	LOC107763854	VAGTLGYLSPEYAISGHLTR	S190	Phospho (STY);Phospho (STY);	90201	0	0	71362.8	0	0
A0A1S3XD41	uncharacterized protein LOC107763864	LOC107763864	SPSWDEDWVPAR	S50	Phospho (STY);	156200	151164	0	0	191346	0
A0A1S3XD41	uncharacterized protein LOC107763864	LOC107763864	SSSFGTTILGSSEK	S119	Phospho (STY);	0	0	143018	0	147988	0
A0A1S3Z8C0	uncharacterized protein At1g01500-like	LOC107784095	TIQVSPR	S189	Phospho (STY);	0	0	0	0	138804	0
A0A1S3XDH0	Exocyst complex component SEC5	LOC107763887	AAYASFR	S1078	Phospho (STY);Oxidation (M);Phospho (STY);Phospho (STY);Phospho (STY)	0	0	0	0	0	163030
A0A1S3XDH0	Exocyst complex component SEC5	LOC107763887	ATECVAEVTETPTHSR	S1007	Phospho (STY);Phospho (STY);Phospho (STY);	0	0	0	0	40599.9	0
A0A1S3XDH0	Exocyst complex component SEC5	LOC107763887	GPMDSPSR	S1087	Phospho (STY);Phospho (STY);Phospho (STY);Phospho (STY);Phospho (STY);Phospho (STY)	0	0	0	0	167782	0
A0A1S3XDH0	Exocyst complex component SEC5	LOC107763887	RPTRGSDDVFLDDR	S1014	Phospho (STY);Phospho (STY);Phospho (STY);Phospho (STY);	0	301118	0	0	328831	0
A0A1S3XDH0	Exocyst complex component SEC5	LOC107763887	GSQHIGSPSFSR	S1093	Phospho (STY);Oxidation (M);Phospho (STY);Phospho (STY);Phospho (STY);Phospho (STY);	0	0	57861.1	0	0	0
A0A1S3XDH0	Exocyst complex component SEC5	LOC107763887	GSQHIGSPSFSR	S1098	Oxidation (M);Phospho (STY);Phospho (STY);Phospho (STY);Phospho (STY);	0	1.42906e+06	57861.1	0	0	0
A0A1S3XDH0	Exocyst complex component SEC5	LOC107763887	GSQHIGSPSFSRPR	S1100	Phospho (STY);Phospho (STY);Phospho (STY);	625950	0	0	0	1324359	554924
A0A1S3XDH0	Exocyst complex component SEC5	LOC107763887	LISETLQSSPSIGDR	S214	Phospho (STY);	0	6304404	0	0	1.24286e+06	0
A0A1S3XDH0	Exocyst complex component SEC5	LOC107763887	LISETLQSSPSIGDR	S216	Phospho (STY);	0	0	0	1.14388e+06	0	1.39112e+06
A0A1S3XDH0	Exocyst complex component SEC5	LOC107763887	SIVLPSHVGILK	S383	Phospho (STY);	0	0	38031.1	46979.9	51341.4	60205.2
A0A1S3XDI1	N-alpha-acetyltransferase 15, NatA auxiliary subunit-like isoform X1	LOC107763992	SASEEDDEMSK	S582	Phospho (STY);Oxidation (M);	0	0	46938.6	0	0	0
A0A1S3XDJ1	S-acyltransferase	LOC107764003	NDSQLDKDEELSAASPELSNSTLAEGR	S380	Phospho (STY);	0	0	0	0	298584	0
A0A1S3XDJ1	S-acyltransferase	LOC107764003	EVAGGFISPNLEK	S332	Phospho (STY);Oxidation (M);Phospho (STY);Oxidation (M);	325620	0	0	0	311872	364251
A0A1S3XDJ1	S-acyltransferase	LOC107764003	GSGDFEGQPR	S357	Oxidation (M);Phospho (STY);	0	70635.2	0	0	261899	252753
A0A1S3XDJ1	S-acyltransferase	LOC107764003	TMSDLEMGR	S340	Phospho (STY);Oxidation (M);Phospho (STY);Oxidation (M);	269380	216199	0	0	269902	0
A0A1S3XDK5	cytochrome b5 domain-containing protein RLF-like	LOC107763861	EGTVGSLSFNVIDTSPR	S77	Phospho (STY);	235650	0	0	0	0	0
A0A1S3XDW6	rab11 family-interacting protein 4B-like isoform X2	LOC107764027	KLSAESIGSDTSSQR	S229	Phospho (STY);	0	41105.2	0	0	45632.6	0
Q5W274	Pleiotropic drug resistance protein 3	PDR3	AQLVGSDEIESFR	S12	Phospho (STY);	1404900	1.12443e+06	650275	0	966128	744591
Q5W274	Pleiotropic drug resistance protein 3	PDR3	SNSALSASQK	S39	Phospho (STY);	0	0	0	0	147308	0
A0A1S4B0A3	pinin-like	LOC107803145	EDSAVEEGSSR	S108	Phospho (STY);Phospho (STY);	20521	0	0	0	27308.1	0
A0A1S4B0A3	pinin-like	LOC107803145	IEEGEIADDVSGAPTDANK	S97	Phospho (STY);Phospho (STY);	172460	164741	0	239866	293396	399246
A0A1S3XDR6	probable serine/threonine-protein kinase At1g01540	LOC107764085	VGSGGGSGQGSGEER	S123	Phospho (STY);	73591	0	0	43296.2	0	0
A0A1S3XDU0	BTB/POZ domain-containing protein At1g67900-like	LOC107764007	SAENIDLEFQESR	S380	Phospho (STY);	550060	0	564575	538536	793946	783331
A0A1S3XDU2	CLK4-associating serine/arginine rich protein-like	LOC107763951	FGGYSPPPSPPTR	S361	Phospho (STY);Phospho (STY);	0	0	0	0	650506	0
A0A1S3XDU2	CLK4-associating serine/arginine rich protein-like	LOC107763951	FGGYSPPPSPPTR	S365	Phospho (STY);Phospho (STY);	0	0	0	0	650506	0
A0A1S3XDV9	Inositol-pentakisphosphate 2-kinase	LOC107764130	SNHQLDHTGSTVR	S445	Phospho (STY);	0	0	0	17808.1	0	0
A0A1S4BY82	probable xyloglucan glycosyltransferase 5	LOC107813103	GASESELSVLNR	S616	Phospho (STY);	0	0	0	0	0	96922.2
A0A1S3XE16	60S ribosomal protein L5-like	LOC107764090	KLEMDEEYQGNPEASGEDYSVEPAESR	S126	Phospho (STY);	227460	0	0	0	0	0
A0A1S3XE39	uncharacterized protein LOC107764097 isoform X2	LOC107764097	VDLNSFGNWEDSPEK	S505	Phospho (STY);	0	0	0	54796.7	70691.5	0
A0A1S3XE39	uncharacterized protein LOC107764097 isoform X2	LOC107764097	VDLNSFGNWEDSPEK	S512	Phospho (STY);	0	151094	0	0	0	0
A0A1S4BDD6	uncharacterized protein LOC107807095 isoform X2	LOC107807095	RLSHLDSIPHTPR	S55	Phospho (STY);	59673	0	0	0	0	0
A0A1S4BDD6	uncharacterized protein LOC107807095 isoform X2	LOC107807095	LSHLDSIPHTPR	S59	Phospho (STY);	409990	0	0	358911	0	426550
A0A1S3XE83	RING finger and transmembrane domain-containing protein 1-like	LOC107764140	SGSAASVGALESQPGDR	S147	Phospho (STY);Phospho (STY);	0	175748	0	0	0	0
A0A1S3XEB7	receptor-like protein kinase HERK 1	LOC107764297	GTTSISAASTSSHR	S11	Phospho (STY);	0	0	0	0	0	33879
A0A1S3XEC4	UDP-glucose 6-dehydrogenase	LOC107764147	FDWDHPLHLQPMSPNNVK	S393	Oxidation (M);Phospho (STY);	558680	635169	722490	720899	561506	479207
A0A1S3XEI6	Aquaporin NIP6-1t	LOC107764207	PSLEHSFR	S300	Phospho (STY);	0	0	0	0	116500	0
A0A1S3XEG1	putative leucine-rich repeat-containing protein DDB_G0290503	LOC107764189	SSSSIVDSPS	S2210	Phospho (STY);	0	69499.5	0	79582.7	44279.2	71235.5
A0A1S3XEG8	protein PAT1 homolog 1-like	LOC107764136	SAFTSFPPPGGR	S204	Phospho (STY);	0	549500	0	0	0	414138
A0A1S3XEG8	protein PAT1 homolog 1-like	LOC107764136	SQLFSSFSSPSHLGK	S347	Phospho (STY);	0	0	0	0	81323.8	0
A0A1S3XEJ8	probable inactive receptor kinase At1g48480	LOC107764161	ASAEVLGK	S400	Phospho (STY);	0	1.2824e+07	0	0	0	1.93083e+07
A0A1S3XEM3	uncharacterized protein LOC107764281 isoform X2	LOC107764281	NEDGSTEDDNEATINR	S206	Phospho (STY);	0	0	0	0	0	60754.1
A0A1S3XEM9	protein CASEIN KINASE I-LIKE 3-like	LOC107764400	HEDSIEAGNVGHAQSGK	S183	Phospho (STY);	0	0	0	34491.9	39528	0
A0A1S3XEN1	Ribosomal protein L19	LOC107764242	PVQPAAPAAAAPAQPAQGSKK	S207	Phospho (STY);	154800	69111.6	93884.4	69322.3	93727.8	100272
A0A1S3Z4G9	integrin-linked protein kinase homolog pat-4-like isoform X2	LOC107782930	QSSLDPIR	S50	Phospho (STY);	0	293780	0	0	0	0
A0A1S4AC17	uncharacterized protein LOC107796006	LOC107796006	FAFTTYAPSPSVR	S114	Phospho (STY);	0	0	42351.9	0	74622.8	0
A0A1S4AC17	uncharacterized protein LOC107796006	LOC107796006	LHTVSLHHLDR	S56	Phospho (STY);	0	0	0	36350.1	0	0
A0A1S3XEQ6	protein IQ-DOMAIN 1-like	LOC107764428	KHSVEINSDLLQK	S43	Phospho (STY);	0	0	227182	411110	848771	730037
A0A1S3XEQ6	protein IQ-DOMAIN 1-like	LOC107764428	LSLPSSGLAPQTTK	S398	Phospho (STY);	0	0	0	0	57388.9	0
A0A1S3XEQ8	RRP12-like protein	LOC107764304	KSESEDEAEIDSEGR	S174	Phospho (STY);	582550	831423	0	884361	0	0
A0A1S3XEV5	Reticulon-like protein	LOC107764258	EKISPVEAVK	S40	Phospho (STY);	0	0	0	0	0	381903
A0A1S3XEV6	inositol 1,3,4-trisphosphate 5/6-kinase 4-like	LOC107764478	VSDVEYSPGTENPGK	S90	Phospho (STY);	118860	177168	83851.5	93065.8	132869	0
A0A1S3ZHB1	protein CASEIN KINASE I-LIKE 3-like	LOC107786701	IRPNNPSSPGIR	S348	Phospho (STY);	0	144036	0	0	0	0
A0A1S3XF07	LOW QUALITY PROTEIN: receptor-like serine/threonine-protein kinase At4g25390	LOC107764396	LDWWVSLDDEK	S435	Phospho (STY);	0	0	0	39282.7	0	0
A0A1S3XF07	LOW QUALITY PROTEIN: receptor-like serine/threonine-protein kinase At4g25390	LOC107764396	LKSEDQVEIEVK	S248	Phospho (STY);	53621	0	0	0	0	0
A0A1S3XF07	LOW QUALITY PROTEIN: receptor-like serine/threonine-protein kinase At4g25390	LOC107764396	RPLQVTGSPMSEFQR	S595	Phospho (STY);Oxidation (M);	0	0	0	0	167053	0
A0A1S3XF20	nuclear transcription factor Y subunit B-10-like	LOC107764423	AEPASPGGGGGSHESGGER	S6	Phospho (STY);	0	527575	309518	0	553662	718541
A0A1S3XF20	nuclear transcription factor Y subunit B-10-like	LOC107764423	AEPASPGGGGGSHESGGERSPQSNLR	S21	Phospho (STY);Phospho (STY);	0	0	0	0	575040	0
A0A1S3XF34	kinesin-like protein KIN12A	LOC107764439	SETPEQTLEAPDSPVK	S96	Phospho (STY);	0	0	0	143877	0	0
A0A1S3XF46	Methyltransferase	LOC107764545	GLISSLSFSDHHR	S9	Phospho (STY);	196790	157822	0	0	138824	171656
A0A1S3XF48	Nuclear transcription factor Y subunit	LOC107764454	MLTLKSKEMK	S6	Phospho (STY);Phospho (STY);Oxidation (M);	0	0	0	0	0	1.28603e+06
A0A1S3XFA3	Phosphatidylinositol 4-phosphate 5-kinase	LOC107764399	FSYSLLK	S245	Phospho (STY);Phospho (STY);Phospho (STY);	0	309596	0	108602	0	0
A0A1S3XFA3	Phosphatidylinositol 4-phosphate 5-kinase	LOC107764399	GSGSISLR	S254	Phospho (STY);Phospho (STY);Phospho (STY);Phospho (STY)	0	0	0	453849	0	0
A0A1S3XFA3	Phosphatidylinositol 4-phosphate 5-kinase	LOC107764399	QLSHTSSTISESVKPK	S224	Phospho (STY);Phospho (STY);	1046500	0	0	0	0	174007
A0A1S3XFA3	Phosphatidylinositol 4-phosphate 5-kinase	LOC107764399	QLSHTSSTISESVKPK	S229	Phospho (STY);Phospho (STY);	0	0	0	0	0	174007
A0A1S3XFA3	Phosphatidylinositol 4-phosphate 5-kinase	LOC107764399	SDFLETGSVAYER	S297	Phospho (STY);	123890	0	0	0	0	0
A0A1S3XFA3	Phosphatidylinositol 4-phosphate 5-kinase	LOC107764399	TTSQGEDVALDDSSR	S259	Phospho (STY);Phospho (STY);Phospho (STY);	266070	0	0	0	0	174465
A0A1S3XFG5	serine/threonine-protein kinase EDR1-like isoform X2	LOC107764499	LSDVSSPDGNSNSR	S35	Phospho (STY);	0	223927	188666	0	0	0
A0A1S3XFG5	serine/threonine-protein kinase EDR1-like isoform X2	LOC107764499	MEHSDSVTIGELDAALDAVQR	S88	Oxidation (M);Phospho (STY);	289250	233575	0	247821	332000	277746
A0A1S3XFG5	serine/threonine-protein kinase EDR1-like isoform X2	LOC107764499	QISLGSSAPENAPAEVVAYR	S145	Phospho (STY);	66837	0	0	0	0	0
A0A1S3XFG5	serine/threonine-protein kinase EDR1-like isoform X2	LOC107764499	SPSWTEGVSSPAVR	S470	Phospho (STY);	0	0	0	172440	0	1.97875e+06
A0A1S3XFG5	serine/threonine-protein kinase EDR1-like isoform X2	LOC107764499	SPSWTEGVSSPAVR	S472	Phospho (STY);	707550	884050	485737	0	0	0
A0A1S3XFD1	ENHANCER OF AG-4 protein 2-like	LOC107764425	HMDDIGAANDDSSGGLSFR	S111	Phospho (STY);	0	0	0	0	40107.8	0
A0A1S3XFD7	uncharacterized protein LOC107764509	LOC107764509	ASSQEQTATTEETTNK	S27	Phospho (STY);	316460	438696	227099	416375	433234	460579
A0A1S3XY94	IRK-interacting protein-like	LOC107770141	PVCVSPQDSR	S100	Phospho (STY);	91057	0	0	0	0	0
A0A1S3XFJ3	uncharacterized protein LOC107764486	LOC107764486	DESPEDGVLISDK	S1067	Phospho (STY);	91162	0	0	116673	0	0
A0A1S3ZVY1	probable xyloglucan glycosyltransferase 12	LOC107791107	GVSVPDLEELREEIK	S626	Phospho (STY);	0	0	0	0	171178	0
A0A1S3XFS5	protein HUA2-LIKE 2-like isoform X2	LOC107764551	SADCGSNDEVITSSPGK	S717	Phospho (STY);	64248	58518.1	43546.9	110830	82302.2	134340
A0A1S3XFP9	uncharacterized protein LOC107764525	LOC107764525	VLEVNISSPHR	S9	Phospho (STY);	687870	710032	387350	83744.7	212084	0
A0A1S3XFQ2	Exocyst subunit Exo70 family protein	LOC107764721	SSDGVLSHANSLLAK	S137	Phospho (STY);	28362	0	0	0	0	0
A0A1S3XFT3	ras-related protein RABA5b-like	LOC107764560	VLNSDSYK	S185	Phospho (STY);	0	255769	0	0	216386	0
A0A1S3XFU2	eukaryotic peptide chain release factor subunit 1-3-like	LOC107764677	SFDEPSDEGEYFEGSD	S427	Phospho (STY);Phospho (STY);	0	0	0	1.31765e+06	0	1.29021e+06
A0A1S3XFU2	eukaryotic peptide chain release factor subunit 1-3-like	LOC107764677	SFDEPSDEGEYFEGSD	S436	Phospho (STY);Phospho (STY);	0	0	0	1.31765e+06	0	0
A0A1S3XFW3	serine/arginine-rich splicing factor RS2Z33-like isoform X1	LOC107764629	TTTGEEGSYSQSPR	S249	Phospho (STY);Phospho (STY);Phospho (STY);	273440	530154	325911	314186	361529	0
A0A1S3XFW3	serine/arginine-rich splicing factor RS2Z33-like isoform X1	LOC107764629	TTTGEEGSYSQSPR	S251	Phospho (STY);Phospho (STY);Phospho (STY);	341750	670761	461309	414408	456247	90236.1
A0A1S4BI54	Non-specific serine/threonine protein kinase	LOC107808522	NNSNEAVTSPVGQR	S359	Phospho (STY);Phospho (STY);	275440	14119.6	61135.5	168892	49919.1	175113
A0A1S4BI54	Non-specific serine/threonine protein kinase	LOC107808522	NNSNEAVTSPVGQR	S365	Phospho (STY);Phospho (STY);	911460	1.35238e+06	1.07429e+06	0	851970	1.02065e+06
A0A1S3XFX9	plasma membrane-associated cation-binding protein 1-like	LOC107764656	ELYSKEFEDK	S41	Phospho (STY);	0	0	108187	0	319982	0
A0A1S3XFX9	plasma membrane-associated cation-binding protein 1-like	LOC107764656	VEEAAVPVAASSSEEEAAASVAAASEAEAIAAAPVEVK	S156	Phospho (STY);	0	0	49260.9	0	0	0
A0A1S3XFX9	plasma membrane-associated cation-binding protein 1-like	LOC107764656	VEEAAVPVAASSSEEEAAASVAAASEAEAIAAAPVEVK	S161	Phospho (STY);	92859	0	0	32405.1	0	16841.9
A0A1S4DS09	transport inhibitor response 1-like protein	LOC107832817	SSSEEMSEDEERPPCPSDLSGGAAK	S8	Phospho (STY);	0	0	0	63663.6	0	0
A0A1S3XFY8	serine incorporator 3-like	LOC107764708	AGSSTTLLSPPSSPR	S188	Phospho (STY);Phospho (STY);Phospho (STY);	1978900	2.64567e+06	1.73519e+06	2.67522e+06	0	0
A0A1S3XG06	lysM domain receptor-like kinase 3	LOC107764633	HSLSSLK	S82	Phospho (STY);	0	0	0	0	42896.2	0
A0A1S3ZG90	Post-GPI attachment to proteins factor 3	LOC107786502	FGTSNLSKK	S338	Phospho (STY);	0	0	0	161331	0	0
A0A1S3XG41	protein SUPPRESSOR OF GENE SILENCING 3-like	LOC107764764	DIDSFNQHSPAK	S431	Phospho (STY);	20117	0	0	0	0	0
A0A1S3XG41	protein SUPPRESSOR OF GENE SILENCING 3-like	LOC107764764	EDQDASPVVDDVK	S168	Phospho (STY);	0	0	87321.1	0	0	0
A0A1S3XG41	protein SUPPRESSOR OF GENE SILENCING 3-like	LOC107764764	SDDFDSDVAEMSYETR	S203	Phospho (STY);	0	0	273245	0	0	0
A0A1S3XG66	novel plant SNARE 11-like	LOC107764828	IVNELDSIHFSIK	S70	Phospho (STY);	41527	58143.2	34706.9	61570.1	54535.4	0
A0A1S3XLC6	60S ribosomal protein L13	LOC107766512	NRSLEGLQTNVQR	S104	Phospho (STY);	0	42622.9	0	0	0	0
A0A1S3XGC1	protein MEI2-like 2 isoform X2	LOC107764844	HHVGSAPSGIPLDR	S540	Phospho (STY);	0	0	0	0	189525	0
A0A1S3XGC1	protein MEI2-like 2 isoform X2	LOC107764844	LDIHFSIPK	S248	Phospho (STY);	0	0	41083.3	0	0	0
A0A1S3XGC1	protein MEI2-like 2 isoform X2	LOC107764844	LGHLNQAITSPK	S441	Phospho (STY);Phospho (STY);Phospho (STY);Phospho (STY);	675380	718130	0	0	608595	0
A0A1S3XGC1	protein MEI2-like 2 isoform X2	LOC107764844	LNMGSMSFGESK	S469	Phospho (STY);Oxidation (M);Oxidation (M);Phospho (STY);	62950	0	0	0	0	0
A0A1S3XGC1	protein MEI2-like 2 isoform X2	LOC107764844	SVQGVGYQHSHSVPEHIPR	S444	Phospho (STY);Phospho (STY);Phospho (STY);Phospho (STY);	0	0	0	0	226130	0
A0A1S3XGC1	protein MEI2-like 2 isoform X2	LOC107764844	SVQGVGYQHSHSVPEHIPR	S455	Phospho (STY);Phospho (STY);Phospho (STY);Oxidation (M);Oxidation (M);Phospho (STY);	0	159792	137630	247088	463353	249146
A0A1S3XGF4	NAC domain-containing protein 62-like	LOC107764928	DAYDSPVQDTVDVSLK	S592	Phospho (STY);	0	0	0	101910	0	0
A0A1S3XGF4	NAC domain-containing protein 62-like	LOC107764928	DSGSCSESEAEVTQR	S382	Phospho (STY);	0	0	0	0	0	90765
A0A1S3XGF4	NAC domain-containing protein 62-like	LOC107764928	DSGSCSESEAEVTQR	S384	Phospho (STY);	50139	0	52141.8	87903.8	80675.2	0
A0A1S3XGJ2	stomatal closure-related actin-binding protein 1	LOC107764939	DAVPPVSADVIFPSSR	S28	Phospho (STY);	0	0	0	0	318328	0
A0A1S3XGJ7	putative methylesterase 14, chloroplastic	LOC107764992	SLVEEELLHR	S32	Phospho (STY);	132040	204941	0	157435	0	175561
A0A1S3XGM1	helicase protein MOM1-like isoform X4	LOC107765021	SPSSLLR	S188	Phospho (STY);	0	0	0	0	0	32821.1
A0A1S3XGK4	heat shock cognate protein 80-like	LOC107764955	LDESEDEK	S525	Phospho (STY);	111050	0	0	123057	0	0
A0A1S3XGK4	heat shock cognate protein 80-like	LOC107764955	EISDDEDEEEKKDEEGK	S219	Phospho (STY);	7941100	8.72183e+06	7.33079e+06	309953	9.36146e+06	668007
A0A1S3XGK4	heat shock cognate protein 80-like	LOC107764955	EVSNEWSLVNK	S259	Phospho (STY);	672050	0	758940	858132	0	670138
A0A1S3XGK4	heat shock cognate protein 80-like	LOC107764955	GIVDSEDLPLNISR	S370	Phospho (STY);	0	0	60141.9	0	0	0
A0A1S3XGK4	heat shock cognate protein 80-like	LOC107764955	LGIHEDSQNR	S424	Phospho (STY);	0	130349	0	0	0	0
A0A1S3XGP2	uncharacterized protein At4g15545-like	LOC107765051	GSMSSFFPSSQQSSAANSPPK	S267	Oxidation (M);Phospho (STY);	583550	598228	618944	453752	406836	0
A0A1S3XGP2	uncharacterized protein At4g15545-like	LOC107765051	IISTSVSPR	S222	Phospho (STY);	0	1.06945e+06	0	0	0	0
A0A1S3XGP2	uncharacterized protein At4g15545-like	LOC107765051	TSGANSPTNPQYDGR	S240	Phospho (STY);Oxidation (M);	59692	161552	102716	0	0	0
A0A1S4BLB6	uncharacterized protein LOC107809488	LOC107809488	LYVVEVTPDKEPAYEGMSGEEDVNSSSNK	S339	Phospho (STY);Phospho (STY);	0	0	0	0	0	47538.2
A0A1S3ZQP2	MACPF domain-containing protein NSL1-like	LOC107789400	VDLNSAVYPGGPPSPAR	S544	Phospho (STY);	0	638219	368704	0	231376	0
A0A1S3ZQP2	MACPF domain-containing protein NSL1-like	LOC107789400	VDLNSAVYPGGPPSPAR	S553	Phospho (STY);	484200	589360	354648	0	0	162163
A0A1S3Y4A7	protein indeterminate-domain 9-like	LOC107772011	NLPGNPDPDAEVIALSPK	S56	Phospho (STY);	680860	727467	0	0	598102	0
A0A1S3YCC9	uncharacterized protein LOC107774739	LOC107774739	EKSGAQPIIVPIVLR	S344	Phospho (STY);	47940	0	39888.4	35475.5	42224	0
M4N8X4	Calcineurin B-like protein 2	CBL2	DITTTFPSFVFHSR	S209	Phospho (STY);	396680	1201215	1.05436e+06	0	875416	126292
A0A1S3XGU4	hsp70-Hsp90 organizing protein 2-like	LOC107764856	MPEEEDAEMPEPSPER	S209	Oxidation (M);Oxidation (M);Phospho (STY);	1125900	1.45465e+06	1.40391e+06	1.19701e+06	874599	1.25714e+06
A0A1S3XGU4	hsp70-Hsp90 organizing protein 2-like	LOC107764856	NPSNLNLYLK	S170	Phospho (STY);	58489	0	0	0	0	0
A0A1S3XGV7	serine/arginine-rich splicing factor SR45-like	LOC107765050	GRSPPPLSK	S81	Phospho (STY);	0	0	0	1.43684e+06	0	0
A0A1S3XGV7	serine/arginine-rich splicing factor SR45-like	LOC107765050	KVSPTPESR	S97	Phospho (STY);	0	0	0	0	1.70548e+06	0
A0A1S3XGV7	serine/arginine-rich splicing factor SR45-like	LOC107765050	RGSPPAPR	S271	Phospho (STY);	0	1.2506e+06	1.02365e+06	0	0	0
A0A1S3XGV7	serine/arginine-rich splicing factor SR45-like	LOC107765050	SFSSSSSSGSSR	S49	Phospho (STY);	0	0	55711	0	0	0
A0A1S3XGV8	chromo domain protein LHP1-like	LOC107765019	DETPEDAAGDGDEEPVASPEAGEEEENEEK	S69	Phospho (STY);	120470	0	126147	0	102159	97159.3
A0A1S3XH00	protein LEO1 homolog isoform X1	LOC107765147	DQSSQEIEVGDQR	S99	Phospho (STY);Phospho (STY);	0	606296	0	653300	373862	605867
A0A1S3XH00	protein LEO1 homolog isoform X1	LOC107765147	DQSSQEIEVGDQR	S100	Phospho (STY);Phospho (STY);	275360	606296	222448	340223	592059	605867
A0A1S3XH00	protein LEO1 homolog isoform X1	LOC107765147	SPGEEKDEAHISSAPEIR	S167	Phospho (STY);	844220	943036	757850	0	964444	777204
A0A1S3XH02	DEAD-box ATP-dependent RNA helicase 42-like	LOC107764906	SSYSDDGSDSR	S37	Phospho (STY);	0	82083.5	81434.7	98129.5	0	0
A0A1S3XH43	auxin-induced protein PCNT115-like	LOC107764954	ELGIGIVAYSPLGR	S188	Phospho (STY);	82856	94078.7	69101.3	100502	0	0
A0A1S4BDY4	uncharacterized protein LOC107807162 isoform X2	LOC107807162	GSSQAYGNDGAR	S249	Phospho (STY);	0	0	0	0	114502	120444
A0A1S4BDY4	uncharacterized protein LOC107807162 isoform X2	LOC107807162	QDSDVDDDFSDLYK	S7	Phospho (STY);	414400	0	0	632287	723363	0
A0A1S4BDY4	uncharacterized protein LOC107807162 isoform X2	LOC107807162	SHAGSDEEEDAPDPNAVPTDFTSR	S41	Phospho (STY);Phospho (STY);	0	1618416	363648	606279	747301	0
A0A1S4BDY4	uncharacterized protein LOC107807162 isoform X2	LOC107807162	SHAGSDEEEDAPDPNAVPTDFTSR	S45	Phospho (STY);Phospho (STY);	1538200	1618416	363648	606279	747301	0
A0A1S4BDY4	uncharacterized protein LOC107807162 isoform X2	LOC107807162	SNHSPQNASQLHHR	S212	Phospho (STY);Phospho (STY);	0	0	147658	269769	0	0
A0A1S4BDY4	uncharacterized protein LOC107807162 isoform X2	LOC107807162	SNHSPQNASQLHHR	S215	Phospho (STY);Phospho (STY);	0	0	147658	269769	0	0
A0A1S4AVL9	uncharacterized protein LOC107801689	LOC107801689	HFSFGSK	S397	Phospho (STY);	0	70159.4	0	0	0	0
A0A1S3XH87	uncharacterized protein LOC107765164 isoform X2	LOC107765164	SYDSDDDVDTR	S62	Phospho (STY);	0	0	0	96204.7	0	0
A0A1S3XH88	cation-chloride cotransporter 1-like	LOC107765006	SMTGDQIQAPSSPR	S126	Oxidation (M);Phospho (STY);	2139100	2.64777e+06	1.44326e+06	2.00299e+06	1.94889e+06	2.38488e+06
A0A1S3XHA6	GDSL esterase/lipase At1g29670-like	LOC107765206	VTISHMSTLLGNNK	S140	Phospho (STY);Oxidation (M);Phospho (STY);Phospho (STY);	0	0	1.50254e+06	1.63231e+06	0	0
A0A1S3XHA6	GDSL esterase/lipase At1g29670-like	LOC107765206	VTISHMSTLLGNNK	S143	Phospho (STY);Oxidation (M);Phospho (STY);Phospho (STY);	0	0	1.50254e+06	1.63231e+06	0	0
A0A1S3XHC9	Isoleucine--tRNA ligase	LOC107765258	AMSTEDIIAFEK	S947	Phospho (STY);	47614	46060.1	0	0	43546.9	0
A0A1S3ZEB8	inactive leucine-rich repeat receptor-like serine/threonine-protein kinase At1g60630	LOC107785829	WSDTVQSLPR	S669	Phospho (STY);	0	68381.8	0	92787.1	121707	135366
A0A1S3XHE9	endo-1,31,4-beta-D-glucanase-like isoform X2	LOC107765277	IFPGVAHGWSVR	S198	Phospho (STY);	0	0	0	42706	0	0
A0A1S3XHF8	auxin transport protein BIG-like	LOC107765175	ADSSLNLGFR	S25	Phospho (STY);	0	0	40513.3	0	0	0
A0A1S3XHF8	auxin transport protein BIG-like	LOC107765175	ALIMTIDGDQFSPNR	S1058	Oxidation (M);Phospho (STY);Oxidation (M);Phospho (STY);	112110	0	0	0	0	0
A0A1S3XHF8	auxin transport protein BIG-like	LOC107765175	LSPTMSFVHAGFDK	S1067	Phospho (STY);Oxidation (M);Phospho (STY);	201600	223607	0	165121	168727	152839
A0A1S3XHG5	cyclase-associated protein 1-like	LOC107765227	APTPSAPMPPPPPPASLFSSESPQASSSR	S247	Oxidation (M);Phospho (STY);	114300	117982	154676	0	0	0
A0A1S3XHG5	cyclase-associated protein 1-like	LOC107765227	EGHVSSPSFSK	S306	Phospho (STY);	1667900	0	1.5096e+06	0	0	0
A0A1S3XHG5	cyclase-associated protein 1-like	LOC107765227	EGHVSSPSFSK	S308	Phospho (STY);	0	0	0	299094	0	0
A0A1S3XHI5	uncharacterized protein LOC107765247	LOC107765247	AQSAEFVSKPK	S960	Phospho (STY);	47452	109944	0	77324.2	76438.8	0
A0A1S3XHI5	uncharacterized protein LOC107765247	LOC107765247	DPPSPFEGFIR	S1093	Phospho (STY);	133810	0	162660	0	122632	162840
A0A1S3XHI5	uncharacterized protein LOC107765247	LOC107765247	DRLSDDIHTVGAK	S556	Phospho (STY);	45140	0	0	0	0	0
A0A1S3XHI5	uncharacterized protein LOC107765247	LOC107765247	FSDSEPGSSSPLQR	S875	Phospho (STY);	596690	787983	0	0	0	606006
A0A1S3XHI5	uncharacterized protein LOC107765247	LOC107765247	LSLLSPFR	S1273	Phospho (STY);	50846	55264.9	0	45722.4	0	69276.1
A0A1S4AFB0	splicing factor 3A subunit 3-like	LOC107796993	EEDDVQAESESDEEDQQIYNPLK	S377	Phospho (STY);Phospho (STY);	0	0	52171.9	248159	167920	454204
A0A1S4AFB0	splicing factor 3A subunit 3-like	LOC107796993	EEDDVQAESESDEEDQQIYNPLK	S379	Phospho (STY);Phospho (STY);	91837	71418.1	0	248159	231741	557972
A0A1S3XHL9	E3 ubiquitin-protein ligase ATL6-like	LOC107765095	SFGVALPR	S254	Phospho (STY);	0	397076	272248	0	0	471407
A0A1S3XHL9	E3 ubiquitin-protein ligase ATL6-like	LOC107765095	EPVQQQQQEGSVR	S156	Phospho (STY);	0	29316	0	0	0	0
A0A1S3XHL9	E3 ubiquitin-protein ligase ATL6-like	LOC107765095	NLSFNMPILSPR	S191	Phospho (STY);Oxidation (M);Phospho (STY);	0	88950.9	65964	93015.7	143115	0
A0A1S3XHL9	E3 ubiquitin-protein ligase ATL6-like	LOC107765095	NLSFNMPILSPR	S198	Phospho (STY);Oxidation (M);Phospho (STY);	0	0	65964	0	0	0
A0A1S3XHP5	HMG-Y-related protein B-like	LOC107765117	KFPNDTSSPSPSVAPSPSGTPR	S167	Phospho (STY);	1416800	0	1.22503e+06	0	0	0
A0A1S3XHQ7	heat shock 70 kDa protein 16-like	LOC107765377	SFATDSER	S448	Phospho (STY);	0	0	351211	0	0	0
A0A1S3XHT6	Protein transport protein sec16	LOC107765157	FPSMDSISK	S1399	Phospho (STY);Oxidation (M);	0	0	506926	601612	636667	0
A0A1S3XHT6	Protein transport protein sec16	LOC107765157	FSFGSQLLQK	S1191	Phospho (STY);	0	0	0	0	0	57732.7
A0A1S3XHT6	Protein transport protein sec16	LOC107765157	SVSEPDFGR	S1150	Phospho (STY);	0	0	0	0	315523	375129
A0A1S3XHT6	Protein transport protein sec16	LOC107765157	TASWSGGISDAFTPNK	S1424	Phospho (STY);	0	1.03575e+06	838235	935094	816092	1.07713e+06
A0A1S3XHT6	Protein transport protein sec16	LOC107765157	VTASVSVDGNESDEAK	S38	Phospho (STY);	49839	0	0	0	0	68172.4
A0A1S3XHT6	Protein transport protein sec16	LOC107765157	VTASVSVDGNESDEAK	S44	Phospho (STY);	215850	329322	182831	0	244979	0
A0A1S3XHZ7	uncharacterized protein LOC107765345 isoform X2	LOC107765345	SGFGPTQSNFGSMK	S361	Phospho (STY);Oxidation (M);	0	0	39928.9	62655.9	78169.2	58308.5
A0A1S4BW80	uncharacterized protein LOC107812525	LOC107812525	SFAFPVLTSEWTGSPAK	S226	Phospho (STY);	210360	0	0	0	0	0
A0A1S3XI04	Vacuolar proton pump subunit B	LOC107765413	LEKSENLLEK	S193	Phospho (STY);	849300	0	0	0	0	0
A0A1S3XI15	probable serine/threonine-protein kinase NAK	LOC107765422	NFRPDSVVGEGGFGSVFK	S80	Phospho (STY);	145250	0	98860.3	84966.5	110211	0
A0A1S3XI15	probable serine/threonine-protein kinase NAK	LOC107765422	PSASLHSI	S416	Phospho (STY);	104460	0	0	0	0	0
A0A1S4C0G6	protein NUCLEAR FUSION DEFECTIVE 4-like	LOC107813852	MGSFILSEVEDEK	S292	Oxidation (M);Phospho (STY);Phospho (STY);	0	147235	162878	304803	222980	29945.2
A0A1S4C0G6	protein NUCLEAR FUSION DEFECTIVE 4-like	LOC107813852	MGSFILSEVEDEK	S296	Oxidation (M);Phospho (STY);Phospho (STY);	0	0	143381	42125.5	0	116978
A0A1S4BDY5	T-complex protein 1 subunit delta	LOC107807204	TDIEQSIVVSDYTQMDR	S266	Phospho (STY);	111940	162402	0	0	0	0
A0A1S3XIC2	phosphoinositide phosphatase SAC2-like	LOC107765460	AEISFSASESSLK	S778	Phospho (STY);Phospho (STY);Phospho (STY);Phospho (STY);	0	0	0	151244	0	124479
A0A1S3XIC2	phosphoinositide phosphatase SAC2-like	LOC107765460	AEISFSASESSLK	S780	Phospho (STY);Phospho (STY);Phospho (STY);Phospho (STY);	0	0	0	240676	256092	0
A0A1S3XIC2	phosphoinositide phosphatase SAC2-like	LOC107765460	ETDTEQTDDSDQPLPESAK	S666	Phospho (STY);Phospho (STY);	147270	144156	0	0	0	0
A0A1S3XIC2	phosphoinositide phosphatase SAC2-like	LOC107765460	FSSTGNTGDQAGK	S436	Phospho (STY);	0	0	94176.1	92476.6	79109.2	85284.2
A0A1S3XIC2	phosphoinositide phosphatase SAC2-like	LOC107765460	QDQTSGDLNFDAEGSSK	S791	Phospho (STY);Phospho (STY);Phospho (STY);Phospho (STY);	0	0	0	367513	375250	329137
A0A1S3XIC2	phosphoinositide phosphatase SAC2-like	LOC107765460	SAIISSPSGVVSSDGVTVESK	S757	Phospho (STY);	904220	1.04595e+06	733162	765219	624412	0
A0A1S3XIC2	phosphoinositide phosphatase SAC2-like	LOC107765460	SLSEGNLICGSSSPVK	S636	Phospho (STY);	716300	854867	572579	957061	764467	733523
A0A1S3XIC2	phosphoinositide phosphatase SAC2-like	LOC107765460	YYSNAYMDAEK	S576	Phospho (STY);Oxidation (M);	243910	0	0	187262	210569	164783
A0A1S3XIE4	acyl-CoA-binding domain-containing protein 3-like	LOC107765587	VVLDEDSDDDWEGIER	S145	Phospho (STY);	0	0	424962	719828	798769	0
A0A1S3XIH6	receptor-like protein kinase HAIKU2	LOC107765352	SFHILTFAEDEILDGIK	S650	Phospho (STY);	35239	0	0	0	0	0
A0A1S3XIJ4	protein KAKU4-like	LOC107765639	INSSSSLR	S328	Phospho (STY);Phospho (STY);Phospho (STY);	0	0	89824.1	0	0	0
A0A1S3XIJ4	protein KAKU4-like	LOC107765639	KNSFASGSWNIHDEIR	S274	Phospho (STY);	999510	982467	665651	913011	1.06421e+06	623907
A0A1S3XIJ4	protein KAKU4-like	LOC107765639	NVDDTFGSPVDMAR	S219	Phospho (STY);Oxidation (M);	171960	182607	109526	52551.7	42757.5	0
A0A1S3XIJ4	protein KAKU4-like	LOC107765639	VVDFSSLEGEGSFGLR	S155	Phospho (STY);	514730	0	0	258313	0	0
A0A1S3XIQ0	mitogen-activated protein kinase kinase kinase NPK1-like	LOC107765578	ISNIGGPNDEAIQEVQSPR	S619	Phospho (STY);	0	166151	0	0	0	0
A0A1S3XIR7	ferredoxin--nitrite reductase, chloroplastic-like	LOC107765655	IGSDSHLGDVYK	S543	Phospho (STY);	192060	0	0	0	0	175999
A0A1S3XIS7	zinc finger CCCH domain-containing protein 30-like	LOC107765664	AMEPISPR	S557	Oxidation (M);Phospho (STY);	525320	0	0	441129	455440	0
A0A1S3XIS7	zinc finger CCCH domain-containing protein 30-like	LOC107765664	ANLEDLFSAESSSPR	S487	Phospho (STY);Phospho (STY);	0	0	764557	0	0	0
A0A1S3XIS7	zinc finger CCCH domain-containing protein 30-like	LOC107765664	YSDQALAQAGFSPIHK	S501	Phospho (STY);Phospho (STY);	251630	253030	165743	70060	88587.9	50422
A0A1S3YQ25	Phosphatidate cytidylyltransferase	LOC107778349	MQNDSNSSAPGTPSGR	S8	Oxidation (M);Phospho (STY);	577740	0	0	0	0	0
A0A1S3ZIW1	CSC1-like protein ERD4 isoform X2	LOC107787373	SDDHQFEDALSHVSK	S681	Phospho (STY);	51045	40009.5	0	0	93988.6	75207.2
A0A1S3XIX6	2,3-dimethylmalate lyase-like	LOC107765651	AGFGGIILEDQVSPK	S194	Phospho (STY);	0	0	57134.4	0	104551	92411.6
A0A1S3ZH61	chaperone protein dnaJ 16-like	LOC107786794	DPYEVLGVSR	S28	Phospho (STY);	140230	0	0	0	0	0
A0A1S4BXF6	uncharacterized protein LOC107812916 isoform X2	LOC107812916	AAVGTTAQSPISFDYDSTPADTVK	S172	Phospho (STY);	0	0	0	0	254753	225239
A0A1S3XJ24	NADPH--cytochrome P450 reductase-like	LOC107765750	SLHVEPEEEIELEPGK	S61	Phospho (STY);	29268	0	0	0	0	0
A0A1S3XJ43	probable receptor-like protein kinase At5g24010	LOC107765709	SGPLDLTHISTDVK	S659	Phospho (STY);	0	0	77876.9	0	0	0
A0A1S3XJ74	AT-rich interactive domain-containing protein 1-like isoform X2	LOC107765838	TNASIIDSDDDEPEYGPR	S429	Phospho (STY);	370040	340389	279235	0	359865	0
Q5R216	Myosin XI	Ntmy170	ANSDMSLAVASPK	S1096	Phospho (STY);	0	223227	0	0	0	0
Q5R216	Myosin XI	Ntmy170	ENSAFVFLHQR	S1519	Phospho (STY);	78382	0	0	0	0	0
Q5R216	Myosin XI	Ntmy170	QQALTMSPTGK	S1055	Oxidation (M);Phospho (STY);	0	880541	0	0	0	0
A0A1S3XJE3	la-related protein 1C-like isoform X2	LOC107765844	ADGAATGATVSSPQSR	S30	Phospho (STY);Phospho (STY);	0	0	0	0	250157	0
A0A1S3XJE3	la-related protein 1C-like isoform X2	LOC107765844	ADGAATGATVSSPQSR	S31	Phospho (STY);	0	0	824344	344765	0	393708
A0A1S3XJE3	la-related protein 1C-like isoform X2	LOC107765844	ATAPDSSADNSPSSPAAK	S15	Phospho (STY);Phospho (STY)	460820	499192	397420	0	0	204948
A0A1S3XJE3	la-related protein 1C-like isoform X2	LOC107765844	SPSPLSPAAVVSPEK	S63	Phospho (STY);Phospho (STY);Phospho (STY);	424500	0	574469	0	0	0
A0A1S3XJE3	la-related protein 1C-like isoform X2	LOC107765844	SPSPLSPAAVVSPEK	S68	Phospho (STY);Phospho (STY);Phospho (STY);	424500	0	574469	0	0	0
A0A1S3XJE3	la-related protein 1C-like isoform X2	LOC107765844	SPSPLSPAAVVSPEK	S74	Phospho (STY);Phospho (STY);Phospho (STY);	624520	860326	887756	1.0948e+06	650388	995889
A0A1S3XJE7	BRCT domain-containing protein At4g02110-like isoform X1	LOC107765913	DSEEENEGIAANR	S214	Phospho (STY);	0	0	0	54514.1	0	178818
A0A1S3XJL7	homeobox-DDT domain protein RLT2-like	LOC107765707	EASPVAMADEMAVSGEIGK	S107	Phospho (STY);	0	0	68390.2	75287.6	90410.8	0
A0A1S3XJL7	homeobox-DDT domain protein RLT2-like	LOC107765707	YFDAESEEEGNR	S1731	Phospho (STY);	0	0	0	91174.8	0	0
E2F3S9	G-strand specific single-stranded telomere-binding protein 2	GTBP2	KTDFGDGASPGK	S13	Phospho (STY);	111660	0	0	0	120329	128702
A0A1S4DQB2	zinc phosphodiesterase ELAC protein 2-like	LOC107832311	RPGSPVDSAAVFPLLK	S228	Phospho (STY);	0	0	0	95852.7	102582	75565.8
A0A1S3ZQT4	homeobox protein BEL1 homolog	LOC107789444	DQQENLESPDGSK	S453	Phospho (STY);	29576	42887.8	0	0	0	46014.1
A0A1S3XJX5	BTB/POZ domain-containing protein At1g63850-like	LOC107766035	SPGNQFNDSGSSDVK	S231	Phospho (STY);	157030	0	166096	224909	0	239912
A0A1S3XK43	DNA-directed RNA polymerase	LOC107766126	GIIFNILSETDAAK	S24	Phospho (STY);	17958	0	0	0	0	0
A0A1S3Z901	uncharacterized protein At4g15545-like	LOC107784131	RHSISFSTTR	S220	Phospho (STY);	0	0	0	122315	178461	0
A0A1S3Z901	uncharacterized protein At4g15545-like	LOC107784131	ISPGLLLASQTSTPR	S188	Phospho (STY);	78808	0	39132.6	0	0	157601
A0A1S3Z901	uncharacterized protein At4g15545-like	LOC107784131	SLNEEEDSPAGAPNLAK	S129	Phospho (STY);	0	120371	68175.3	0	0	0
Q9SNY7	Sucrose-phosphate synthase	SPSA	EAVADMSEDLSEGEK	S119	Oxidation (M);Phospho (STY);Phospho (STY);	1110200	1146128	860597	1.18805e+06	1.08872e+06	1.4488e+06
Q9SNY7	Sucrose-phosphate synthase	SPSA	EAVADMSEDLSEGEK	S123	Oxidation (M);Phospho (STY);Phospho (STY);	850130	889029	843644	0	0	0
Q9SNY7	Sucrose-phosphate synthase	SPSA	ISSVETMEAWVNQQR	S150	Phospho (STY);Oxidation (M);	3632600	3.87198e+06	2.23444e+06	2.55902e+06	2.64616e+06	0
Q9SNY7	Sucrose-phosphate synthase	SPSA	NDDDDDENSETDSPSDSLR	S684	Phospho (STY);Phospho (STY);	440250	392627	670094	1.2029e+06	890259	1107816
Q9SNY7	Sucrose-phosphate synthase	SPSA	NDDDDDENSETDSPSDSLR	S688	Phospho (STY);Phospho (STY);Phospho (STY);	440250	0	670094	750455	599589	738086
A0A1S3XK57	KH domain-containing protein At3g08620-like isoform X1	LOC107766092	PIDWQASPGSPSSFVVK	S132	Phospho (STY);	312440	0	253956	0	218226	224352
A0A1S3XK83	transcription factor bHLH13-like	LOC107765893	DAMAAEDSPNSEIQIR	S507	Oxidation (M);Phospho (STY);	0	0	39505.3	0	0	0
A0A1S3XKF9	eukaryotic translation initiation factor 2 subunit beta-like	LOC107766230	KPAHTDLLSDEK	S77	Phospho (STY);Phospho (STY);	0	55262.9	0	0	0	178779
A0A1S3XKF9	eukaryotic translation initiation factor 2 subunit beta-like	LOC107766230	TENLTVSEGLDATFSGK	S62	Phospho (STY);Phospho (STY)	0	0	44561.2	189441	115299	0
A0A1S3XLF2	DNA-directed RNA polymerase I subunit rpa49-like isoform X2	LOC107766237	LEHQNPSPSKPADEEAEQEGR	S16	Phospho (STY);	0	0	0	179634	0	0
A0A1S3XLF2	DNA-directed RNA polymerase I subunit rpa49-like isoform X2	LOC107766237	QLAVTIETIAESPNK	S68	Phospho (STY);	161660	314225	277709	340618	248405	374582
A0A1S3XKI8	uncharacterized protein LOC107766129	LOC107766129	NDAANDVQDAEDEVEQPGSPSVK	S186	Phospho (STY);	650850	717230	493305	333318	450410	393200
A0A1S3XLN5	paired amphipathic helix protein Sin3-like 2 isoform X3	LOC107766319	FLPDTSATASAAQTSFGR	S222	Phospho (STY);	0	0	0	0	289430	0
A0A1S3XLN5	paired amphipathic helix protein Sin3-like 2 isoform X3	LOC107766319	VEEFEGSHEDKDALK	S334	Phospho (STY);	0	0	0	39499.6	0	0
A0A1S3XKR7	UPF0613 protein PB24D3.06c isoform X1	LOC107766197	NPAAAAGGADSVSGAGPITGK	S45	Phospho (STY);	91862	69526.5	71875.3	0	69016.3	0
A0A1S4AF47	uncharacterized protein LOC107796979 isoform X2	LOC107796979	EYQPSSPSGPDPK	S112	Phospho (STY);	0	0	0	422171	0	0
Q67BD0	Heat shock protein 70-3	HSP70-3	RFSDASVQSDIK	S82	Phospho (STY);	518770	547850	0	0	0	0
Q9FEV9	65-kDa microtubule-associated protein 1-like	map65-1a	DDAASHISGSEHSPSTP	S571	Phospho (STY);Phospho (STY);Phospho (STY);	0	0	504912	547080	0	802048
Q9FEV9	65-kDa microtubule-associated protein 1-like	map65-1a	DDAASHISGSEHSPSTP	S576	Phospho (STY);Phospho (STY);	0	231395	281125	0	0	0
Q9FEV9	65-kDa microtubule-associated protein 1-like	map65-1a	EETVFGSTPSPARPLGPK	S503	Phospho (STY);Phospho (STY);	0	0	0	99122.7	56001	0
A0A1S3XKW0	regulator of nonsense transcripts UPF2-like	LOC107766367	GVEGESGDETLDEGAGGSK	S1068	Phospho (STY);	0	896187	737097	1.53511e+06	1.33371e+06	1.45487e+06
A0A1S3XL25	homeobox-DDT domain protein RLT1-like	LOC107766373	DDDSEGEGDVAEGPEVDDLGTPYGANK	S801	Phospho (STY);	0	0	206117	141466	0	126302
A0A1S3XL25	homeobox-DDT domain protein RLT1-like	LOC107766373	MDGGSEGEGNR	S5	Oxidation (M);Phospho (STY);	0	130499	135730	187792	158657	169325
A0A1S3XL25	homeobox-DDT domain protein RLT1-like	LOC107766373	QINVGSALSLSPALTSGHR	S228	Phospho (STY);	0	0	0	0	130014	0
A0A1S3XL25	homeobox-DDT domain protein RLT1-like	LOC107766373	YGQIAAPYLYDSPVDGPSK	S259	Phospho (STY);	0	369392	244239	0	0	0
A0A1S4CPB2	protein SMG7L-like	LOC107821190	NSQNFER	S864	Phospho (STY);	0	429628	341390	0	0	0
A0A1S4CPB2	protein SMG7L-like	LOC107821190	QSAAFPAGPPSLSAWVLEKESPR	S721	Phospho (STY);	0	147385	105851	0	0	0
A0A1S3XLB0	tRNA-dihydrouridine(47) synthase [NAD(P)(+)]-like	LOC107766363	VPVGFSFSPK	S662	Phospho (STY);	0	0	0	0	94485.7	33577.2
A0A1S3ZEU2	translation initiation factor eIF-2B subunit delta-like isoform X1	LOC107786031	FATSLPSAGFEMPAAK	S124	Phospho (STY);Oxidation (M);Phospho (STY)	439210	299239	561066	1.69827e+06	0	1.56824e+06
A0A1S3ZEU2	translation initiation factor eIF-2B subunit delta-like isoform X1	LOC107786031	HLSADLSLPRPPQAPLSPLR	S77	Phospho (STY);	232870	0	0	133501	0	0
A0A1S3ZEU2	translation initiation factor eIF-2B subunit delta-like isoform X1	LOC107786031	QNSFTVSR	S139	Phospho (STY);Oxidation (M);Phospho (STY);	0	0	0	0	0	184168
A0A1S3XLF9	Sucrose synthase	LOC107766404	SESIADSMPEALR	S12	Phospho (STY);Oxidation (M);	115000	7.04943e+06	74003.5	0	9.077e+06	0
A0A1S3XLG2	Diacylglycerol O-acyltransferase	LOC107766252	VDNPSLPLTFPSR	S168	Phospho (STY);	9964.5	0	175004	142189	0	0
A0A1S3XLG2	Diacylglycerol O-acyltransferase	LOC107766252	VDNPSLPLTFPSR	S175	Phospho (STY);	0	0	80067.4	0	0	0
A0A1S3XLG4	rhomboid-like protein 20	LOC107766409	SSPGNVPSFAGR	S224	Phospho (STY);	0	0	0	0	477350	0
A0A1S3XLS2	Polynucleotide adenylyltransferase	LOC107766494	DSLSPELIVGQK	S557	Phospho (STY);	0	0	0	79836.3	60826	89669.2
A0A1S3YZ04	probable LRR receptor-like serine/threonine-protein kinase At1g06840 isoform X2	LOC107781253	ASFGETTSSSSFSNTR	S838	Phospho (STY);Phospho (STY);	424380	219148	153783	406935	219457	207537
A0A1S3YZ04	probable LRR receptor-like serine/threonine-protein kinase At1g06840 isoform X2	LOC107781253	ASFGETTSSSSFSNTR	S847	Phospho (STY);Phospho (STY);	434870	461870	280585	660146	0	430117
A0A1S3YZ04	probable LRR receptor-like serine/threonine-protein kinase At1g06840 isoform X2	LOC107781253	LSTKLSIK	S528	Oxidation (M);Phospho (STY);Phospho (STY);	0	179327	0	0	0	0
A0A1S3YZ04	probable LRR receptor-like serine/threonine-protein kinase At1g06840 isoform X2	LOC107781253	YQSIMSR	S519	Oxidation (M);Phospho (STY);Phospho (STY);	0	0	165442	0	0	0
A0A1S3XLJ2	probable receptor-like protein kinase At5g47070	LOC107766285	PTQLASPK	S387	Phospho (STY);	644730	0	0	0	0	0
A0A1S3XLJ9	pumilio homolog 2-like	LOC107766528	SIAEIFQDDFSR	S185	Phospho (STY);	295430	679409	225334	253993	161394	0
A0A1S3XLJ9	pumilio homolog 2-like	LOC107766528	VSPAPGHPSRPASR	S209	Phospho (STY);	0	169990	0	0	0	0
A0A1S3YVB0	probable calcium-binding protein CML36	LOC107780189	VGGKSPPSEEELISLLNEVDK	S111	Phospho (STY);	0	0	0	0	0	55211.5
A0A1S3XLK8	serine/threonine-protein kinase SRK2A-like	LOC107766520	SSLLHSRPKSTVGTPAYIAPEVLSR	S158	Phospho (STY);Phospho (STY);Phospho (STY);	0	1.12563e+06	0	3.93521e+06	304460	2.72098e+06
A0A1S3XLK8	serine/threonine-protein kinase SRK2A-like	LOC107766520	QVHESGEFHVI	S347	Phospho (STY);	0	0	290042	609654	0	0
A0A1S3XLK8	serine/threonine-protein kinase SRK2A-like	LOC107766520	SSLLHSRPK	S154	Phospho (STY);Phospho (STY);Phospho (STY);	200660	0	244602	0	0	772114
A0A1S3YAY8	protein RTF1 homolog	LOC107774211	DSDDDSIGSDLYK	S102	Phospho (STY);	0	0	0	0	34680.4	0
A0A1S3YAY8	protein RTF1 homolog	LOC107774211	DSDDDSIGSDLYK	S105	Phospho (STY);	144600	116882	104606	0	0	0
A0A1S3XLR9	alpha,alpha-trehalose-phosphate synthase [UDP-forming] 5-like	LOC107766640	SNASDAPSSISQER	S53	Phospho (STY);Phospho (STY);	103070	0	0	0	0	0
A0A1S3XLR9	alpha,alpha-trehalose-phosphate synthase [UDP-forming] 5-like	LOC107766640	SNASDAPSSISQER	S54	Phospho (STY);Phospho (STY);	103070	0	0	0	0	0
A0A1S3XLR9	alpha,alpha-trehalose-phosphate synthase [UDP-forming] 5-like	LOC107766640	SYSNLLDLTSGDSPTFGR	S5	Phospho (STY);	0	0	378525	391110	388439	435117
A0A1S3XLR9	alpha,alpha-trehalose-phosphate synthase [UDP-forming] 5-like	LOC107766640	SYSNLLDLTSGDSPTFGR	S17	Phospho (STY);Phospho (STY)	172670	0	296012	0	0	0
A0A1S3XLV2	RING-type E3 ubiquitin transferase	LOC107766526	SPFNPVIVLR	S76	Phospho (STY);	0	0	0	45445.6	0	85583
A0A1S3XLV2	RING-type E3 ubiquitin transferase	LOC107766526	IFGNVASFFR	S318	Phospho (STY);	31830	0	0	20287.4	0	0
A0A1S3XLW3	Protein-serine/threonine phosphatase	LOC107766631	VQPHGWFPVEEEMSPR	S604	Oxidation (M);Phospho (STY);	104210	180997	156628	149769	162496	51953.1
A0A1S3XLW4	uncharacterized protein LOC107766666 isoform X3	LOC107766666	IQFGAVTSPTVLHTSSR	S1907	Phospho (STY);	114270	0	0	0	0	0
A0A1S3XLW4	uncharacterized protein LOC107766666 isoform X3	LOC107766666	LTTSASFDIPVLSR	S752	Phospho (STY);	0	0	170654	203655	0	183899
A0A1S3XLW4	uncharacterized protein LOC107766666 isoform X3	LOC107766666	NISEEDVDAPLQSGVVR	S1650	Phospho (STY);	276030	285722	0	0	0	0
A0A1S3XLW4	uncharacterized protein LOC107766666 isoform X3	LOC107766666	QPGIEAPSDEDDFIEVR	S1675	Phospho (STY);	1607000	2.14539e+06	1.72886e+06	2.11341e+06	1.70922e+06	2302795
A0A1S4CLH0	DNA-directed RNA polymerase subunit	LOC107820355	MSPITDAQFSPYVDK	S1519	Oxidation (M);Phospho (STY);Phospho (STY);	1018500	995434	752286	670272	726768	863620
A0A1S4CLH0	DNA-directed RNA polymerase subunit	LOC107820355	MSPITDAQFSPYVDK	S1527	Oxidation (M);Phospho (STY);Phospho (STY);	901290	1.18232e+06	903401	670272	886784	863620
A0A1S3XM19	CDPK-related kinase 1-like	LOC107766676	FPFYSPSPLPSGFK	S43	Phospho (STY);Phospho (STY);	0	0	334528	0	236702	0
A0A1S3XM19	CDPK-related kinase 1-like	LOC107766676	FPFYSPSPLPSGFK	S45	Phospho (STY);Phospho (STY);	169180	0	0	0	0	0
A0A1S3XM19	CDPK-related kinase 1-like	LOC107766676	HGSIKPNEATIPEGSECDIGLDK	S92	Phospho (STY);	0	130999	0	0	0	0
A0A1S3XM19	CDPK-related kinase 1-like	LOC107766676	TESGIFR	S334	Phospho (STY);	0	0	1.19192e+06	1.30907e+06	0	2.08255e+06
A0A1S3XM28	enhancer of mRNA-decapping protein 4-like	LOC107766595	AFCSQASDLGIEMAR	S684	Phospho (STY);	0	0	0	0	105919	135466
A0A1S3XM28	enhancer of mRNA-decapping protein 4-like	LOC107766595	AFCSQASDLGIEMAR	S687	Phospho (STY);Oxidation (M);Phospho (STY);	321200	0	496554	947177	755608	887319
A0A1S3XM28	enhancer of mRNA-decapping protein 4-like	LOC107766595	ALSPETYTVEESR	S701	Phospho (STY);Oxidation (M);Phospho (STY);	3251400	0	3.60752e+06	0	4.99398e+06	5.08852e+06
A0A1S3XM28	enhancer of mRNA-decapping protein 4-like	LOC107766595	DAASIEGSAPADPPR	S432	Phospho (STY);	102670	0	52556.1	0	0	0
A0A1S3XM28	enhancer of mRNA-decapping protein 4-like	LOC107766595	DLDSTMSVTVHQAPAPTAK	S749	Phospho (STY);Phospho (STY);	0	0	0	0	63438.3	0
A0A1S3XM28	enhancer of mRNA-decapping protein 4-like	LOC107766595	EGTTPNVSDVTSLDDEPK	S572	Phospho (STY);	0	117622	102275	0	0	0
A0A1S3XM28	enhancer of mRNA-decapping protein 4-like	LOC107766595	GPSNSFER	S535	Phospho (STY);Phospho (STY);	0	0	0	285700	0	0
A0A1S3XM28	enhancer of mRNA-decapping protein 4-like	LOC107766595	GTSDNEQVGDPK	S541	Phospho (STY);Phospho (STY);	885480	903346	832889	1.10029e+06	845926	1.00392e+06
A0A1S3XM28	enhancer of mRNA-decapping protein 4-like	LOC107766595	HPTHLVTPSEILMAR	S609	Phospho (STY);Phospho (STY);Phospho (STY);Phospho (STY);	223620	0	141834	0	0	0
A0A1S3XM28	enhancer of mRNA-decapping protein 4-like	LOC107766595	SSSEVNIVNEQK	S618	Phospho (STY);Phospho (STY);	2645100	0	2.07737e+06	0	2.12773e+06	0
A0A1S3XM28	enhancer of mRNA-decapping protein 4-like	LOC107766595	SSVHESGFEISPTAR	S468	Phospho (STY);Phospho (STY);Phospho (STY);	690070	712701	565457	0	355899	421112
A0A1S3XM28	enhancer of mRNA-decapping protein 4-like	LOC107766595	TDVGSQEELHSFVSENK	S666	Phospho (STY);	712500	697384	309300	292682	497341	351491
A0A1S3XM38	uncharacterized protein LOC107766602	LOC107766602	QNVSYNEGVSDDENDLASHLK	S386	Phospho (STY);	0	0	160936	0	0	0
A0A1S3XN05	E3 ubiquitin-protein ligase At3g02290-like isoform X3	LOC107766716	SDSDDGSEYLSGGSK	S116	Phospho (STY);Phospho (STY);	0	0	46375.9	0	92669.7	0
A0A1S3XM49	protein CROWDED NUCLEI 1-like	LOC107766477	EVEVGQGTVEDSHHASVK	S882	Phospho (STY);	0	113223	0	0	123085	0
A0A1S3XM49	protein CROWDED NUCLEI 1-like	LOC107766477	TSDELSPGAR	S778	Phospho (STY);	0	0	0	0	338241	0
A0A1S3XM49	protein CROWDED NUCLEI 1-like	LOC107766477	TSDELSPGAR	S782	Phospho (STY);	0	0	0	0	138932	147510
A0A1S3XM68	uncharacterized protein LOC107766695	LOC107766695	MYQQAVAGISQISFGEEDTVSPK	S126	Phospho (STY);	198000	195224	452266	101514	101903	155887
A0A1S3XM86	Non-specific serine/threonine protein kinase	LOC107766758	GDIQSTQLNVASPESK	S297	Phospho (STY);	266000	0	285506	326394	246682	372768
A0A1S3XM99	uncharacterized protein LOC107766744	LOC107766744	LGSFESLFSSAR	S477	Phospho (STY);	80501	0	67123.6	80671.4	42149.2	59342.5
A0A1S3XM99	uncharacterized protein LOC107766744	LOC107766744	SRSEIVTSSIHR	S58	Phospho (STY);	0	0	56009	0	80998	0
A0A1S3XMB9	ABC transporter B family member 9-like	LOC107766745	VDSTTDLENNLSR	S627	Phospho (STY);	238940	0	106806	0	0	0
A0A1S3XMD5	ATP citrate synthase	LOC107766682	SGGMSNELYNTIAR	S176	Phospho (STY);	0	0	0	44719.5	70120.6	0
A0A1S3XMG6	probable inactive receptor kinase At5g10020	LOC107766808	FIDTIEQPVTLDVYSPDR	S755	Phospho (STY);	1551100	970020	1.96296e+06	1.28949e+06	1.20241e+06	1.30336e+06
A0A1S3XMG6	probable inactive receptor kinase At5g10020	LOC107766808	SSPDSPIGSSPR	S730	Phospho (STY);Phospho (STY);	123390	0	0	0	0	0
A0A1S3XMG6	probable inactive receptor kinase At5g10020	LOC107766808	SSPDSPIGSSPR	S738	Phospho (STY);Phospho (STY);	123390	0	0	0	0	0
A0A1S3XMP8	uncharacterized protein LOC107766836 isoform X3	LOC107766836	DLDEESQTESSR	S445	Phospho (STY);Phospho (STY);Phospho (STY)	171230	0	176872	159142	119118	159274
A0A1S3XMP8	uncharacterized protein LOC107766836 isoform X3	LOC107766836	ESSSPEDLGNYTDVGLVQDNR	S502	Phospho (STY);	0	988555	0	0	1.27199e+06	0
A0A1S3XMP8	uncharacterized protein LOC107766836 isoform X3	LOC107766836	LSVLVSEPSTDEIGSK	S457	Phospho (STY);Phospho (STY);Phospho (STY);	0	0	64778.4	0	0	0
A0A1S3XMP8	uncharacterized protein LOC107766836 isoform X3	LOC107766836	SDQSAVSDSPK	S328	Phospho (STY);Phospho (STY);Phospho (STY);	0	0	0	234012	145537	0
A0A1S3XMP8	uncharacterized protein LOC107766836 isoform X3	LOC107766836	SFSGNQHINR	S338	Phospho (STY);Phospho (STY);Phospho (STY);	0	0	997562	0	0	0
[truncated: 5,943 more rows]
