# Supplementary material for: Chilling stress response in tobacco seedlings: insights from transcriptome, proteome, and phosphoproteome analyses
Source: Front Plant Sci. 2024 May 28;15:1390993. doi: 10.3389/fpls.2024.1390993 (PMC11170286; doi:10.3389/fpls.2024.1390993)
Supplement: Supplementary file 2 [file DataSheet_2.zip › Supplementary Tables/Supplementary Table S6.xlsx]

## Sheet: Sheet1
Supplementary Table S6 DEPs and differential phosphoproteins of the KEGG pathways significantly enriched in the proteome and phosphoproteome
MapID	MapTitle	tissue	Related proteins	Description	Amino acid_Position	FC	Pvalue	log2FC	UP.DOWN
map00360	Phenylalanine metabolism	Shoot	A9ZMJ1	Phenylalanine ammonia-lyase (Fragment)		2.82383	0.009626	1.49765	up
map00360	Phenylalanine metabolism	Root	P25872	Phenylalanine ammonia-lyase		2.68286	0.00620237	1.42377	up
map00360	Phenylalanine metabolism	Root	P35513	Phenylalanine ammonia-lyase		1.59774	0.0103808	0.676032	up
map00910	Nitrogen metabolism	Shoot	A0A1S3YLG0	Carbonic anhydrase		1.78331	0.0371043	0.834558	up
map00910	Nitrogen metabolism	Shoot	A0A1S4ATY4	Cyanate hydratase		0.399362	0.0109855	-1.32423	down
map00910	Nitrogen metabolism	Shoot	P11605	Nitrate reductase [NADH] 1		0.610724	0.0128799	-0.711407	down
map00910	Nitrogen metabolism	Root	A0A1S3ZD90	Nitrate reductase		0.626555	0.047839	-0.674486	down
map00910	Nitrogen metabolism	Root	A0A1S4B3H8	Carbonic anhydrase		6.93682	0.00608915	2.79427	up
map00500	Starch and sucrose metabolism	Shoot	A0A059V8V4	Beta-amylase (Fragment)	S67	2.33326	0.0347652	1.22235	up
map00500	Starch and sucrose metabolism	Shoot	A0A1S3X6E6	Sucrose-phosphate synthase	S123	0.242008	0.00961987	-2.04688	down
map00500	Starch and sucrose metabolism	Shoot	Q9SNY7	Sucrose-phosphate synthase	S123	0.242008	0.00961987	-2.04688	down
map00500	Starch and sucrose metabolism	Shoot	Q9SNY7	Sucrose-phosphate synthase	S150	0.556133	0.0111187	-0.846497	down
map00500	Starch and sucrose metabolism	Shoot	A0A1S3XLF9	Sucrose synthase	S12	#NAME?	0	#NAME?	down
map00500	Starch and sucrose metabolism	Shoot	A0A1S3ZE42	Sucrose-phosphate synthase	S128	0.540435	0.0297389	-0.887807	down
map00500	Starch and sucrose metabolism	Root	A0A1S3X6E6	Sucrose-phosphate synthase	S123	#NAME?	0	#NAME?	down
map00500	Starch and sucrose metabolism	Root	Q3HLN3	Sucrose-phosphate synthase	S156	#NAME?	0	#NAME?	down
map00500	Starch and sucrose metabolism	Root	A0A1S4BJ28	probable alpha,alpha-trehalose-phosphate synthase [UDP-forming] 7 isoform X3	T29	0.494921	0.00436962	-1.01473	down
map00500	Starch and sucrose metabolism	Root	A0A1S4D6D7	probable alpha,alpha-trehalose-phosphate synthase [UDP-forming] 7	T387	#NAME?	0	#NAME?	down
map04144	Endocytosis	Shoot	A0A1S3YN94	probable ADP-ribosylation factor GTPase-activating protein AGD5 isoform X3	S273	1.61784	0.000734402	0.694068	up
map04144	Endocytosis	Shoot	A0A1S4BEG0	clathrin interactor EPSIN 1-like	S171	Inf	0	Inf	up
map04144	Endocytosis	Shoot	A0A1S4AAA1	uncharacterized protein LOC107795438 isoform X2	S132	0.619933	0.00215787	-0.689816	down
map04144	Endocytosis	Shoot	A0A1S3ZR50	actin cytoskeleton-regulatory complex protein PAN1-like	S851	0.432805	0.000538324	-1.20821	down
map04144	Endocytosis	Shoot	A0A1S4BP94	brefeldin A-inhibited guanine nucleotide-exchange protein 2-like	T263	0.514566	0.00325851	-0.958572	down
map04144	Endocytosis	Shoot	A0A1S4DME6	brefeldin A-inhibited guanine nucleotide-exchange protein 2-like	T263	0.628913	0.0158734	-0.669067	down
map04144	Endocytosis	Root	A0A1S3Z926	clathrin interactor EPSIN 2-like	S319	4.15605	0.000972051	2.05521	up
map04144	Endocytosis	Root	A0A1S4DNZ0	clathrin interactor EPSIN 1-like	T140	Inf	0	Inf	up
map04144	Endocytosis	Root	A0A1S4AAA1	uncharacterized protein LOC107795438 isoform X2	S132	#NAME?	0	#NAME?	down
map04144	Endocytosis	Root	A0A1S4AAA1	uncharacterized protein LOC107795438 isoform X2	S209	0.560163	0.0430221	-0.836082	down
map04144	Endocytosis	Root	A0A1S3ZR50	actin cytoskeleton-regulatory complex protein PAN1-like	S851	0.372312	0.00515156	-1.42542	down
map04144	Endocytosis	Root	A0A1S4APL1	actin cytoskeleton-regulatory complex protein pan1-like	S820	0.438653	0.00723781	-1.18885	down
map04144	Endocytosis	Root	A0A1S4BP94	brefeldin A-inhibited guanine nucleotide-exchange protein 2-like	S1536	0.657412	0.00319218	-0.605131	down
map04144	Endocytosis	Root	A0A1S4BP94	brefeldin A-inhibited guanine nucleotide-exchange protein 2-like	T263	0.173186	0.0128475	-2.5296	down
map04144	Endocytosis	Root	A0A1S4DME6	brefeldin A-inhibited guanine nucleotide-exchange protein 2-like	T263	0.28544	0.0021659	-1.80874	down
map00196	Photosynthesis - antenna proteins	Shoot	A0A1S3YAU9	Chlorophyll a-b binding protein, chloroplastic	S9	Inf	0	Inf	up
map00196	Photosynthesis - antenna proteins	Shoot	A0A1S3YAU9	Chlorophyll a-b binding protein, chloroplastic	T105	15.9912	0.00556349	3.9992	up
map00196	Photosynthesis - antenna proteins	Shoot	P27493	Chlorophyll a-b binding protein 21, chloroplastic	S10	Inf	0	Inf	up
map00196	Photosynthesis - antenna proteins	Shoot	A0A1S3YWG7	Chlorophyll a-b binding protein, chloroplastic	S12	Inf	0	Inf	up
map00196	Photosynthesis - antenna proteins	Shoot	A0A1S4CEW8	Chlorophyll a-b binding protein, chloroplastic	S15	Inf	0	Inf	up
map00196	Photosynthesis - antenna proteins	Shoot	Q0PWS5	Chlorophyll a-b binding protein, chloroplastic	S15	Inf	0	Inf	up
map00196	Photosynthesis - antenna proteins	Shoot	A0A1S4AKK6	Chlorophyll a-b binding protein, chloroplastic	T106	4.82924	0.0302336	2.2718	up
map00710	Carbon fixation in photosynthetic organisms	Shoot	A0A1S3YLA5	Glyceraldehyde-3-phosphate dehydrogenase	S11	6.22474	0.0160096	2.63801	up
map00710	Carbon fixation in photosynthetic organisms	Shoot	A0A1S3YV19	Glyceraldehyde-3-phosphate dehydrogenase	S11	Inf	0	Inf	up
map00710	Carbon fixation in photosynthetic organisms	Shoot	A0A1S3YV19	Glyceraldehyde-3-phosphate dehydrogenase	S16	Inf	0	Inf	up
map00710	Carbon fixation in photosynthetic organisms	Shoot	A0A1S3XP71	Glyceraldehyde-3-phosphate dehydrogenase	T67	Inf	0	Inf	up
map00330	Arginine and proline metabolism	Root	A0A1S3ZI49	N-carbamoylputrescine amidase-like	T13	1.5815	0.00132375	0.661296	up
map00330	Arginine and proline metabolism	Root	A0A1S4AGL0	Delta-1-pyrroline-5-carboxylate synthase	S79	0.625754	0.0193439	-0.676333	down
map00330	Arginine and proline metabolism	Root	A0A1S3YJC0	delta-1-pyrroline-5-carboxylate synthase isoform X2	S79	0.595055	0.00941245	-0.748904	down
map04146	Peroxisome	Root	O82444	Peroxin-5 (Fragment)	S207	Inf	0	Inf	up
map04146	Peroxisome	Root	A0A1S3Y157	Peroxisomal membrane protein PEX16	S186	#NAME?	0	#NAME?	down
map04146	Peroxisome	Root	A0A1S4A2K5	Peroxisomal membrane protein PEX14	S423	#NAME?	0	#NAME?	down
map03013	RNA transport	Root	A0A1S3XKW0	regulator of nonsense transcripts UPF2-like	S1068	1.76482	0.00738635	0.819524	up
map03013	RNA transport	Root	A0A1S3YSD8	eukaryotic initiation factor 4A-3-like	S8	Inf	0	Inf	up
map03013	RNA transport	Root	A0A1S3ZML8	THO complex subunit 2	S1680	1.80401	0.0154622	0.851209	up
map03013	RNA transport	Root	A0A1S4DQ33	RNA-binding protein 8A-like isoform X2	S26	1.90866	0.019348	0.93256	up
map03013	RNA transport	Root	A0A1S3XKI8	uncharacterized protein LOC107766129	S186	0.632286	0.0375878	-0.66135	down
map03013	RNA transport	Root	A0A1S3YXY3	uncharacterized protein LOC107780879 isoform X1	S542	0.259866	0.00225123	-1.94416	down
map03013	RNA transport	Root	A0A1S3Z0B3	transportin-1-like	S28	#NAME?	0	#NAME?	down
map03013	RNA transport	Root	A0A1S3ZM86	nuclear pore complex protein NUP155	S1089	#NAME?	0	#NAME?	down
map03013	RNA transport	Root	A0A1S3ZJX2	uncharacterized protein LOC107787584	T485	#NAME?	0	#NAME?	down
