# Supplementary material for: Chilling stress response in tobacco seedlings: insights from transcriptome, proteome, and phosphoproteome analyses
Source: Front Plant Sci. 2024 May 28;15:1390993. doi: 10.3389/fpls.2024.1390993 (PMC11170286; doi:10.3389/fpls.2024.1390993)
Supplement: Supplementary file 2 [file DataSheet_2.zip › Supplementary Tables/Supplementary Table S5.xlsx]

## Sheet: proteome_S
Supplementary Table S5 Chilling-responsive kinases and transcriptional factors at the levels of protein and phosphopeptide abundance in the shoot and root
Chilling-responsive kinases at the levels of protein abundance in the shoot. “Ratio” refers to the protein abundance ratio of treated/control.
Accession	Ratio	p value	Description
A0A1S3YQU6	2.58	4.83×10-2	Adenylate kinase
A0A1S3X7E9	0.36	1.15×10-2	Tyrosine kinase specific for activated
A0A1S4DER4	0.11	1.27×10-3	Pantothenate kinase 1-like

## Sheet: proteome_R
Chilling-responsive kinases and transcriptional factors at the levels of protein abundance in the root. “Ratio” refers to the protein abundance ratio of treated/control.
Accession	Ratio	p value	Description
Kinases
A0A1S4B9J1	10.84	4.66×10-2	Leucine-rich repeat receptor-like protein kinase PXC1
A0A1S4C0H4	2.02	2.58×10-2	LRR receptor-like serine/threonine-protein kinase RPK2
A0A1S4CJC2	2.62	1.14×10-2	Leucine-rich repeat receptor-like serine/threonine-protein kinase BAM1
A0A1S4BXW7	0.3	1.00×10-2	Serine/threonine-protein kinase 4-like
Transcription factors
A0A1S4BGW5	1.54	3.71×10-2	FACT complex subunit SSRP1
A0A1S4ATW7	2.58	1.74×10-3	Transcription factor PosF21
A0A1S3XGF4	-Inf	0	NAC domain-containing protein 62-like
A0A1S3YIQ8	0.35	2.18×10-2	GLABROUS1 enhancer-binding protein family
A0A1S3ZDU6	0.61	2.40×10-2	Transcription initiation factor IIF subunit beta-like

## Sheet: phosphoproteome_S
Chilling-responsive kinases and transcriptional factors at the levels of phosphopeptide abundance in the shoot. “Ratio” refers to the phosphopeptide abundance ratio of treated/control.
Accession	Ratio	p value	Phos-Site	Description
Kinases
A0A1S3WXH7	2.01	3.42×10-2	S318	Serine/threonine-protein kinase tricorner-like
A0A1S4CT92	1.99	1.90×10-2	S35	Cold-responsive protein kinase 1
A0A1S4AF88	1.62	2.33×10-2	S661	Receptor-like protein kinase HERK 1
A0A1S4AFD2	1.61	6.75×10-3	S613	Cysteine-rich receptor-like protein kinase 3
A0A1S4C045	1.54	2.30×10-2	S283	Serine/threonine-protein kinase tricorner-like
A0A1S4C045	Inf	0	T480	Serine/threonine-protein kinase tricorner-like
A0A1S4B4C8	Inf	0	S54	CDPK-related kinase 7-like
A0A1S4BIC3	Inf	0	S580	Serine/threonine protein kinase IREH1
A0A1S4CEY9	Inf	0	S568	Calcium-dependent protein kinase 1-like
A0A1S4CJT6	Inf	0	S295	Pantothenate kinase 2
A0A1S4DLD9	Inf	0	S69	Serine/threonine-protein kinase pakF-like
A0A1S3YHR5	3.37	9.53×10-3	T397	Serine/threonine-protein kinase tricorner-like isoform X2
A0A1S4CTK4	4.6	1.43×10-2	T348	Serine/threonine-protein kinase 38-like
A0A1S3ZRS5	1.53	3.94×10-2	T645	Inactive receptor kinase At2g26730
A0A1S4A774	2.16	1.73×10-3	T267	Serine/threonine-protein kinase STY46-like
A0A1S4B7X6	Inf	0	T60	Calcium-dependent protein kinase 2-like
A0A1S4BCT9	Inf	0	T60	Calcium-dependent protein kinase 2-like
A0A1S3XFG5	0.51	1.31×10-2	S88	Serine/threonine-protein kinase EDR1-like isoform X2
A0A1S4CAL9	0.44	3.17×10-3	S657	Serine/threonine-protein kinase At1g54610
A0A1S3ZBD0	0.46	5.11×10-3	S510	Serine/threonine-protein kinase BLUS1-like isoform X1
A0A1S3ZRE7	0.46	1.74×10-2	S357	Inactive receptor kinase At1g48480
A0A1S4ASV2	-Inf	0	S415	Serine/threonine-protein kinase BLUS1-like
A0A1S4CQM6	0.35	2.24×10-2	S521	Serine/threonine-protein kinase STN7
A0A1S3ZMR5	0.15	7.26×10-3	T552	Serine/threonine-protein kinase STN7
Transcription factors
A0A1S3X7W2	Inf	0	S39	Transcription factor VIP1-like
A0A1S4A5F9	1.56	4.92×10-3	S163	Transcription factor Pur-alpha 1-like isoform X2
A0A1S4BVI8	2.11	9.78×10-3	S53	Abscisic acid-insensitive 5-like protein 2
A0A1S4DIB5	Inf	0	S133	Transcription factor TCP7-like
A0A1S3XBL8	2.28	1.04×10-2	T82	Protein plastid transcriptionally active 16, chloroplastic-like isoform X1
A0A1S3YVN5	-Inf	0	S110	Transcription initiation factor TFIID subunit 10-like isoform X2
A0A1S3ZR15	-Inf	0	S260	Transcription factor TCP2-like isoform X1
A0A1S3ZWJ5	0.52	2.91×10-2	S78	Transcription factor IWS1-like
A0A1S3ZWJ5	0.45	1.47×10-2	T79	Transcription factor IWS1-like
A0A1S3YXM6	0.58	4.13×10-2	T439	Protein plastid transcriptionally active 10-like

## Sheet: phosphoproteome_R
Chilling-responsive kinases and transcriptional factors at the levels of phosphopeptide abundance in the root. “Ratio” refers to the phosphopeptide abundance ratio of treated/control.
Accession	Ratio	p value	Phos-Site	Description
Kinases
A0A1S3WZV3	Inf	0	S5	Serine/threonine-protein kinase HT1-like
A0A1S3Y0Y4	Inf	0	S343	Casein kinase I-like isoform X1
A0A1S4AF88	1.8	1.12×10-2	S824	Receptor-like protein kinase HERK 1
A0A1S3ZBB9	Inf	0	S299	Chitin elicitor receptor kinase 1-like isoform X2
A0A1S3ZRG7	1.65	6.05×10-3	S42	Calcium-dependent protein kinase 5
A0A1S4BQE1	Inf	0	S346	Serine/threonine-protein kinase EDR1-like isoform X3
A0A1S4AZQ2	Inf	0	S606	Leaf rust 10 disease-resistance locus receptor-like protein kinase-like 1.1
A0A1S4BKK5	2.14	1.40×10-2	S194	Non-specific serine/threonine protein kinase
A0A1S4BXY1	2.15	1.67×10-2	S690	Receptor-like protein kinase FERONIA
H6UM42	1.84	3.10×10-2	S38	Calcium-dependent protein kinase
A0A1S3WXH7	Inf	0	T481	Serine/threonine-protein kinase tricorner-like
A0A1S3YHR5	Inf	0	T397	Serine/threonine-protein kinase tricorner-like isoform X2
A0A1S4AL66	Inf	0	T284	Serine/threonine-protein kinase HT1-like
A0A1S4C045	6.15	2.33×10-2	T480	Serine/threonine-protein kinase tricorner-like
A0A1S3X593	-Inf	0	S58	Phosphoenolpyruvate carboxykinase (ATP)
A0A1S3X593	0.11	2.24×10-2	S66	Phosphoenolpyruvate carboxykinase (ATP)
A0A1S3X593	-Inf	0	T62	Phosphoenolpyruvate carboxykinase (ATP)
A0A1S3XFG5	-Inf	0	S472	Serine/threonine-protein kinase EDR1-like isoform X2
A0A1S4CAL9	-Inf	0	S657	Serine/threonine-protein kinase At1g54610
A0A1S3XRY9	-Inf	0	S577	LRR receptor-like serine/threonine-protein kinase RKF3
A0A1S3YAD5	-Inf	0	S6	Serine/threonine-protein kinase HT1-like
A0A1S4CTR5	-Inf	0	S464	Sphingoid long-chain bases kinase 1-like
A0A1S3YMZ8	0.51	3.26×10-2	S75	Serine/threonine-protein kinase HT1-like
A0A1S3Z0Y4	-Inf	0	S494	Uridine-cytidine kinase C-like isoform X1
A0A1S3ZGI4	0.65	4.09×10-2	S520	Receptor protein kinase TMK1-like
A0A1S3ZSE5	0.46	3.04×10-2	S605	Leucine-rich repeat receptor-like protein kinase At5g49770
A0A1S4BUJ6	-Inf	0	S77	Receptor-like protein kinase At5g18500
A0A1S4CNE1	0.37	3.09×10-3	S182	Phosphatidylinositol 4-kinase alpha 1
Q9AYN9	0.37	3.43×10-3	S52	NQK1 MAPKK
A0A077DCL8	0.24	4.90×10-2	T40	Phosphoenolpyruvate carboxykinase (ATP)
A0A1S3X4C3	-Inf	0	T344	Receptor-like protein kinase At2g42960
Q9AXI8	-Inf	0	T40	Mitogen-activated protein kinase 2
A0A1S4CYN2	-Inf	0	T96	Serine/threonine-protein kinase NAK isoform X2
Transcription factors
A0A1S3X8I0	1.86	2.16×10-2	S77	Transcription initiation factor TFIID subunit 1-like
A0A1S3Z3I5	2.31	7.78×10-3	S220	WRKY 6-like isoform X3
A0A1S3ZWJ5	2.89	4.93×10-2	S208	Transcription factor IWS1-like
A0A1S4CDG7	3.19	2.04×10-5	S49	Transcription factor MYC2-like
A0A2R3YZR3	-Inf	0	S204	Calmodulin-binding transcription activator 7
