# Supplementary material for: Chilling stress response in tobacco seedlings: insights from transcriptome, proteome, and phosphoproteome analyses
Source: Front Plant Sci. 2024 May 28;15:1390993. doi: 10.3389/fpls.2024.1390993 (PMC11170286; doi:10.3389/fpls.2024.1390993)
Supplement: Supplementary file 2 [file DataSheet_2.zip › Supplementary Tables/Supplementary Table S4.xlsx]

## Sheet: S_24h.vs.S_0h
Supplementary Table S4 KEGG enrichment results based on the DEPs of the shoot and root under chilling treatment
MapID	MapTitle	Mapping	Background	All Mapping	All Background	Pvalue	-log10(p value)	Related proteins
map00910	Nitrogen metabolism	3	14	68	2332	0.00685666	2.16389	A0A1S3YLG0 A0A1S4ATY4 P11605
map00591	Linoleic acid metabolism	2	7	68	2332	0.016007	1.79569	A0A1S4AR45 A0A1S4DC13
map00360	Phenylalanine metabolism	1	1	68	2332	0.0291595	1.53522	A9ZMJ1
map00100	Steroid biosynthesis	2	10	68	2332	0.0324177	1.48922	A0A1S4DEG5 Q8LPN2
map00562	Inositol phosphate metabolism	2	10	68	2332	0.0324177	1.48922	A0A1S3Y3V0 A0A1S4AY03

## Sheet: R_24h.vs.R_0h
MapID	MapTitle	Mapping	Background	All Mapping	All Background	P value	-log10(p value)	Related proteins
map00920	Sulfur metabolism	2	6	67	3111	0.00648221	2.18828	A0A1S4DPB8 A0A1S3YYI0
map00360	Phenylalanine metabolism	2	7	67	3111	0.00894938	2.04821	P25872 P35513
map00910	Nitrogen metabolism	2	13	67	3111	0.0305859	1.51448	A0A1S3ZD90 A0A1S4B3H8
map04141	Protein processing in endoplasmic reticulum	6	118	67	3111	0.0397535	1.40062	A0A1S3XT86 A0A1S3ZVE8 A0A1S4A9X4 A0A1S4AYQ8 A0A1S4BJV9 A0A1S4CH50
map00965	Betalain biosynthesis	1	2	67	3111	0.0426159	1.37043	A0A1S4CIA6
map00999	NA	1	2	67	3111	0.0426159	1.37043	Q9AT53
