# Supplementary material for: Chilling stress response in tobacco seedlings: insights from transcriptome, proteome, and phosphoproteome analyses
Source: Front Plant Sci. 2024 May 28;15:1390993. doi: 10.3389/fpls.2024.1390993 (PMC11170286; doi:10.3389/fpls.2024.1390993)
Supplement: Supplementary file 2 [file DataSheet_2.zip › Supplementary Tables/Supplementary Table S3.xlsx]

## Sheet: S_24h.vs.S_0h
Supplementary Table S3 GO enrichment results based on the DEPs of the shoot and root under chilling treatment
GO_Class	GO_Term	GO level	GO_ID	Mapping	Background	All Mapping	All Background	P value	-log10(p value)	Related proteins
Cellular Component	mitochondrial membrane	4	GO:0031966	3	26	95	3508	0.0318762	1.5	A9CM20 A0A1S4BPP9 A0A1S4DJ59
Molecular Function	cysteine-type endopeptidase inhibitor activity	7	GO:0004869	2	4	95	3508	0.00420268	2.38	A0A059TCI1 A0A075F9G5
	monooxygenase activity	4	GO:0004497	2	6	95	3508	0.0101402	1.99	A0A1S4DEG5 A0A1S4CEQ7
	2,3-bisphosphoglycerate-independent phosphoglycerate mutase activity	7	GO:0046537	1	1	95	3508	0.027081	1.57	A0A1S4CB00
	squalene monooxygenase activity	6	GO:0004506	1	1	95	3508	0.027081	1.57	A0A1S4DEG5
	2-C-methyl-D-erythritol 2,4-cyclodiphosphate synthase activity	5	GO:0008685	1	1	95	3508	0.027081	1.57	A0A1S3YCA3
	phosphatidylinositol-3-phosphate binding	7	GO:0032266	1	1	95	3508	0.027081	1.57	A0A1S4CD28
	ubiquitin binding	5	GO:0043130	1	1	95	3508	0.027081	1.57	A0A1S4CD28
Biological Process	regulation of biological quality	3	GO:0065008	5	64	95	3508	0.0283846	1.55	A0A1S3Y6U9 A0A1S3Z2K1 A0A1S4B0A8 A0A1S4D8A6 E5L8B5
	chromosome organization	5	GO:0051276	3	27	95	3508	0.0351741	1.45	A0A1S3XJ23 A0A1S3Y266 A0A1S3ZJ22

## Sheet: R_24h.vs.R_0h
GO_Class	GO_Term	GO level	GO_ID	Mapping	Background	All Mapping	All Background	P value	-log10(p value)	Related proteins
Cellular Component	transcription factor TFIIF complex	6	GO:0005674	1	1	126	5143	0.0244993	1.61085	A0A1S3ZDU6
	anaphase-promoting complex	6	GO:0005680	1	1	126	5143	0.0244993	1.61085	A0A1S4A4X5
	cell wall	4	GO:0005618	3	33	126	5143	0.0459284	1.33792	A0A1S4AQY5 A0A1S3ZQF3 A0A1S4CI50
Molecular Function	molybdenum ion binding	7	GO:0030151	2	6	126	5143	0.00837421	2.07706	A0A1S3YYI0 A0A1S3ZD90
	ribosome binding	5	GO:0043022	2	7	126	5143	0.0115368	1.93791	A0A075EYQ6 A0A1S4A482
	transferase activity, transferring hexosyl groups	5	GO:0016758	5	58	126	5143	0.0132443	1.87797	A0A1S4AQY5 A0A1S3ZRM7 A0A1S4DEZ0 A0A1S4CH50 A0A1S4DLZ3
	2-amino-4-hydroxy-6-hydroxymethyldihydropteridine diphosphokinase activity	6	GO:0003848	1	1	126	5143	0.0244993	1.61085	A0A1S3XUS2
	translation elongation factor activity	7	GO:0003746	2	14	126	5143	0.0447088	1.34961	A0A075EYQ6 A0A1S4A482
	transition metal ion binding	6	GO:0046914	10	210	126	5143	0.0471474	1.32654	A0A1S4CV99 A0A1S3XY66 A0A1S3YQH2 A0A1S3YYI0 A0A1S3Z8U7 A0A1S3Z958 A0A1S3ZD90 Q8RX97 A0A1S4AUN9 A0A1S4CIA6
	acetylglucosaminyltransferase activity	6	GO:0008375	1	2	126	5143	0.0484031	1.31513	A0A1S3ZRM7
	endoplasmic reticulum signal peptide binding	6	GO:0030942	1	2	126	5143	0.0484031	1.31513	A0A1S3ZSG1
	UDP-glucose:glycoprotein glucosyltransferase activity	7	GO:0003980	1	2	126	5143	0.0484031	1.31513	A0A1S4CH50
	ferrous iron binding	8	GO:0008198	1	2	126	5143	0.0484031	1.31513	A0A1S4CIA6
Biological Process	nitrate assimilation	5	GO:0042128	2	4	126	5143	0.00345952	2.46098	A0A1S3YYI0 A0A1S3ZD90
	translational frameshifting	7	GO:0006452	2	6	126	5143	0.00837421	2.07706	A0A075EYQ6 A0A1S4A482
	positive regulation of translational elongation	7	GO:0045901	2	6	126	5143	0.00837421	2.07706	A0A075EYQ6 A0A1S4A482
	positive regulation of translational termination	6	GO:0045905	2	6	126	5143	0.00837421	2.07706	A0A075EYQ6 A0A1S4A482
	protein glycosylation	4	GO:0006486	3	21	126	5143	0.0138329	1.85909	A0A1S3ZRM7 A0A1S4CH50 A0A1S4DLZ3
	regulation of gene expression	5	GO:0010468	3	21	126	5143	0.0138329	1.85909	A0A075EYQ6 A0A1S4A482 A0A1S4BDN0
	cellular iron ion homeostasis	10	GO:0006879	1	2	126	5143	0.0484031	1.31513	Q8RX97
