# Supplementary material for: Chilling stress response in tobacco seedlings: insights from transcriptome, proteome, and phosphoproteome analyses
Source: Front Plant Sci. 2024 May 28;15:1390993. doi: 10.3389/fpls.2024.1390993 (PMC11170286; doi:10.3389/fpls.2024.1390993)
Supplement: Supplementary file 2 [file DataSheet_2.zip › Supplementary Tables/Supplementary Table S1.xlsx]

## Sheet: Sheet1
Supplementary Table S1 Primer sequences of the ten genes used for qRT-PCR
Primer name	Primer sequences （5’-3’）
CBF19 F	AGCGTCAAGCAAACCTAA
CBF19 R	CTGCCTTCATTTCCTCAT
BAM3 F	GAAATGAGGGATGGTGAA
BAM3 R	AGAGGTCTGTCCTGCTTG
WRKY40 F	ACGGAACAGTAAAGACAA
WRKY40 R	CCAAGTAAGAAAGCCTAA
COR27 F	AGACTGTGATGACGCTAA
COR27 R	ACAAATAAACACCTCCTG
ELF4 F	ACCTTAGCCAAATCCCACT
ELF4 R	CTCAAACGCCATTCTTCC
PP2C34 F	CAAGAGCCTTTGGTGATT
PP2C34 R	AAGGAGGAATGCTGTGAA
CAB13 F	CCAAGAATGCTAACCCTC
CAB13 R	GCAACCTAGTGCTCCAAG
PEX14 F	ATCAAATGCGGAATGCTC
PEX14 R	CAAATGCGGAATGCTCTA
CDPK11 F	GTGGTGAGAATCAAAGGGAC
CDPK11 R	GCAACACTTCAGGAGCAA
EIF2S3 F	TCTTGATAGCAGCCTTAC
EIF2S3 R	TCTTGAATCCAGGAACAT
